# Supplementary material for: Deep sequencing on genome-wide scale reveals the unique composition and expression patterns of microRNAs in developing pollen of Oryza sativa
Source: Genome Biol. 2011 Jun 16;12(6):R53. doi: 10.1186/gb-2011-12-6-r53 (PMC3218841; doi:10.1186/gb-2011-12-6-r53)
Supplement: Additional file 1 — All identified known miRNAs. [file gb-2011-12-6-r53-S1.XLS]

## Sheet: Additional file 1
	All identified known miRNAs (kn-miRs).
sRNA_Acc.	UNM	BCP	TCP	Callus	Root	Leaf	Cluster No.	Expression pattern	sporophyte preferential (ratio)	sporophyte preferential (Z)	pollen preferential (Ratio)	pollen preferential (Z)
osa-miR1318	1030.63	81.5583	0	1664.16	28746.9	4653.36	2	Sporophyte enriched	27.8924	49.5268	0.035852	-0.717739
osa-miR1319	0	95.1514	0	1.08627	10.425	0	3	Pollen enriched	0.109562	-0.387583	9.12725	15.9332
osa-miR1320	28.6287	0	84.8392	4.34507	565.555	341.823	6	Sporophyte enriched	6.66619	12.2272	0.150011	-0.77541
osa-miR1423b	0	0	0	1.08627	0	0	1	Sporophyte enriched	#DIV/0!	#DIV/0!	0	-0.57735
osa-miR1425	114.515	421.385	1484.69	366.072	364.874	464.88	5	Pollen enriched	0.313117	-0.290175	3.1937	18.9226
osa-miR1427	28.6287	0	42.4196	0	15.6375	29.6247	21		0.698373	0.274607	1.4319	1.84428
osa-miR1428b/c/d	0	0	0	1.08627	0	0	1	Sporophyte enriched	#DIV/0!	#DIV/0!	0	-0.57735
osa-miR1429-3p	28.6287	0	0	2.17253	0	2.27882	8	Pollen enriched	0.0795993	-0.43948	12.5629	21.1065
osa-miR1429-5p	28.6287	0	0	22.8116	0	34.1823	21		1.19399	1.4907	0.837528	0.553255
osa-miR1431	0	0	0	0	0	2.27882	1	Sporophyte enriched	#DIV/0!	#DIV/0!	0	-0.57735
osa-miR1432	1030.63	81.5583	0	1665.25	28809.4	4664.75	2	Sporophyte enriched	27.9531	49.636	0.0357742	-0.717834
osa-miR1436	0	27.1861	0	3.2588	7.81873	2.27882	3	Pollen enriched	0.2876	-0.079212	3.47705	7.6896
osa-miR1439	0	0	0	0	2.60624	0	1	Sporophyte enriched	#DIV/0!	#DIV/0!	0	-0.57735
osa-miR156a/e/i	319782	703481	629125	539400	632804	354669	4		0.899532	0.403007	1.11169	1.3743
osa-miR156b	320441	704297	630271	540102	635913	355524	4		0.902905	0.413685	1.10754	1.35972
osa-miR156c/g	320298	703930	630016	539955	635718	355442	4		0.903098	0.414191	1.1073	1.35868
osa-miR156d	324936	723939	653771	565233	719701	558282	4		0.994146	0.714272	1.00589	1.2003
osa-miR156f	324907	723871	653771	565200	719083	557660	4		0.993386	0.711552	1.00666	1.20626
osa-miR156h/j	324907	723871	653771	565200	719099	557664	4		0.993408	0.711625	1.00664	1.20609
osa-miR156k	486.688	4771.16	2460.34	1785.82	1905.16	938.875	5	Pollen enriched	0.399308	-0.311299	2.50433	6.12701
osa-miR156l	0	0	42.4196	24.9841	22890.6	1198.66	6	Sporophyte enriched	539.624	934.079	0.00185314	-0.620972
osa-miR159a.1/b	1087.89	584.501	933.232	2049.79	5947.45	7305.91	5	Sporophyte enriched	6.71567	24.9651	0.148906	-1.4709
osa-miR159a.2	200.401	27.1861	42.4196	43.4507	59.9436	36.4612	9	Pollen enriched	0.299119	-0.313401	3.34316	12.7541
osa-miR159c/d/e	0	0	0	5.43133	2.60624	2.27882	1	Sporophyte enriched	#DIV/0!	#DIV/0!	0	-1.98392
osa-miR159f	0	13.5931	0	33.6743	28.6687	25.0671	12	Sporophyte enriched	2.47732	3.71349	0.403663	-3.59585
osa-miR160a/b/c	0	0	42.4196	20.6391	13.0312	2.27882	7	Pollen enriched	0.486545	0.265371	2.05531	3.2994
osa-miR160d	28.6287	0	42.4196	21.7253	15.6375	2.27882	13		0.512153	-0.0904625	1.95254	2.93607
osa-miR160e	28.6287	0	0	1.08627	2.60624	0	8	Pollen enriched	0.0910361	-0.419671	10.9847	20.9284
osa-miR160f	0	122.337	1018.07	0	0	2.27882	18	Pollen enriched	0.00223837	-0.679791	446.753	773.221
osa-miR162a	744.346	3167.18	2926.95	174.889	628.105	959.385	5	Pollen enriched	0.302914	-0.988926	3.30126	6.55044
osa-miR162b	0	0	169.678	16.294	10.425	15.9518	7	Pollen enriched	0.0960287	-0.411024	10.4136	47.1914
osa-miR164a/b/f	32493.6	2120.52	1187.75	135.783	2324.77	8187.81	5	Pollen enriched	0.251983	-0.210324	3.96853	6.95208
osa-miR164c	28.6287	27.1861	0	1.08627	15.6375	0	21		0.546217	-0.183989	1.83078	2.6403
osa-miR164d	1689.09	108.744	127.259	9.7764	187.65	246.113	9	Pollen enriched	0.145707	-0.436091	6.86308	12.521
osa-miR164e	57.2574	163.117	42.4196	1317.64	19168.9	47.8553	2	Sporophyte enriched	117.517	289.899	0.00850943	-0.624932
osa-miR166a	13169.2	6619.82	8314.24	5807.18	23362.4	9525.48	4		1.77402	4.11678	0.563693	0.0292786
osa-miR166b	13169.2	6619.82	8314.24	5802.84	23323.3	9498.13	4		1.77105	4.10528	0.564638	0.0318824
osa-miR166c	13426.9	6755.75	8356.66	5799.58	18423.5	9561.94	4		1.37214	2.55852	0.728788	0.334061
osa-miR166d	13169.2	6619.82	8314.24	5807.18	23365	9525.48	4		1.77421	4.11754	0.56363	0.02918
osa-miR166e	85.8861	27.1861	0	13.0352	46.9124	20.5094	15		0.546217	0.21008	1.83078	3.31872
osa-miR166f	13169.2	6619.82	8314.24	5807.18	23351.9	9525.48	4		1.77322	4.11371	0.563944	0.0296731
osa-miR166g	2004.01	421.385	721.133	206.391	5931.81	1595.18	5	Sporophyte enriched	2.95997	5.80845	0.337841	-0.192125
osa-miR166h	1946.75	394.198	721.133	206.391	912.185	986.73	5		0.50686	-0.0414962	1.97293	2.8911
osa-miR166i/j	0	0	0	29.3292	156.375	257.507	10	Sporophyte enriched	#DIV/0!	#DIV/0!	0	-1.29215
osa-miR166k	858.861	40.7792	0	93.419	26.0624	446.649	11		0.520049	0.302917	1.9229	2.9665
osa-miR166l	858.861	40.7792	0	96.6778	26.0624	455.765	11		0.530662	0.32173	1.88444	2.89042
osa-miR166m	400.802	299.047	1230.17	272.653	1141.53	574.263	5		0.92795	0.97542	1.07764	1.28605
osa-miR166n	13484.1	6755.75	8356.66	5800.67	18426.1	9561.94	4		1.36651	2.53041	0.731792	0.342654
osa-miR167a*	0	0	0	14.1215	10.425	11.3941	12	Sporophyte enriched	#DIV/0!	#DIV/0!	0	-6.25051
osa-miR167a/c	133753	13035.7	5684.23	31421.4	4115.26	10667.2	4	Pollen enriched	0.23492	-0.269815	4.25676	8.30229
osa-miR167b	133553	13076.5	5684.23	31318.2	4123.08	10699.1	4	Pollen enriched	0.2345	-0.270986	4.26439	8.32848
osa-miR167d	256026	81232.1	25197.3	9414.68	52875.5	305385	4		1.19279	1.53296	0.838372	0.835131
osa-miR167e	35957.6	2582.68	1739.2	1450.17	9502.36	8757.52	5	Pollen enriched	0.264266	-0.201062	3.78407	6.60465
osa-miR167f	255940	81204.9	25197.3	9410.33	52831.2	305278	4		1.19277	1.53294	0.838385	0.83518
osa-miR167g	268766	81340.8	25154.8	9437.49	52875.5	305314	4		1.13599	1.41287	0.880293	0.915223
osa-miR167h	255940	81204.9	25197.3	9410.33	52859.8	305273	4		1.19275	1.5329	0.838397	0.835176
osa-miR167i	35957.6	2582.68	1739.2	1450.17	9507.58	8759.8	5	Pollen enriched	0.264411	-0.200795	3.782	6.60071
osa-miR167j	256026	81232.1	25197.3	9414.68	52846.8	305390	4		1.19281	1.533	0.83836	0.835135
osa-miR168a	172488	54929.5	86281.5	4949.03	50720.1	46841.2	4	Pollen enriched	0.29405	-0.88454	3.40078	5.44978
osa-miR169a	28.6287	81.5583	0	27.1567	310.143	508.178	11	Sporophyte enriched	6.23085	11.3937	0.160492	-0.828382
osa-miR169b	57.2574	13.5931	42.4196	33.6743	172.012	211.931	6	Sporophyte enriched	3.70137	7.84479	0.27017	-0.876013
osa-miR169c	57.2574	13.5931	42.4196	33.6743	172.012	223.325	6	Sporophyte enriched	3.90037	8.35798	0.256386	-0.874101
osa-miR169e	57.2574	0	42.4196	1.08627	2.60624	9.11529	16	Pollen enriched	0.159199	-0.811379	6.28146	12.4238
osa-miR169f/g	0	0	0	1.08627	0	11.3941	1	Sporophyte enriched	#DIV/0!	#DIV/0!	0	-0.661565
osa-miR169h/i/j/k/l/m	0	0	0	8.69014	33.8812	77.48	10	Sporophyte enriched	#DIV/0!	#DIV/0!	0	-1.14982
osa-miR169n/o	0	0	42.4196	0	5.21249	0	13	Pollen enriched	0.122879	-0.364517	8.13808	13.5182
osa-miR171a	28.6287	135.931	169.678	27.1567	59.9436	2.27882	9	Pollen enriched	0.353278	-0.698813	2.83064	4.83654
osa-miR171b/c	143.143	0	42.4196	69.5211	271.049	198.258	14		1.89355	2.84526	0.528108	-0.357333
osa-miR171d/e	143.143	0	42.4196	70.6074	265.837	193.7	14		1.85714	2.77436	0.538463	-0.340077
osa-miR171f	143.143	0	42.4196	71.6936	315.355	198.258	14	Sporophyte enriched	2.20307	3.44786	0.453911	-0.426376
osa-miR171h	0	0	0	0	80.7935	0	1	Sporophyte enriched	#DIV/0!	#DIV/0!	0	-0.57735
osa-miR171i	1116.52	27.1861	42.4196	18.4665	5.21249	186.863	9	Pollen enriched	0.167363	-0.333845	5.97505	10.3324
osa-miR172a	830.232	271.861	1442.27	2.17253	3093.61	8572.93	5	Sporophyte enriched	5.94407	13.1956	0.168235	-0.563835
osa-miR172b	57.2574	81.5583	0	0	41.6999	109.384	15		1.34117	1.50717	0.745618	0.565128
osa-miR172c	0	0	0	84.7288	0	0	20	Sporophyte enriched	#DIV/0!	#DIV/0!	0	-0.57735
osa-miR172d	830.232	271.861	1484.69	2.17253	3093.61	8572.93	5	Sporophyte enriched	5.77424	12.7019	0.173183	-0.554062
osa-miR1846a/b-5p	85.8861	0	42.4196	3.2588	0	0	16	Pollen enriched	0.0379433	-0.920028	26.3551	45.071
osa-miR1846a-3p	0	0	0	1.08627	0	0	1	Sporophyte enriched	#DIV/0!	#DIV/0!	0	-0.57735
osa-miR1846c-5p	28.6287	0	0	2.17253	0	0	8	Pollen enriched	0.0758866	-0.445911	13.1776	22.2468
osa-miR1846d-5p	0	0	0	1.08627	0	0	1	Sporophyte enriched	#DIV/0!	#DIV/0!	0	-0.57735
osa-miR1846e	85.8861	13.5931	42.4196	3.2588	23.4562	18.2306	9	Pollen enriched	0.273108	-0.655169	3.66155	6.76355
osa-miR1847.1	0	0	0	0	2.60624	0	1	Sporophyte enriched	#DIV/0!	#DIV/0!	0	-0.57735
osa-miR1848	0	0	0	0	0	2.27882	1	Sporophyte enriched	#DIV/0!	#DIV/0!	0	-0.57735
osa-miR1849	0	0	0	0	0	2.27882	1	Sporophyte enriched	#DIV/0!	#DIV/0!	0	-0.57735
osa-miR1850.1	1717.72	6592.63	1230.17	36.9331	2616.67	195.979	5	Pollen enriched	0.396908	-0.190032	2.51947	3.90317
osa-miR1850.2	0	81.5583	0	2.17253	7.81873	4.55765	3	Pollen enriched	0.0958668	-0.411304	10.4311	27.0635
osa-miR1850.3	28.6287	0	0	0	2.60624	0	8	Pollen enriched	0.0910361	-0.419671	10.9847	18.4486
osa-miR1851	57.2574	1468.05	1357.43	6.5176	49.5186	132.172	9	Pollen enriched	0.0900322	-1.05634	11.1071	22.0057
osa-miR1852	28.6287	0	0	0	2.60624	0	8	Pollen enriched	0.0910361	-0.419671	10.9847	18.4486
osa-miR1853-3p	0	13.5931	0	0	0	0	3	Pollen enriched	0	-0.57735	#DIV/0!	#DIV/0!
osa-miR1854-3p	0	13.5931	0	0	0	0	3	Pollen enriched	0	-0.57735	#DIV/0!	#DIV/0!
osa-miR1855	28.6287	0	0	0	0	0	8	Pollen enriched	0	-0.57735	#DIV/0!	#DIV/0!
osa-miR1856	28.6287	0	0	0	36.4874	4.55765	8		1.27451	1.63016	0.784618	0.751809
osa-miR1857-3p	28.6287	13.5931	0	0	7.81873	4.55765	17	Pollen enriched	0.273108	-0.436802	3.66155	6.2393
osa-miR1857-5p	0	0	0	0	2.60624	0	1	Sporophyte enriched	#DIV/0!	#DIV/0!	0	-0.57735
osa-miR1858a	28.6287	13.5931	0	0	0	0	17	Pollen enriched	0	-0.982788	#DIV/0!	#DIV/0!
osa-miR1858b	0	13.5931	0	0	0	0	3	Pollen enriched	0	-0.57735	#DIV/0!	#DIV/0!
osa-miR1859	114.515	0	0	23.8979	10.425	11.3941	21	Pollen enriched	0.208688	-0.215892	4.79184	13.2113
osa-miR1860-3p	28.6287	40.7792	169.678	1.08627	10.425	4.55765	18	Pollen enriched	0.0614396	-0.886219	16.2762	34.8118
osa-miR1860-5p	28.6287	0	0	0	5.21249	0	8	Pollen enriched	0.182072	-0.261992	5.49233	8.93564
osa-miR1861b/f/i/l	114.515	13.5931	42.4196	10.8627	70.3686	0	9		0.614494	0.260199	1.62736	2.3081
osa-miR1861d/n	0	0	0	0	2.60624	0	1	Sporophyte enriched	#DIV/0!	#DIV/0!	0	-0.57735
osa-miR1861e/k/m	0	0	0	0	23.4562	0	1	Sporophyte enriched	#DIV/0!	#DIV/0!	0	-0.57735
osa-miR1861h/j	0	0	0	0	15.6375	0	1	Sporophyte enriched	#DIV/0!	#DIV/0!	0	-0.57735
osa-miR1862a/b	85.8861	1114.63	339.357	39.1056	508.217	191.421	5	Pollen enriched	0.455952	-0.00946608	2.19321	3.62864
osa-miR1862c	85.8861	1114.63	339.357	39.1056	510.824	191.421	5	Pollen enriched	0.45829	-0.00460345	2.18203	3.60352
osa-miR1862d	0	108.744	0	2.17253	18.2437	9.11529	3	Pollen enriched	0.167767	-0.28677	5.96065	12.2701
osa-miR1862e	0	40.7792	0	3.2588	26.0624	25.0671	3		0.639112	0.529624	1.56467	1.75743
osa-miR1863	0	27.1861	0	0	0	2.27882	3	Pollen enriched	0.0838231	-0.432164	11.9299	20.0858
osa-miR1864	0	0	0	0	10.425	4.55765	1	Sporophyte enriched	#DIV/0!	#DIV/0!	0	-0.955613
osa-miR1866-5p	0	13.5931	0	0	0	0	3	Pollen enriched	0	-0.57735	#DIV/0!	#DIV/0!
osa-miR1867	0	13.5931	0	0	0	4.55765	3	Pollen enriched	0.335292	0.00339314	2.98247	4.58844
osa-miR1868	0	13.5931	0	2.17253	2.60624	6.83647	3		0.502939	0.293765	1.98831	3.77282
osa-miR1870	0	81.5583	84.8392	8.69014	70.3686	88.8741	19		1.04756	0.695095	0.9546	0.687436
osa-miR1871	57.2574	217.489	84.8392	0	0	0	18	Pollen enriched	0	-1.39919	#DIV/0!	#DIV/0!
osa-miR1872	28.6287	40.7792	42.4196	16.294	72.9748	11.3941	9		1.72031	4.73875	0.581291	0.259015
osa-miR1873	0	0	0	0	0	2.27882	1	Sporophyte enriched	#DIV/0!	#DIV/0!	0	-0.57735
osa-miR1874-3p	171.772	5817.83	1696.78	18.4665	10.425	9.11529	18	Pollen enriched	0.00317413	-0.870877	315.047	1146.49
osa-miR1874-5p	0	176.71	127.259	1.08627	0	0	18	Pollen enriched	0.00614718	-1.09951	162.676	281.186
osa-miR1875	171.772	149.524	84.8392	5.43133	70.3686	9.11529	9	Pollen enriched	0.409662	-1.43955	2.44103	3.93334
osa-miR1881	944.747	8346.13	1654.36	4.34507	15.6375	6.83647	18	Pollen enriched	0.00187362	-0.889561	533.727	1405.29
osa-miR1883a/b	0	0	0	0	18.2437	4.55765	1	Sporophyte enriched	#DIV/0!	#DIV/0!	0	-0.800481
osa-miR1884a	0	13.5931	0	0	0	0	3	Pollen enriched	0	-0.57735	#DIV/0!	#DIV/0!
osa-miR1884b	0	0	0	1.08627	2.60624	4.55765	1	Sporophyte enriched	#DIV/0!	#DIV/0!	0	-1.58035
osa-miR2055	114.515	163.117	84.8392	39.1056	5.21249	4.55765	9	Pollen enriched	0.23974	-2.06786	4.17118	7.43042
osa-miR2090	0	122.337	169.678	21.7253	13.0312	70.6435	19	Pollen enriched	0.416338	-0.304885	2.4019	4.332
osa-miR2093-5p	0	0	0	1.08627	0	0	1	Sporophyte enriched	#DIV/0!	#DIV/0!	0	-0.57735
osa-miR2094-3p	0	13.5931	0	0	0	0	3	Pollen enriched	0	-0.57735	#DIV/0!	#DIV/0!
osa-miR2103	0	0	0	0	0	2.27882	1	Sporophyte enriched	#DIV/0!	#DIV/0!	0	-0.57735
osa-miR2106	143.143	163.117	42.4196	3.2588	0	9.11529	18	Pollen enriched	0.0558821	-1.65566	17.8948	34.4218
osa-miR2873	0	0	0	0	0	52.4129	1	Sporophyte enriched	#DIV/0!	#DIV/0!	0	-0.57735
osa-miR319a/b	0	0	0	106.454	15.6375	0	20	Sporophyte enriched	#DIV/0!	#DIV/0!	0	-0.708006
osa-miR390	658.46	27.1861	42.4196	342.174	938.248	45.5765	21		1.42491	1.93131	0.701797	0.476123
osa-miR393	0	0	0	0	5.21249	20.5094	10	Sporophyte enriched	#DIV/0!	#DIV/0!	0	-0.804319
osa-miR393b	0	27.1861	0	0	28.6687	52.4129	10		1.92793	2.76192	0.518691	0.00605445
osa-miR394	0	0	0	1.08627	2.60624	68.3647	10	Sporophyte enriched	#DIV/0!	#DIV/0!	0	-0.625302
osa-miR395a	0	0	0	0	0	2.27882	1	Sporophyte enriched	#DIV/0!	#DIV/0!	0	-0.57735
osa-miR395b/h	0	0	0	0	44.3061	50.1341	10	Sporophyte enriched	#DIV/0!	#DIV/0!	0	-1.14816
osa-miR395m	0	0	0	0	46.9124	50.1341	10	Sporophyte enriched	#DIV/0!	#DIV/0!	0	-1.1528
osa-miR395c	0	0	0	0	2.60624	0	1	Sporophyte enriched	#DIV/0!	#DIV/0!	0	-0.57735
osa-miR395d/e/g/i/j/k/l/n/p/q/r/s	0	0	0	0	44.3061	52.4129	10	Sporophyte enriched	#DIV/0!	#DIV/0!	0	-1.14272
osa-miR395f	0	0	0	1.08627	0	0	1	Sporophyte enriched	#DIV/0!	#DIV/0!	0	-0.57735
osa-miR396a/b	200.401	312.64	466.616	15.2077	13.0312	125.335	9	Pollen enriched	0.268605	-1.50553	3.72294	6.4688
osa-miR396c	314.916	108.744	42.4196	0	2.60624	180.027	21		0.571668	0.173587	1.74927	2.46174
osa-miR396d/e	1059.26	829.176	1908.88	10.8627	1985.96	4300.14	5	Sporophyte enriched	2.2527	5.33556	0.443912	-0.0885493
osa-miR396f	1002	829.176	1908.88	10.8627	1855.65	4254.56	5	Sporophyte enriched	2.22882	5.18642	0.448667	-0.0617868
osa-miR397a	57.2574	40.7792	0	22876.8	96.431	157.239	11	Sporophyte enriched	399.543	775.017	0.00250286	-0.582646
osa-miR397b	57.2574	40.7792	0	27337	75.5811	207.373	11	Sporophyte enriched	477.441	926.335	0.0020945	-0.582709
osa-miR398b	0	0	0	39.1056	0	0	20	Sporophyte enriched	#DIV/0!	#DIV/0!	0	-0.57735
osa-miR399d/e/f/g	0	0	0	0	0	4.55765	1	Sporophyte enriched	#DIV/0!	#DIV/0!	0	-0.57735
osa-miR399h	114.515	27.1861	0	0	0	0	17	Pollen enriched	0	-0.789441	#DIV/0!	#DIV/0!
osa-miR399j	0	0	0	0	0	4.55765	1	Sporophyte enriched	#DIV/0!	#DIV/0!	0	-0.57735
osa-miR408	0	0	0	865.755	5.21249	6.83647	21	Sporophyte enriched	#DIV/0!	#DIV/0!	0	-0.589487
osa-miR418	28.6287	0	0	0	0	2.27882	8	Pollen enriched	0.0795993	-0.43948	12.5629	21.1823
osa-miR419	0	0	0	0	0	2.27882	1	Sporophyte enriched	#DIV/0!	#DIV/0!	0	-0.57735
osa-miR435	0	13.5931	0	0	10.425	9.11529	3		0.766934	0.751019	1.30389	1.24671
osa-miR439a/c/d/e/f/g/h/i	0	40.7792	0	4.34507	2.60624	4.55765	3	Pollen enriched	0.111764	-0.383769	8.94742	34.5078
osa-miR439j	0	0	0	1.08627	0	0	1	Sporophyte enriched	#DIV/0!	#DIV/0!	0	-0.57735
osa-miR441a/c	0	0	0	1.08627	5.21249	0	1	Sporophyte enriched	#DIV/0!	#DIV/0!	0	-0.76348
osa-miR441b	0	0	0	1.08627	2.60624	0	1	Sporophyte enriched	#DIV/0!	#DIV/0!	0	-0.9402
osa-miR442	0	13.5931	0	0	2.60624	4.55765	3	Pollen enriched	0.335292	0.00339314	2.98247	4.90022
osa-miR444a/d.2	171.772	67.9653	169.678	20.6391	52.1249	63.807	9	Pollen enriched	0.371463	-1.2246	2.69206	5.6542
osa-miR444b/c.1	0	0	42.4196	7.60387	20.8499	36.4612	7		0.859536	0.911409	1.16342	1.43867
osa-miR444b/c.2	543.945	462.164	169.678	22.8116	179.831	252.949	5	Pollen enriched	0.465027	-0.706304	2.15041	3.3343
osa-miR444d.3	0	13.5931	0	1.08627	5.21249	9.11529	3		0.670585	0.584137	1.49124	2.10585
osa-miR444e	171.772	67.9653	169.678	18.4665	44.3061	43.2976	9	Pollen enriched	0.257936	-1.55324	3.87694	9.3205
osa-miR444f	0	13.5931	0	1.08627	2.60624	0	3	Pollen enriched	0.191734	-0.245258	5.21557	9.44313
osa-miR446	0	0	0	2.17253	10.425	0	1	Sporophyte enriched	#DIV/0!	#DIV/0!	0	-0.76348
osa-miR528	5525.34	883.548	890.812	212287	1785.28	2094.24	5	Sporophyte enriched	38.4206	78.3667	0.0260277	-0.547825
osa-miR529a	0	0	0	0	2.60624	0	1	Sporophyte enriched	#DIV/0!	#DIV/0!	0	-0.57735
osa-miR529b	143.143	54.3722	42.4196	0	237.168	173.191	19		1.65686	2.85654	0.603552	0.0518094
osa-miR531	0	13.5931	0	0	0	0	3	Pollen enriched	0	-0.57735	#DIV/0!	#DIV/0!
osa-miR535	5725.74	339.826	296.937	106.454	4227.33	2962.47	5		0.738303	0.674723	1.35446	1.56022
osa-miR806a	458.059	502.943	339.357	190.097	169.406	100.268	5	Pollen enriched	0.377969	-2.87916	2.64572	7.4336
osa-miR806b	143.143	203.896	127.259	64.0898	44.3061	56.9706	9	Pollen enriched	0.314326	-2.32419	3.18141	14.8469
osa-miR806c/d/g/h	458.059	502.943	339.357	190.097	172.012	100.268	5	Pollen enriched	0.377969	-2.87916	2.64572	7.34192
osa-miR806e/f	458.059	530.129	339.357	191.183	172.012	95.7106	5	Pollen enriched	0.360635	-2.60904	2.77289	7.46781
osa-miR808	0	0	0	0	0	2.27882	1	Sporophyte enriched	#DIV/0!	#DIV/0!	0	-0.57735
osa-miR809a/b/c/d/g	0	0	0	0	2.60624	0	1	Sporophyte enriched	#DIV/0!	#DIV/0!	0	-0.57735
osa-miR810a	0	0	42.4196	1.08627	2.60624	0	13	Pollen enriched	0.0614396	-0.470934	16.2762	31.4629
osa-miR810b.1	3235.04	20321.6	95359.3	991.762	849.635	526.408	5	Pollen enriched	0.0104003	-0.788617	96.1514	396.557
osa-miR810b.2	0	54.3722	42.4196	2.17253	23.4562	18.2306	13	Pollen enriched	0.4314	-0.30825	2.31803	3.58396
osa-miR811a/b	0	0	0	0	5.21249	0	1	Sporophyte enriched	#DIV/0!	#DIV/0!	0	-0.57735
osa-miR812a	57.2574	122.337	42.4196	8.69014	135.525	36.4612	9		1.10779	1.4472	0.902695	0.931592
osa-miR812b	28.6287	40.7792	0	8.69014	67.7623	6.83647	15		1.66169	2.13145	0.601797	0.375616
osa-miR812c	57.2574	163.117	84.8392	13.0352	151.162	34.1823	9		0.926712	0.900008	1.07908	1.30366
osa-miR812d	28.6287	40.7792	0	7.60387	54.7311	2.27882	15		1.34213	1.50905	0.745082	0.666497
osa-miR812e	57.2574	163.117	84.8392	13.0352	153.768	34.1823	9		0.94269	0.947467	1.06079	1.26662
osa-miR812f	0	40.7792	0	1.08627	7.81873	6.83647	3	Pollen enriched	0.191734	-0.245258	5.21557	9.77026
osa-miR812g	85.8861	149.524	212.098	41.2781	151.162	59.2494	9		0.712699	0.0315797	1.40312	2.17502
osa-miR812h/i	114.515	149.524	212.098	41.2781	156.375	63.807	9		0.737275	-0.0472834	1.35635	2.04839
osa-miR812j	85.8861	190.303	212.098	42.3644	153.768	66.0859	9		0.724987	-0.133317	1.37933	2.12486
osa-miR813	0	0	0	1.08627	0	2.27882	1	Sporophyte enriched	#DIV/0!	#DIV/0!	0	-0.984096
osa-miR814a/b	0	0	0	10.8627	15.6375	2.27882	20	Sporophyte enriched	#DIV/0!	#DIV/0!	0	-1.41715
osa-miR815a	28.6287	54.3722	0	6.5176	80.7935	15.9518	15		1.48593	1.95327	0.672977	0.493404
osa-miR815b	85.8861	108.744	0	20.6391	148.556	34.1823	15		1.3661	1.45946	0.73201	0.582778
osa-miR815c	57.2574	108.744	0	19.5528	151.162	34.1823	15		1.39007	1.76162	0.719389	0.560702
osa-miR818a/c	0	0	42.4196	3.2588	10.425	4.55765	13	Pollen enriched	0.245758	-0.151684	4.06904	9.51764
osa-miR818b/e	0	0	42.4196	5.43133	10.425	4.55765	13	Pollen enriched	0.245758	-0.151684	4.06904	11.2507
osa-miR818d	0	0	42.4196	5.43133	13.0312	6.83647	7	Pollen enriched	0.307198	-0.0452679	3.25523	8.40489
osa-miR819a/b/c/d/e/f/g/h/i/j/k	0	0	42.4196	14.1215	114.675	2.27882	7	Sporophyte enriched	2.70334	4.10497	0.369913	-0.0205975
osa-miR820a/b/c	858.861	1522.42	127.259	1.08627	0	0	18	Pollen enriched	0.000713513	-1.19665	1401.52	2426.92
osa-miR827a/b	114.515	0	212.098	4.34507	33.8812	382.842	6		1.80502	2.5807	0.554009	0.340788
