# Supplementary material for: Deep sequencing on genome-wide scale reveals the unique composition and expression patterns of microRNAs in developing pollen of Oryza sativa
Source: Genome Biol. 2011 Jun 16;12(6):R53. doi: 10.1186/gb-2011-12-6-r53 (PMC3218841; doi:10.1186/gb-2011-12-6-r53)
Supplement: Additional file 2 — Small RNA sequences perfectly matching known miRNA hairpins. [file gb-2011-12-6-r53-S2.TXT]

Additional file 2. Small RNAs sequences perfectly matching kn-miR hairpins.
>osa-MIR1317
TATTATCGTTACCAATATCCTAGATTGCTTTCAAGGTCATTTCTTTAGGGAACCCCATTCCCATAAATTCAGTATCCAAAGCTGGTTGCTGTATCTATGGGAATAAGGGTTCCCTTACGAAATGATCTTGGACGTAATCTAGGAGTTTGCTGACGATAATG osa-MIR1317 161
(((((((((((.(((..(((((((((((.((((((((((((((...(((((((((.(((((((((.((.(((((.(((....))).))))).)).)))))))))..)))))))))...)))))))))))))).)))))))))))..))).))))))))))) structure -89.00
*********************************************TAGGGAACCCCATTCCCATAAA********************************************************************************************** UNM-osa-miR1317 22
..................................................AACCCCATTCCCATAAATTCAGTA....................................................................................... UNM-t0858386 24 1
*********************************************TAGGGAACCCCATTCCCATAAA********************************************************************************************** BCP-osa-miR1317 22
...............................................................................AGCTGGTTGCTGTATCTATGGGAA.......................................................... BCP-t0081903 24 6
>osa-MIR1318
GGATGTGCGTTCTTGTGGGGGGTTTGGGCCCTGTGATCAGGAGAGATGACACCGACATCGCCGGAATTCGTTCTTGGTCTTGTGCCATGATGAATTGATGGTCCGTTTGATGCAGGTGTCATCTCCCCTGAACATAGGACTGACTGACCCTGAATGGAT osa-MIR1318 159
....((.(((((....(((.((((..((.((((((.(((((.(((((((((((..(((((.(((((((((((..((((.....)))).)))))))......))))..)))))..))))))))))).))))).)))))).))))))..))).))))).)) structure -70.60
************************************TCAGGAGAGATGACACCGAC******************************************************************************************************* UNM-osa-miR1318 20
...................................ATCAGGAGAGATGACACCGACA...................................................................................................... UNM-t0019823 22 21
...................................ATCAGGAGAGATGACACCGAC....................................................................................................... UNM-t0538914 21 1
....................................TCAGGAGAGATGACACCGACA...................................................................................................... UNM-t0041654 21 9
....................................TCAGGAGAGATGACACCGAC....................................................................................................... UNM-t0075028 20 4
......................................AGGAGAGATGACACCGACA...................................................................................................... UNM-t1490175 19 1
************************************TCAGGAGAGATGACACCGAC******************************************************************************************************* BCP-osa-miR1318 20
...................................ATCAGGAGAGATGACACCGACA...................................................................................................... BCP-t0094084 22 5
....................................TCAGGAGAGATGACACCGACA...................................................................................................... BCP-t1357689 21 1
************************************TCAGGAGAGATGACACCGAC******************************************************************************************************* Callus-osa-miR1318 20
...................................ATCAGGAGAGATGACACCGACA...................................................................................................... Callus-t0000845 22 1078
...................................ATCAGGAGAGATGACACCGAC....................................................................................................... Callus-t0014220 21 42
...................................ATCAGGAGAGATGACACCGA........................................................................................................ Callus-t0308566 20 2
...................................ATCAGGAGAGATGACACCGACAT..................................................................................................... Callus-t0343360 23 2
...................................ATCAGGAGAGATGACACC.......................................................................................................... Callus-t1449911 18 1
....................................TCAGGAGAGATGACACCGACA...................................................................................................... Callus-t0003122 21 274
....................................TCAGGAGAGATGACACCGAC....................................................................................................... Callus-t0007426 20 96
....................................TCAGGAGAGATGACACCGACAT..................................................................................................... Callus-t1936491 22 1
....................................TCAGGAGAGATGACACCG......................................................................................................... Callus-t2040275 18 1
.....................................CAGGAGAGATGACACCGACA...................................................................................................... Callus-t0078566 20 6
......................................AGGAGAGATGACACCGACA...................................................................................................... Callus-t0019482 19 29
......................................AGGAGAGATGACACCGAC....................................................................................................... Callus-t1044584 18 1
************************************TCAGGAGAGATGACACCGAC******************************************************************************************************* Leaf-osa-miR1318 20
...............................TGTGATCAGGAGAGATGACAC........................................................................................................... Leaf-t0256853 21 2
..................................GATCAGGAGAGATGACACCGACA...................................................................................................... Leaf-t0100301 23 4
..................................GATCAGGAGAGATGACACCGA........................................................................................................ Leaf-t0456150 21 1
..................................GATCAGGAGAGATGACACCG......................................................................................................... Leaf-t0602259 20 1
...................................ATCAGGAGAGATGACACCGACA...................................................................................................... Leaf-t0000700 22 1410
...................................ATCAGGAGAGATGACACCGAC....................................................................................................... Leaf-t0003532 21 279
...................................ATCAGGAGAGATGACACC.......................................................................................................... Leaf-t0072352 18 5
...................................ATCAGGAGAGATGACACCGACAT..................................................................................................... Leaf-t0177701 23 2
...................................ATCAGGAGAGATGACACCGA........................................................................................................ Leaf-t0271802 20 2
...................................ATCAGGAGAGATGACACCG......................................................................................................... Leaf-t0849769 19 1
....................................TCAGGAGAGATGACACCGAC....................................................................................................... Leaf-t0005370 20 172
....................................TCAGGAGAGATGACACCGACA...................................................................................................... Leaf-t0008262 21 102
....................................TCAGGAGAGATGACACCGACAT..................................................................................................... Leaf-t0254946 22 2
....................................TCAGGAGAGATGACACCG......................................................................................................... Leaf-t0271730 18 2
....................................TCAGGAGAGATGACACCGA........................................................................................................ Leaf-t0275870 19 2
.....................................CAGGAGAGATGACACCGAC....................................................................................................... Leaf-t0069046 19 6
.....................................CAGGAGAGATGACACCGACAT..................................................................................................... Leaf-t0237372 21 2
.....................................CAGGAGAGATGACACCGACA...................................................................................................... Leaf-t0254885 20 2
......................................AGGAGAGATGACACCGACA...................................................................................................... Leaf-t0017957 19 36
......................................AGGAGAGATGACACCGAC....................................................................................................... Leaf-t0031463 18 16
..........................................GAGATGACACCGACATCGCC................................................................................................. Leaf-t0458014 20 1
************************************TCAGGAGAGATGACACCGAC******************************************************************************************************* Root-osa-miR1318 20
...............................TGTGATCAGGAGAGATGACAC........................................................................................................... Root-t0121332 21 4
..................................GATCAGGAGAGATGACACCGACA...................................................................................................... Root-t0045886 23 10
..................................GATCAGGAGAGATGACACCGA........................................................................................................ Root-t0103425 21 4
..................................GATCAGGAGAGATGACACCG......................................................................................................... Root-t0263422 20 2
..................................GATCAGGAGAGATGACACCGAC....................................................................................................... Root-t0313123 22 2
..................................GATCAGGAGAGATGACACC.......................................................................................................... Root-t0541672 19 1
..................................GATCAGGAGAGATGACACCGACAT..................................................................................................... Root-t1700475 24 1
...................................ATCAGGAGAGATGACACCGACA...................................................................................................... Root-t0000070 22 8324
...................................ATCAGGAGAGATGACACCGAC....................................................................................................... Root-t0001113 21 712
...................................ATCAGGAGAGATGACACCGACAT..................................................................................................... Root-t0020564 23 24
...................................ATCAGGAGAGATGACACC.......................................................................................................... Root-t0021282 18 23
...................................ATCAGGAGAGATGACACCGA........................................................................................................ Root-t0023544 20 21
...................................ATCAGGAGAGATGACACCG......................................................................................................... Root-t0045192 19 10
...................................ATCAGGAGAGATGACACCGACATC.................................................................................................... Root-t0256606 24 2
....................................TCAGGAGAGATGACACCGAC....................................................................................................... Root-t0000898 20 873
....................................TCAGGAGAGATGACACCGACA...................................................................................................... Root-t0001003 21 785
....................................TCAGGAGAGATGACACCGA........................................................................................................ Root-t0028372 19 17
....................................TCAGGAGAGATGACACCG......................................................................................................... Root-t0078267 18 6
....................................TCAGGAGAGATGACACCGACAT..................................................................................................... Root-t0093449 22 5
.....................................CAGGAGAGATGACACCGACA...................................................................................................... Root-t0020269 20 25
.....................................CAGGAGAGATGACACCGAC....................................................................................................... Root-t0038935 19 12
......................................AGGAGAGATGACACCGACA...................................................................................................... Root-t0004065 19 177
......................................AGGAGAGATGACACCGAC....................................................................................................... Root-t0026722 18 18
.........................................AGAGATGACACCGACATCGCC................................................................................................. Root-t1042588 21 1
..........................................GAGATGACACCGACATCGCC................................................................................................. Root-t0667992 20 1
.............................................................................................................ATGCAGGTGTCATCTCCCCTG............................. Root-t0839712 21 1
................................................................................................................CAGGTGTCATCTCCCCTGAACA......................... Root-t0086657 22 5
................................................................................................................CAGGTGTCATCTCCCCTGAAC.......................... Root-t0090214 21 5
..................................................................................................................GGTGTCATCTCCCCTGAACA......................... Root-t0717585 20 1
...............................................................................................................................CTGAACATAGGACTGACTG............. Root-t0948314 19 1
>osa-MIR1319
TATGGGTGTCGGTTTTTAAGAAAAAACCGGCATCTGTAATATATTATAGGTGTCGGTTAATTAAAAACCGAGACCTATAATATATTATAAGTGCCGGTTTTTTTAAAACCGACACCTATCT osa-MIR1319 121
.(((((((((((((((...(((((((((((((..(((((((((((((((((.((((((.......)))))).)))))))))))))))))..)))))))))))))))))))))))))))).. structure -73.80
************************AACCGGCATCTGTAATATATTATA************************************************************************* BCP-osa-miR1319 24
................TAAGAAAAAACCGGCATCTGTAAT................................................................................. BCP-t1518322 24 1
..................AGAAAAAACCGGCATCTGTAATAT............................................................................... BCP-t0596747 24 2
....................AAAAAACCGGCATCTGTAATATAT............................................................................. BCP-t0443996 24 2
......................AAAACCGGCATCTGTAATATA.............................................................................. BCP-t1651355 21 1
........................AACCGGCATCTGTAATATATTATA......................................................................... BCP-t0317473 24 2
....................................TAATATATTATAGGTGTCGGTTAA............................................................. BCP-t0250006 24 3
......................................ATATATTATAGGTGTCGGTTA.............................................................. BCP-t0752149 21 1
..........................................ATTATAGGTGTCGGTTAATTAAAA....................................................... BCP-t1161357 24 1
...........................................TTATAGGTGTCGGTTAATTAAA........................................................ BCP-t1160629 22 1
************************AACCGGCATCTGTAATATATTATA************************************************************************* Callus-osa-miR1319 24
.....................AAAAACCGGCATCTGTAATAT............................................................................... Callus-t0458685 21 1
................................TCTGTAATATATTATAGGTGTCGG................................................................. Callus-t1191844 24 1
....................................TAATATATTATAGGTGTCGGTTAA............................................................. Callus-t1828421 24 1
.......................................TATATTATAGGTGTCGGTTAAT............................................................ Callus-t0640706 22 1
........................................ATATTATAGGTGTCGGTTAATTAA......................................................... Callus-t0878517 24 1
************************AACCGGCATCTGTAATATATTATA************************************************************************* Leaf-osa-miR1319 24
................TAAGAAAAAACCGGCATCTGTAAT................................................................................. Leaf-t0423124 24 1
************************AACCGGCATCTGTAATATATTATA************************************************************************* Root-osa-miR1319 24
...............TTAAGAAAAAACCGGCATCTGTAA.................................................................................. Root-t1401692 24 1
................TAAGAAAAAACCGGCATCTGTAA.................................................................................. Root-t0786793 23 1
..................AGAAAAAACCGGCATCTGTAATAT............................................................................... Root-t0390794 24 2
...................GAAAAAACCGGCATCTGTAATAT............................................................................... Root-t0560118 23 1
..........................CCGGCATCTGTAATATATTATAGG....................................................................... Root-t1075807 24 1
>osa-MIR1320
TTAGGCCTACTTTGGAACGGAGGAATTTTATAGGATTTTTGCGGGAATTTTAACAGATTCCTGTAAAATTCATTCGTTCCAATGTAGCCCTATTAG osa-MIR1320 96
.((((.((((.((((((((((.(((((((((((((..((((............)))).))))))))))))).)))))))))).)))).)))).... structure -41.30
************TGGAACGGAGGAATTTTATAG*************************************************************** UNM-osa-miR1320 21
............TGGAACGGAGGAATTTTATAGG.............................................................. UNM-t0284063 22 1
************TGGAACGGAGGAATTTTATAG*************************************************************** TCP-osa-miR1320 21
............TGGAACGGAGGAATTTTATAGG.............................................................. TCP-t0148408 22 2
************TGGAACGGAGGAATTTTATAG*************************************************************** Callus-osa-miR1320 21
............TGGAACGGAGGAATTTTATAG............................................................... Callus-t0114704 21 4
************TGGAACGGAGGAATTTTATAG*************************************************************** Leaf-osa-miR1320 21
............TGGAACGGAGGAATTTTATAG............................................................... Leaf-t0008483 21 98
............TGGAACGGAGGAATTTTATAGG.............................................................. Leaf-t0017651 22 36
............TGGAACGGAGGAATTTTA.................................................................. Leaf-t0159706 18 2
............TGGAACGGAGGAATTTTATAGGA............................................................. Leaf-t0279351 23 2
............TGGAACGGAGGAATTTTATA................................................................ Leaf-t0662436 20 1
............TGGAACGGAGGAATTTTAT................................................................. Leaf-t0768342 19 1
.............GGAACGGAGGAATTTTATAGG.............................................................. Leaf-t0045831 21 9
..............GAACGGAGGAATTTTATAGGA............................................................. Leaf-t0801139 21 1
.........................................................TTCCTGTAAAATTCATTCGTT.................. Leaf-t0421668 21 1
.............................................................TGTAAAATTCATTCGTTCCAA.............. Leaf-t0042017 21 11
..............................................................GTAAAATTCATTCGTTCCAAT............. Leaf-t0079745 21 5
...............................................................TAAAATTCATTCGTTCCAA.............. Leaf-t0245597 19 2
..................................................................AATTCATTCGTTCCAATG............ Leaf-t0686933 18 1
************TGGAACGGAGGAATTTTATAG*************************************************************** Root-osa-miR1320 21
............TGGAACGGAGGAATTTTATAG............................................................... Root-t0005291 21 129
............TGGAACGGAGGAATTTTATAGG.............................................................. Root-t0013820 22 39
............TGGAACGGAGGAATTTTA.................................................................. Root-t0207220 18 2
............TGGAACGGAGGAATTTTATA................................................................ Root-t0276980 20 2
............TGGAACGGAGGAATTTTATAGGAT............................................................ Root-t0328720 24 2
............TGGAACGGAGGAATTTTAT................................................................. Root-t1164170 19 1
.............GGAACGGAGGAATTTTATAGG.............................................................. Root-t0013849 21 39
.............GGAACGGAGGAATTTTATAG............................................................... Root-t0278673 20 2
..............GAACGGAGGAATTTTATAGGA............................................................. Root-t1216653 21 1
.............................................................TGTAAAATTCATTCGTTCCAA.............. Root-t0096846 21 5
.............................................................TGTAAAATTCATTCGTTCCAAT............. Root-t1524246 22 1
..............................................................GTAAAATTCATTCGTTCCAA.............. Root-t1184974 20 1
..................................................................AATTCATTCGTTCCAATG............ Root-t1033449 18 1
>osa-MIR1423
GCACAACACTAGTATTTGGGAGGCAACTACACGTTGGGCGCTCGATCCAGGGGTGGGAAAATCGGGCGCCCACGTTTTCCCCACCCCCGGATCGAGCGCCCAAGCGGTAGTTGTCTCCCAAATACTTGTGCTGTGC osa-MIR1423 136
(((((.(((.((((((((((((((((((((.(((((((((((((((((.(((((((((((((.((....))..))))).)))))))).))))))))))))).)))))))))))))))))))))))).))).))))) structure -104.30
**********************************************************************************************AGCGCCCAAGCGGTAGTTGTC********************* UNM-osa-miR1423 21
......................................................................................CCGGATCGAGCGCCCAAGCGGT............................ UNM-t0257808 22 2
**********************************************************************************************AGCGCCCAAGCGGTAGTTGTC********************* BCP-osa-miR1423 21
............TATTTGGGAGGCAACTACACGT...................................................................................................... BCP-t0148810 22 4
......................................................................................CCGGATCGAGCGCCCAAGCGG............................. BCP-t1393101 21 1
**********************************************************************************************AGCGCCCAAGCGGTAGTTGTC********************* Callus-osa-miR1423 21
.......................CAACTACACGTTGGGCGCTCGAT.......................................................................................... Callus-t0908789 23 1
**********************************************************************************************AGCGCCCAAGCGGTAGTTGTC********************* Leaf-osa-miR1423 21
......................................................................................CCGGATCGAGCGCCCAAGCGG............................. Leaf-t1164534 21 1
.......................................................................................CGGATCGAGCGCCCAAGCGGT............................ Leaf-t0614257 21 1
.......................................................................................CGGATCGAGCGCCCAAGCGGTA........................... Leaf-t1115208 22 1
**********************************************************************************************AGCGCCCAAGCGGTAGTTGTC********************* Root-osa-miR1423 21
.......................................................................................CGGATCGAGCGCCCAAGCGG............................. Root-t0820860 20 1
.......................................................................................CGGATCGAGCGCCCAAGCGGT............................ Root-t0917621 21 1
>osa-MIR1423b
AGCACAACACTAGTATTTGGGAGGCAACTACACGTTGGGCGCTCGATCCAGGGGTGGGAAAATCGGGCGCCCACGTTTTCCCCACCCCCGGATCGAGCGCCCAAGCGGTAGTTGTCTCCCAAATACTTGTGCTGTGCATGCATG osa-MIR1423b 144
.(((((.(((.((((((((((((((((((((.(((((((((((((((((.(((((((((((((.((....))..))))).)))))))).))))))))))))).)))))))))))))))))))))))).))).)))))....... structure -106.20
************************CAACTACACGTTGGGCGCTCGA************************************************************************************************** UNM-osa-miR1423b 22
.......................................................................................CCGGATCGAGCGCCCAAGCGGT................................... UNM-t0257808 22 2
************************CAACTACACGTTGGGCGCTCGA************************************************************************************************** BCP-osa-miR1423b 22
.............TATTTGGGAGGCAACTACACGT............................................................................................................. BCP-t0148810 22 4
.......................................................................................CCGGATCGAGCGCCCAAGCGG.................................... BCP-t1393101 21 1
************************CAACTACACGTTGGGCGCTCGA************************************************************************************************** Callus-osa-miR1423b 22
........................CAACTACACGTTGGGCGCTCGAT................................................................................................. Callus-t0908789 23 1
************************CAACTACACGTTGGGCGCTCGA************************************************************************************************** Leaf-osa-miR1423b 22
.......................................................................................CCGGATCGAGCGCCCAAGCGG.................................... Leaf-t1164534 21 1
........................................................................................CGGATCGAGCGCCCAAGCGGT................................... Leaf-t0614257 21 1
........................................................................................CGGATCGAGCGCCCAAGCGGTA.................................. Leaf-t1115208 22 1
************************CAACTACACGTTGGGCGCTCGA************************************************************************************************** Root-osa-miR1423b 22
........................................................................................CGGATCGAGCGCCCAAGCGG.................................... Root-t0820860 20 1
........................................................................................CGGATCGAGCGCCCAAGCGGT................................... Root-t0917621 21 1
>osa-MIR1425
CTGTTGACTGCATTAGGATTCAATCCTTGCTGCTAAATGTATTGCTTATATTCAGCAATATAATGTTCAGCAGCAAGAACTGGATCTTAATATAGTCGATAG osa-MIR1425 102
((((((((((.(((((((((((...(((((((((((.(((((((((.......)))))))))...)).)))))))))...))))))))))).)))))))))) structure -46.00
*************TAGGATTCAATCCTTGCTGCT******************************************************************** UNM-osa-miR1425 21
.............TAGGATTCAATCCTTGCTGCT.................................................................... UNM-t0088008 21 4
......................................................................CAGCAAGAACTGGATCTTAAT........... UNM-t1383739 21 1
.......................................................................AGCAAGAACTGGATCTTAATA.......... UNM-t0065700 21 5
.......................................................................AGCAAGAACTGGATCTTAAT........... UNM-t0293173 20 1
*************TAGGATTCAATCCTTGCTGCT******************************************************************** BCP-osa-miR1425 21
...TTGACTGCATTAGGATTCAAT.............................................................................. BCP-t0898191 21 1
.............TAGGATTCAATCCTTGCTGCT.................................................................... BCP-t0020683 21 26
.............TAGGATTCAATCCTTGCTGCTAAA................................................................. BCP-t0235349 24 3
.............TAGGATTCAATCCTTGCT....................................................................... BCP-t0826186 18 1
.............TAGGATTCAATCCTTGCTGC..................................................................... BCP-t0996739 20 1
......................................................................CAGCAAGAACTGGATCTTAAT........... BCP-t0157520 21 4
.......................................................................AGCAAGAACTGGATCTTAATA.......... BCP-t0039616 21 12
.......................................................................AGCAAGAACTGGATCTTAAT........... BCP-t0053761 20 9
*************TAGGATTCAATCCTTGCTGCT******************************************************************** TCP-osa-miR1425 21
............TTAGGATTCAATCCTTGCTGC..................................................................... TCP-t0888927 21 1
.............TAGGATTCAATCCTTGCTGCT.................................................................... TCP-t0022988 21 26
.............TAGGATTCAATCCTTGCTGC..................................................................... TCP-t0076811 20 5
.............TAGGATTCAATCCTTGCTGCTAAA................................................................. TCP-t0596215 24 1
.............TAGGATTCAATCCTTGCTGCTA................................................................... TCP-t0888894 22 1
..............AGGATTCAATCCTTGCTGCT.................................................................... TCP-t0898514 20 1
......................................................................CAGCAAGAACTGGATCTTAAT........... TCP-t0982176 21 1
.......................................................................AGCAAGAACTGGATCTTAATA.......... TCP-t0091544 21 4
*************TAGGATTCAATCCTTGCTGCT******************************************************************** Callus-osa-miR1425 21
............TTAGGATTCAATCCTTGCTGC..................................................................... Callus-t0104403 21 5
............TTAGGATTCAATCCTTGCTG...................................................................... Callus-t1209572 20 1
.............TAGGATTCAATCCTTGCTGCT.................................................................... Callus-t0002971 21 291
.............TAGGATTCAATCCTTGCTGC..................................................................... Callus-t0031255 20 16
.............TAGGATTCAATCCTTGCTG...................................................................... Callus-t0055735 19 9
.............TAGGATTCAATCCTTGCTGCTA................................................................... Callus-t0104402 22 5
.............TAGGATTCAATCCTTGCT....................................................................... Callus-t0151395 18 3
.............TAGGATTCAATCCTTGCTGCTAAA................................................................. Callus-t0189214 24 3
.............TAGGATTCAATCCTTGCTGCTAA.................................................................. Callus-t1694034 23 1
...............GGATTCAATCCTTGCTGCT.................................................................... Callus-t0225433 19 2
................GATTCAATCCTTGCTGCT.................................................................... Callus-t2071950 18 1
......................................................................CAGCAAGAACTGGATCTTAAT........... Callus-t0019452 21 29
.......................................................................AGCAAGAACTGGATCTTAAT........... Callus-t0030070 20 17
.......................................................................AGCAAGAACTGGATCTTAATA.......... Callus-t0075989 21 6
*************TAGGATTCAATCCTTGCTGCT******************************************************************** Leaf-osa-miR1425 21
............TTAGGATTCAATCCTTGCTGC..................................................................... Leaf-t0052877 21 8
.............TAGGATTCAATCCTTGCTGCT.................................................................... Leaf-t0005609 21 165
.............TAGGATTCAATCCTTGCTGC..................................................................... Leaf-t0047352 20 9
.............TAGGATTCAATCCTTGCTG...................................................................... Leaf-t0059467 19 7
.............TAGGATTCAATCCTTGCT....................................................................... Leaf-t0063455 18 6
.............TAGGATTCAATCCTTGCTGCTA................................................................... Leaf-t0097889 22 4
.............TAGGATTCAATCCTTGCTGCTAA.................................................................. Leaf-t0215785 23 2
................GATTCAATCCTTGCTGCT.................................................................... Leaf-t0145527 18 3
......................................................................CAGCAAGAACTGGATCTTAAT........... Leaf-t0016650 21 40
......................................................................CAGCAAGAACTGGATCTTAA............ Leaf-t0529313 20 1
......................................................................CAGCAAGAACTGGATCTTA............. Leaf-t0613533 19 1
.......................................................................AGCAAGAACTGGATCTTAATA.......... Leaf-t0015468 21 44
.......................................................................AGCAAGAACTGGATCTTAAT........... Leaf-t0026380 20 20
.......................................................................AGCAAGAACTGGATCTTA............. Leaf-t0247774 18 2
.......................................................................AGCAAGAACTGGATCTTAA............ Leaf-t0744853 19 1
*************TAGGATTCAATCCTTGCTGCT******************************************************************** Root-osa-miR1425 21
............TTAGGATTCAATCCTTGCTGC..................................................................... Root-t0172725 21 3
............TTAGGATTCAATCCTTGC........................................................................ Root-t1386116 18 1
.............TAGGATTCAATCCTTGCTGCT.................................................................... Root-t0005270 21 130
.............TAGGATTCAATCCTTGCTGCTAA.................................................................. Root-t0288674 23 2
.............TAGGATTCAATCCTTGCTGC..................................................................... Root-t0291836 20 2
.............TAGGATTCAATCCTTGCT....................................................................... Root-t0796866 18 1
.............TAGGATTCAATCCTTGCTGCTA................................................................... Root-t1387974 22 1
..............AGGATTCAATCCTTGCTGCT.................................................................... Root-t1403784 20 1
...................................................................CAGCAGCAAGAACTGGATCTTAAT........... Root-t0854793 24 1
......................................................................CAGCAAGAACTGGATCTTAAT........... Root-t0012976 21 43
......................................................................CAGCAAGAACTGGATCTTAA............ Root-t0782064 20 1
.......................................................................AGCAAGAACTGGATCTTAATA.......... Root-t0008120 21 77
.......................................................................AGCAAGAACTGGATCTTAAT........... Root-t0017539 20 29
.......................................................................AGCAAGAACTGGATCTTA............. Root-t1403274 18 1
>osa-MIR1427
TGGCTGCGCGCGACCGCGCCGTCCCGCAGGCCAGCGCCGCGCCACCGCGCGGTTCCGCAGCAGGGACATGCGCCACCCGTTACAGCCAACTGAAATCTGCACTGATTTGATTACATGCGCACGTATATATGCAGTGCATGCAGCGAGTGTGCGCTGTTCCTGGATTCGGTCGCGCGTGGCCGTGCTGCGGAACCGTGCGGTGGCGCGGCGCCGGCCTGCGGGACCGCGCAGTCGCGCGCAGCCAAGCCACGGGACCG osa-MIR1427 257
((((((((((((((.((((.((((((((((((.(((((((((((((((((((((((((((((.((.(((((((.(((.....(((.......(((((......)))))....(((.(((((((......((((.....)))).....))))))))))..))).....))).))))))).)).))))))))))))))))))))))))))))).)))))))))))).)))).)))))))))))))).....((....)) structure -190.20
*****************************************************************************************************************************************************************************************TGCGGAACCGTGCGGTGGCGC*************************************************** UNM-osa-miR1427 21
.........................................................................................................................................................................................TGCGGAACCGTGCGGTGGCG.................................................... UNM-t1002496 20 1
*****************************************************************************************************************************************************************************************TGCGGAACCGTGCGGTGGCGC*************************************************** BCP-osa-miR1427 21
................................................................................................................................................................TGGATTCGGTCGCGCGTGGC............................................................................. BCP-t0893702 20 1
*****************************************************************************************************************************************************************************************TGCGGAACCGTGCGGTGGCGC*************************************************** TCP-osa-miR1427 21
.........................................................................................................................................................................................TGCGGAACCGTGCGGTGGCGC................................................... TCP-t0352209 21 1
*****************************************************************************************************************************************************************************************TGCGGAACCGTGCGGTGGCGC*************************************************** Leaf-osa-miR1427 21
....................................................................................................................................................................................CGTGCTGCGGAACCGTGCGGT........................................................ Leaf-t0453213 21 1
....................................................................................................................................................................................CGTGCTGCGGAACCGTGCGGTGGC..................................................... Leaf-t1107172 24 1
.....................................................................................................................................................................................GTGCTGCGGAACCGTGCGGT........................................................ Leaf-t0801557 20 1
......................................................................................................................................................................................TGCTGCGGAACCGTGCGGTGGC..................................................... Leaf-t1147856 22 1
.........................................................................................................................................................................................TGCGGAACCGTGCGGTGGCGC................................................... Leaf-t0039653 21 11
....................................................................................................................................................................................................................................CAGTCGCGCGCAGCCAAGCC......... Leaf-t0690791 20 1
*****************************************************************************************************************************************************************************************TGCGGAACCGTGCGGTGGCGC*************************************************** Root-osa-miR1427 21
...................................................................................................................................................................................CCGTGCTGCGGAACCGTGCGGTG....................................................... Root-t1486836 23 1
....................................................................................................................................................................................CGTGCTGCGGAACCGTGCGGTGGC..................................................... Root-t1706166 24 1
.........................................................................................................................................................................................TGCGGAACCGTGCGGTGGCGC................................................... Root-t0081343 21 5
>osa-MIR1429
GTAATATACTAATCCGTGCATCCATCGTATATCTTACACGTCATGTGAACGTGCATCGGTTCATAATGTTGTGTTTATAAATGTTAATGGTATGTGTGGTTGCACGGGTTTGTATGTTGC osa-MIR1429 120
(((((((((.((((((((((.(((.((((((((..(((((.(((((((((........)))))).))).)))))..............))))))))))).)))))))))).))))))))) structure -45.69
GTAATATACTAATCCGTGCAT*************************************************************************************************** UNM-osa-miR1429-5p 21
**************************************************************************************************GTTGCACGGGTTTGTATGTTG* UNM-osa-miR1429-3p 21
GTAATATACTAATCCGTGCATCCA................................................................................................ UNM-t0423650 24 1
..................................................................................................GTTGCACGGGTTTGTATG.... UNM-t1241590 18 1
GTAATATACTAATCCGTGCAT*************************************************************************************************** Callus-osa-miR1429-5p 21
**************************************************************************************************GTTGCACGGGTTTGTATGTTG* Callus-osa-miR1429-3p 21
GTAATATACTAATCCGTGCATCCA................................................................................................ Callus-t0027414 24 19
GTAATATACTAATCCGTGCATC.................................................................................................. Callus-t0742830 22 1
GTAATATACTAATCCGTGCA.................................................................................................... Callus-t2082718 20 1
..................................................................................................GTTGCACGGGTTTGTATGTT.. Callus-t0900437 20 1
..................................................................................................GTTGCACGGGTTTGTATGTTG. Callus-t1194674 21 1
GTAATATACTAATCCGTGCAT*************************************************************************************************** Leaf-osa-miR1429-5p 21
**************************************************************************************************GTTGCACGGGTTTGTATGTTG* Leaf-osa-miR1429-3p 21
GTAATATACTAATCCGTGCATCCA................................................................................................ Leaf-t0042517 24 10
GTAATATACTAATCCGTGCATCC................................................................................................. Leaf-t0167810 23 2
GTAATATACTAATCCGTGCA.................................................................................................... Leaf-t0278435 20 2
GTAATATACTAATCCGTGCATC.................................................................................................. Leaf-t0608838 22 1
..................................................................................................GTTGCACGGGTTTGTATGTT.. Leaf-t0772388 20 1
>osa-MIR1431
GGGATTCAGAAAGGAAAGACTTAGGGTTGCAAGCGGGTCAACCCGTGAACCCGCTTATAGGCAAAATTAGTAGGTAACCCGTATAAATGAGTTTATGGATCGACCCACTTGCATCTCTAAGTGCGGCAAATCGGACCACGACGTGAAAACACACGGGTTATCACTTATTTTACATATAAGTAGGTTTGCGAGTTGGCCCGCTTGCATCCCTAGATGCCGTCTTAGCTCTTAACAAGCATG osa-MIR1431 240
...............(((((((((((.(((((((((((((((.((..((((..((((((.(.(((((.(((.((((((((((.............(((.((((((((((((......)))))).))....)))).)))....((....))..))))))))))))).))))).).))))))..))))..)).))))))))))))))).)))))).....))))).(((.......)))... structure -97.40
****************************************************************************************************************************************************************************************TTTGCGAGTTGGCCCGCTTGC*********************************** UNM-osa-miR1431 21
..........................................................................................GTTTATGGATCGACCCACTTG................................................................................................................................. UNM-t0825966 21 1
****************************************************************************************************************************************************************************************TTTGCGAGTTGGCCCGCTTGC*********************************** BCP-osa-miR1431 21
.................................................................................................................TCTCTAAGTGCGGCAAATCG........................................................................................................... BCP-t1693532 20 1
****************************************************************************************************************************************************************************************TTTGCGAGTTGGCCCGCTTGC*********************************** Callus-osa-miR1431 21
....................................................................................................CGACCCACTTGCATCTCTA......................................................................................................................... Callus-t1314259 19 1
****************************************************************************************************************************************************************************************TTTGCGAGTTGGCCCGCTTGC*********************************** Leaf-osa-miR1431 21
...............................................................................................................................................................................ATAAGTAGGTTTGCGAGTTGG............................................ Leaf-t1042617 21 1
........................................................................................................................................................................................TTTGCGAGTTGGCCCGCTTGC................................... Leaf-t0577001 21 1
****************************************************************************************************************************************************************************************TTTGCGAGTTGGCCCGCTTGC*********************************** Root-osa-miR1431 21
.......................................AACCCGTGAACCCGCTTATAGGCA................................................................................................................................................................................. Root-t1534447 24 1
...............................................................................................................................................................................ATAAGTAGGTTTGCGAGTTGG............................................ Root-t1602624 21 1
................................................................................................................................................................................TAAGTAGGTTTGCGAGTTGGC........................................... Root-t0732360 21 1
>osa-MIR1432
CCTGTGATCAGGAGAGATGACACCGACATCGCCGGAATTCGTTCTTGGTCTTGTGCCATGATGAATTGATGGTCCGTTTGATGCAGGTGTCATCTCCCCTGAACATAGG osa-MIR1432 109
((((((.(((((.(((((((((((..(((((.(((((((((((..((((.....)))).)))))))......))))..)))))..))))))))))).))))).)))))) structure -55.80
******ATCAGGAGAGATGACACCGAC********************************************************************************** UNM-osa-miR1432 21
......ATCAGGAGAGATGACACCGACA................................................................................. UNM-t0019823 22 21
......ATCAGGAGAGATGACACCGAC.................................................................................. UNM-t0538914 21 1
.......TCAGGAGAGATGACACCGACA................................................................................. UNM-t0041654 21 9
.......TCAGGAGAGATGACACCGAC.................................................................................. UNM-t0075028 20 4
.........AGGAGAGATGACACCGACA................................................................................. UNM-t1490175 19 1
******ATCAGGAGAGATGACACCGAC********************************************************************************** BCP-osa-miR1432 21
......ATCAGGAGAGATGACACCGACA................................................................................. BCP-t0094084 22 5
.......TCAGGAGAGATGACACCGACA................................................................................. BCP-t1357689 21 1
******ATCAGGAGAGATGACACCGAC********************************************************************************** Callus-osa-miR1432 21
......ATCAGGAGAGATGACACCGACA................................................................................. Callus-t0000845 22 1078
......ATCAGGAGAGATGACACCGAC.................................................................................. Callus-t0014220 21 42
......ATCAGGAGAGATGACACCGA................................................................................... Callus-t0308566 20 2
......ATCAGGAGAGATGACACCGACAT................................................................................ Callus-t0343360 23 2
......ATCAGGAGAGATGACACC..................................................................................... Callus-t1449911 18 1
.......TCAGGAGAGATGACACCGACA................................................................................. Callus-t0003122 21 274
.......TCAGGAGAGATGACACCGAC.................................................................................. Callus-t0007426 20 96
.......TCAGGAGAGATGACACCGACAT................................................................................ Callus-t1936491 22 1
.......TCAGGAGAGATGACACCG.................................................................................... Callus-t2040275 18 1
........CAGGAGAGATGACACCGACA................................................................................. Callus-t0078566 20 6
.........AGGAGAGATGACACCGACA................................................................................. Callus-t0019482 19 29
.........AGGAGAGATGACACCGAC.................................................................................. Callus-t1044584 18 1
******ATCAGGAGAGATGACACCGAC********************************************************************************** Leaf-osa-miR1432 21
..TGTGATCAGGAGAGATGACAC...................................................................................... Leaf-t0256853 21 2
.....GATCAGGAGAGATGACACCGACA................................................................................. Leaf-t0100301 23 4
.....GATCAGGAGAGATGACACCGA................................................................................... Leaf-t0456150 21 1
.....GATCAGGAGAGATGACACCG.................................................................................... Leaf-t0602259 20 1
......ATCAGGAGAGATGACACCGACA................................................................................. Leaf-t0000700 22 1410
......ATCAGGAGAGATGACACCGAC.................................................................................. Leaf-t0003532 21 279
......ATCAGGAGAGATGACACC..................................................................................... Leaf-t0072352 18 5
......ATCAGGAGAGATGACACCGACAT................................................................................ Leaf-t0177701 23 2
......ATCAGGAGAGATGACACCGA................................................................................... Leaf-t0271802 20 2
......ATCAGGAGAGATGACACCG.................................................................................... Leaf-t0849769 19 1
.......TCAGGAGAGATGACACCGAC.................................................................................. Leaf-t0005370 20 172
.......TCAGGAGAGATGACACCGACA................................................................................. Leaf-t0008262 21 102
.......TCAGGAGAGATGACACCGACAT................................................................................ Leaf-t0254946 22 2
.......TCAGGAGAGATGACACCG.................................................................................... Leaf-t0271730 18 2
.......TCAGGAGAGATGACACCGA................................................................................... Leaf-t0275870 19 2
........CAGGAGAGATGACACCGAC.................................................................................. Leaf-t0069046 19 6
........CAGGAGAGATGACACCGACAT................................................................................ Leaf-t0237372 21 2
........CAGGAGAGATGACACCGACA................................................................................. Leaf-t0254885 20 2
.........AGGAGAGATGACACCGACA................................................................................. Leaf-t0017957 19 36
.........AGGAGAGATGACACCGAC.................................................................................. Leaf-t0031463 18 16
.............GAGATGACACCGACATCGCC............................................................................ Leaf-t0458014 20 1
******ATCAGGAGAGATGACACCGAC********************************************************************************** Root-osa-miR1432 21
..TGTGATCAGGAGAGATGACAC...................................................................................... Root-t0121332 21 4
.....GATCAGGAGAGATGACACCGACA................................................................................. Root-t0045886 23 10
.....GATCAGGAGAGATGACACCGA................................................................................... Root-t0103425 21 4
.....GATCAGGAGAGATGACACCG.................................................................................... Root-t0263422 20 2
.....GATCAGGAGAGATGACACCGAC.................................................................................. Root-t0313123 22 2
.....GATCAGGAGAGATGACACC..................................................................................... Root-t0541672 19 1
.....GATCAGGAGAGATGACACCGACAT................................................................................ Root-t1700475 24 1
......ATCAGGAGAGATGACACCGACA................................................................................. Root-t0000070 22 8324
......ATCAGGAGAGATGACACCGAC.................................................................................. Root-t0001113 21 712
......ATCAGGAGAGATGACACCGACAT................................................................................ Root-t0020564 23 24
......ATCAGGAGAGATGACACC..................................................................................... Root-t0021282 18 23
......ATCAGGAGAGATGACACCGA................................................................................... Root-t0023544 20 21
......ATCAGGAGAGATGACACCG.................................................................................... Root-t0045192 19 10
......ATCAGGAGAGATGACACCGACATC............................................................................... Root-t0256606 24 2
.......TCAGGAGAGATGACACCGAC.................................................................................. Root-t0000898 20 873
.......TCAGGAGAGATGACACCGACA................................................................................. Root-t0001003 21 785
.......TCAGGAGAGATGACACCGA................................................................................... Root-t0028372 19 17
.......TCAGGAGAGATGACACCG.................................................................................... Root-t0078267 18 6
.......TCAGGAGAGATGACACCGACAT................................................................................ Root-t0093449 22 5
........CAGGAGAGATGACACCGACA................................................................................. Root-t0020269 20 25
........CAGGAGAGATGACACCGAC.................................................................................. Root-t0038935 19 12
.........AGGAGAGATGACACCGACA................................................................................. Root-t0004065 19 177
.........AGGAGAGATGACACCGAC.................................................................................. Root-t0026722 18 18
............AGAGATGACACCGACATCGCC............................................................................ Root-t1042588 21 1
.............GAGATGACACCGACATCGCC............................................................................ Root-t0667992 20 1
................................................................................ATGCAGGTGTCATCTCCCCTG........ Root-t0839712 21 1
...................................................................................CAGGTGTCATCTCCCCTGAACA.... Root-t0086657 22 5
...................................................................................CAGGTGTCATCTCCCCTGAAC..... Root-t0090214 21 5
.....................................................................................GGTGTCATCTCCCCTGAACA.... Root-t0717585 20 1
>osa-MIR1436
AGTTTATGTGCTACTCCCTCCGTCCCATAATATTAAAACCTAGGACTGGATAGGACGTTTCATAGTACAATGACTCAGAGTCATTGTACTATGAAACGTCCTATCCAGTCCTAGGTTTTAACATTATGGGACGGAGGGAGTAGTCTCAACCTATATAAACT osa-MIR1436 161
(((((((((((((((((((((((((((((((.((((((((((((((((((((((((((((((((((((((((((.....)))))))))))))))))))))))))))))))))))))))))).))))))))))))))))))))))........))))))))) structure -124.20
************************************************************************************************************************ACATTATGGGACGGAGGGAGT******************** UNM-osa-miR1436 21
............................................ACTGGATAGGACGTTTCATA................................................................................................. UNM-t0387990 20 1
............................................................................................................................TATGGGACGGAGGGAGTA................... UNM-t0676345 18 1
************************************************************************************************************************ACATTATGGGACGGAGGGAGT******************** BCP-osa-miR1436 21
............................................ACTGGATAGGACGTTTCATAG................................................................................................ BCP-t1120799 21 1
..................................................TAGGACGTTTCATAGTACAAT.......................................................................................... BCP-t0629088 21 1
..........................................................................................................................ATTATGGGACGGAGGGAGTA................... BCP-t0709233 20 1
...........................................................................................................................TTATGGGACGGAGGGAGT.................... BCP-t1979369 18 1
************************************************************************************************************************ACATTATGGGACGGAGGGAGT******************** Callus-osa-miR1436 21
...............................ATTAAAACCTAGGACTGGATAGGA.......................................................................................................... Callus-t1808452 24 1
..................................AAAACCTAGGACTGGATAGGAC......................................................................................................... Callus-t0666817 22 1
..................................AAAACCTAGGACTGGATAGGA.......................................................................................................... Callus-t0899825 21 1
...................................AAACCTAGGACTGGATAGGAC......................................................................................................... Callus-t0370913 21 2
............................................ACTGGATAGGACGTTTCATAGTAC............................................................................................. Callus-t0076589 24 6
............................................ACTGGATAGGACGTTTCATAGTACA............................................................................................ Callus-t1227296 25 1
..............................................TGGATAGGACGTTTCATAGTACAA........................................................................................... Callus-t0403859 24 2
..................................................TAGGACGTTTCATAGTACAAT.......................................................................................... Callus-t0142742 21 3
..................................................TAGGACGTTTCATAGTACAA........................................................................................... Callus-t1230613 20 1
.......................................................................................................................AACATTATGGGACGGAGGGAGT.................... Callus-t1454761 22 1
..........................................................................................................................ATTATGGGACGGAGGGAGTA................... Callus-t0226378 20 2
************************************************************************************************************************ACATTATGGGACGGAGGGAGT******************** Leaf-osa-miR1436 21
..................................AAAACCTAGGACTGGATAGGAC......................................................................................................... Leaf-t0530012 22 1
...................................AAACCTAGGACTGGATAGGAC......................................................................................................... Leaf-t0124700 21 3
............................................ACTGGATAGGACGTTTCATAGTAC............................................................................................. Leaf-t0125497 24 3
.............................................CTGGATAGGACGTTTCATAGTACA............................................................................................ Leaf-t0651189 24 1
..............................................TGGATAGGACGTTTCATAGTACAA........................................................................................... Leaf-t0956316 24 1
.................................................ATAGGACGTTTCATAGTACAA........................................................................................... Leaf-t0269206 21 2
.................................................ATAGGACGTTTCATAGTACAATGA........................................................................................ Leaf-t0869551 24 1
..................................................TAGGACGTTTCATAGTACAAT.......................................................................................... Leaf-t0083673 21 4
..................................................TAGGACGTTTCATAGTACAA........................................................................................... Leaf-t1114756 20 1
......................................................................................TACTATGAAACGTCCTATCCA...................................................... Leaf-t0356413 21 1
..........................................................................................................................ATTATGGGACGGAGGGAG..................... Leaf-t0953518 18 1
************************************************************************************************************************ACATTATGGGACGGAGGGAGT******************** Root-osa-miR1436 21
................................TTAAAACCTAGGACTGGAT.............................................................................................................. Root-t0669906 19 1
................................TTAAAACCTAGGACTGGATAG............................................................................................................ Root-t0991789 21 1
..................................AAAACCTAGGACTGGATAGGAC......................................................................................................... Root-t0084566 22 5
..................................AAAACCTAGGACTGGATAGGA.......................................................................................................... Root-t0302072 21 2
...................................AAACCTAGGACTGGATAGGAC......................................................................................................... Root-t0073034 21 6
............................................ACTGGATAGGACGTTTCATAGTAC............................................................................................. Root-t0158312 24 3
.................................................ATAGGACGTTTCATAGTACAA........................................................................................... Root-t0057713 21 8
..................................................TAGGACGTTTCATAGTACAAT.......................................................................................... Root-t0042726 21 10
......................................................................................TACTATGAAACGTCCTATCCA...................................................... Root-t0504593 21 1
..........................................................................................ATGAAACGTCCTATCCAGTCCTA................................................ Root-t0461111 23 1
.......................................................................................................................AACATTATGGGACGGAGGGAG..................... Root-t1048129 21 1
..........................................................................................................................ATTATGGGACGGAGGGAGT.................... Root-t0271240 19 2
............................................................................................................................TATGGGACGGAGGGAGTA................... Root-t0146791 18 3
.............................................................................................................................ATGGGACGGAGGGAGTAGT................. Root-t0442337 19 1
>osa-MIR1440
AAATGCCAATGCTCAAATACCACTCTCCTAAATTTCCATTCCCAAATACCACCCGGGCCCACATGTCAGCCTCATCCAGCACAGGGTCCCACATCACTTTTGTTTGAATGGAAAGTGAGGCTGACATGTGGGCCCGGATGGTATTTGGTAATGAAAATTTGGGAGAGTGGTATTTGAGCACTGGCATTT osa-MIR1440 189
((((((((.((((((((((((((((((((((((((.((((.((((((((((.(((((((((((((((((((((((((((((.(((((........)))))))).....))))...)))))))))))))))))))))).)))))))))).)))).)))))))))))))))))))))))))).)))))))) structure -130.00
*********TGCTCAAATACCACTCTCCT**************************************************************************************************************************************************************** UNM-osa-miR1440 20
............................................AATACCACCCGGGCCCACATGTCA......................................................................................................................... UNM-t1478127 24 1
.................................................................................................................AGTGAGGCTGACATGTGGGCCCGG.................................................... UNM-t0087451 24 4
*********TGCTCAAATACCACTCTCCT**************************************************************************************************************************************************************** BCP-osa-miR1440 20
......................................................................................................................................CGGATGGTATTTGGTAATGAA.................................. BCP-t2179484 21 1
...........................................................................................................................................................AATTTGGGAGAGTGGTATTTGA............ BCP-t0797175 22 1
*********TGCTCAAATACCACTCTCCT**************************************************************************************************************************************************************** Callus-osa-miR1440 20
.......................................................................................................TTGAATGGAAAGTGAGGCT................................................................... Callus-t0597927 19 1
.................................................................................................................AGTGAGGCTGACATGTGGGCCCGG.................................................... Callus-t1034159 24 1
.......................................................................................................................GCTGACATGTGGGCCCGGATGGTA.............................................. Callus-t0523408 24 1
................................................................................................................................TGGGCCCGGATGGTATTTGGT........................................ Callus-t0687096 21 1
.............................................................................................................................................................TTTGGGAGAGTGGTATTTGAG........... Callus-t0755088 21 1
................................................................................................................................................................GGGAGAGTGGTATTTGAGCACTGG..... Callus-t0340225 24 2
..................................................................................................................................................................GAGAGTGGTATTTGAGCACTGGCA... Callus-t0234088 24 2
...................................................................................................................................................................AGAGTGGTATTTGAGCACTGGCAT.. Callus-t1333809 24 1
.....................................................................................................................................................................AGTGGTATTTGAGCACTGGCA... Callus-t0358425 21 2
*********TGCTCAAATACCACTCTCCT**************************************************************************************************************************************************************** Leaf-osa-miR1440 20
....................................................................................................TGTTTGAATGGAAAGTGAGGCTGA................................................................. Leaf-t1048646 24 1
..................................................................................................................GTGAGGCTGACATGTGGGC........................................................ Leaf-t1000271 19 1
................................................................................................................................................................GGGAGAGTGGTATTTGAGCACT....... Leaf-t0743483 22 1
......................................................................................................................................................................GTGGTATTTGAGCACTGGCATTT t0658527 23 1
*********TGCTCAAATACCACTCTCCT**************************************************************************************************************************************************************** Root-osa-miR1440 20
............................................AATACCACCCGGGCCCACATGTCA......................................................................................................................... Root-t1634294 24 1
....................................................................................................TGTTTGAATGGAAAGTGAGGCTG.................................................................. Root-t1346839 23 1
.................................................................................................................AGTGAGGCTGACATGTGGGCC....................................................... Root-t1385618 21 1
..........................................................................................................................................................AAATTTGGGAGAGTGGTATTTGAG........... Root-t1136326 24 1
>osa-MIR1441
GTTTTTTCATTCGTGTCCGAAAACTCCTTTTGATATCTGGTCAAACATTCGATGTGACATCTAAAAATTTTCTTTTCGCGAACTAAGGGCCTGTTTAGTTCGCGAAAAGAAAATTTTTGGGTGTCACATCGGACGTTTAACCGGATGTCGGAAAAGGTTTTCAGACACGAATAAAAAAAC osa-MIR1441 180
(((((((.(((((((((.(((((((..((((((((((((((.((((.((((((((((((((((((((((((((((((((((((((((......)))))))))))))))))))))))))))))))))))))))).)))).))))))))))))))..))))))).))))))))).))))))) structure -108.40
*******************************************************************************************************************************************ACCGGATGTCGGAAAAGGTTT******************** UNM-osa-miR1441 21
.........................................................................................................AAAGAAAATTTTTGGGTGTCACAT................................................... UNM-t0352034 24 1
*******************************************************************************************************************************************ACCGGATGTCGGAAAAGGTTT******************** BCP-osa-miR1441 21
...TTTTCATTCGTGTCCGAAA.............................................................................................................................................................. BCP-t0281806 19 2
.........................................................................................................AAAGAAAATTTTTGGGTGTCACAT................................................... BCP-t0218709 24 3
.................................................................................................................TTTTTGGGTGTCACATCGGACGTT........................................... BCP-t1635155 24 1
*******************************************************************************************************************************************ACCGGATGTCGGAAAAGGTTT******************** TCP-osa-miR1441 21
...............................................................................................................AATTTTTGGGTGTCACATC.................................................. TCP-t0864681 19 1
...............................................................................................................................ATCGGACGTTTAACCGGATGTCGG............................. TCP-t0766318 24 1
*******************************************************************************************************************************************ACCGGATGTCGGAAAAGGTTT******************** Callus-osa-miR1441 21
....TTTCATTCGTGTCCGAAAA............................................................................................................................................................. Callus-t0524479 19 1
.......................................................................................................GAAAAGAAAATTTTTGGGTGTCAC..................................................... Callus-t0834143 24 1
.........................................................................................................AAAGAAAATTTTTGGGTGTCA...................................................... Callus-t1030950 21 1
.........................................................................................................AAAGAAAATTTTTGGGTGTCACAT................................................... Callus-t1334702 24 1
..........................................................................................................AAGAAAATTTTTGGGTGTCAC..................................................... Callus-t1801774 21 1
..............................................................................................................AAATTTTTGGGTGTCACATC.................................................. Callus-t0760394 20 1
..............................................................................................................AAATTTTTGGGTGTCACATCGGAC.............................................. Callus-t1617689 24 1
...............................................................................................................AATTTTTGGGTGTCACATC.................................................. Callus-t0285331 19 2
...............................................................................................................AATTTTTGGGTGTCACATCGGA............................................... Callus-t1785912 22 1
.................................................................................................................TTTTTGGGTGTCACATCGGAC.............................................. Callus-t0574946 21 1
..................................................................................................................TTTTGGGTGTCACATCGGACGTTT.......................................... Callus-t0200602 24 3
..................................................................................................................TTTTGGGTGTCACATCGG................................................ Callus-t1003971 18 1
...................................................................................................................TTTGGGTGTCACATCGGACGTTT.......................................... Callus-t0124761 23 4
............................................................................................................................CACATCGGACGTTTAACCGGATGT................................ Callus-t0812410 24 1
...............................................................................................................................ATCGGACGTTTAACCGGATGTCGG............................. Callus-t0055104 24 9
...............................................................................................................................ATCGGACGTTTAACCGGATGT................................ Callus-t1926495 21 1
...............................................................................................................................ATCGGACGTTTAACCGGATG................................. Callus-t1958231 20 1
................................................................................................................................TCGGACGTTTAACCGGATGTCGGA............................ Callus-t1066211 24 1
..................................................................................................................................GGACGTTTAACCGGATGTCGGAA........................... Callus-t0551661 23 1
*******************************************************************************************************************************************ACCGGATGTCGGAAAAGGTTT******************** Leaf-osa-miR1441 21
..............................................................AAAAATTTTCTTTTCGCGAACTAA.............................................................................................. Leaf-t1160900 24 1
...........................................................................................................AGAAAATTTTTGGGTGTCA...................................................... Leaf-t0206662 19 2
.............................................................................................................AAAATTTTTGGGTGTCACA.................................................... Leaf-t1001402 19 1
..............................................................................................................AAATTTTTGGGTGTCACATCG................................................. Leaf-t0573520 21 1
....................................................................................................................TTGGGTGTCACATCGGACGTTT.......................................... Leaf-t0310213 22 1
...............................................................................................................................ATCGGACGTTTAACCGGATGTCGG............................. Leaf-t0129459 24 3
..................................................................................................................................GGACGTTTAACCGGATGTCGGAA........................... Leaf-t0411187 23 1
..................................................................................................................................GGACGTTTAACCGGATGTCGGAAA.......................... Leaf-t0669052 24 1
*******************************************************************************************************************************************ACCGGATGTCGGAAAAGGTTT******************** Root-osa-miR1441 21
..............................................................AAAAATTTTCTTTTCGCG.................................................................................................... Root-t1624639 18 1
..............................................................................................TTAGTTCGCGAAAAGAAAATTTTT.............................................................. Root-t0416356 24 1
..............................................................................................................AAATTTTTGGGTGTCACAT................................................... Root-t0535720 19 1
..............................................................................................................AAATTTTTGGGTGTCACATCGGAC.............................................. Root-t0949484 24 1
...............................................................................................................AATTTTTGGGTGTCACATC.................................................. Root-t1348538 19 1
................................................................................................................ATTTTTGGGTGTCACATCGGACGT............................................ Root-t0555306 24 1
..................................................................................................................TTTTGGGTGTCACATCGGACGTTT.......................................... Root-t0331648 24 2
..........................................................................................................................GTCACATCGGACGTTTAACCGGAT.................................. Root-t1212112 24 1
...............................................................................................................................ATCGGACGTTTAACCGGATGTCGG............................. Root-t0089827 24 5
................................................................................................................................TCGGACGTTTAACCGGATGTCGG............................. Root-t1441203 23 1
................................................................................................................................TCGGACGTTTAACCGGATGTCGGA............................ Root-t1445672 24 1
...................................................................................................................................GACGTTTAACCGGATGTCGGA............................ Root-t1575117 21 1
....................................................................................................................................ACGTTTAACCGGATGTCGGAA........................... Root-t0154764 21 3
>osa-MIR156a
GGAGGGTGACAGAAGAGAGTGAGCACACGTGGTTGTTTCCTTGCATAAATGATGCCTATGCTTGGAGCTACGCGTGCTCACTTCTCTCTCTGTCACCTCC osa-MIR156a 100
(((((.((((((((((((((((((((.((((((....(((..(((((.........)))))..))))))))).)))))))).))))).)))))))))))) structure -57.80
******TGACAGAAGAGAGTGAGCAC************************************************************************** UNM-osa-miR156a 20
......TGACAGAAGAGAGTGAGCAC.......................................................................... UNM-t0000021 20 10986
......TGACAGAAGAGAGTGAGCA........................................................................... UNM-t0003941 19 142
......TGACAGAAGAGAGTGAGC............................................................................ UNM-t0029220 18 13
......TGACAGAAGAGAGTGAGCACA......................................................................... UNM-t0030350 21 13
.......GACAGAAGAGAGTGAGCAC.......................................................................... UNM-t0034478 19 11
........ACAGAAGAGAGTGAGCAC.......................................................................... UNM-t0066256 18 5
******TGACAGAAGAGAGTGAGCAC************************************************************************** BCP-osa-miR156a 20
......TGACAGAAGAGAGTGAGCAC.......................................................................... BCP-t0000011 20 51145
......TGACAGAAGAGAGTGAGCA........................................................................... BCP-t0002396 19 372
......TGACAGAAGAGAGTGAGC............................................................................ BCP-t0006569 18 110
......TGACAGAAGAGAGTGAGCACA......................................................................... BCP-t0012871 21 47
.......GACAGAAGAGAGTGAGCAC.......................................................................... BCP-t0009747 19 67
........ACAGAAGAGAGTGAGCAC.......................................................................... BCP-t0044940 18 11
........ACAGAAGAGAGTGAGCACA......................................................................... BCP-t1565341 19 1
******TGACAGAAGAGAGTGAGCAC************************************************************************** TCP-osa-miR156a 20
......TGACAGAAGAGAGTGAGCAC.......................................................................... TCP-t0000047 20 14534
......TGACAGAAGAGAGTGAGCA........................................................................... TCP-t0005034 19 246
......TGACAGAAGAGAGTGAGC............................................................................ TCP-t0026105 18 21
......TGACAGAAGAGAGTGAGCACA......................................................................... TCP-t0045677 21 10
.......GACAGAAGAGAGTGAGCAC.......................................................................... TCP-t0044949 19 10
.......GACAGAAGAGAGTGAGCA........................................................................... TCP-t0352046 18 1
........ACAGAAGAGAGTGAGCAC.......................................................................... TCP-t0051948 18 8
........ACAGAAGAGAGTGAGCACA......................................................................... TCP-t0456420 19 1
******TGACAGAAGAGAGTGAGCAC************************************************************************** Callus-osa-miR156a 20
.....GTGACAGAAGAGAGTGAGCAC.......................................................................... Callus-t0037453 21 13
.....GTGACAGAAGAGAGTGAGC............................................................................ Callus-t1909741 19 1
......TGACAGAAGAGAGTGAGCAC.......................................................................... Callus-t0000001 20 491806
......TGACAGAAGAGAGTGAGCA........................................................................... Callus-t0000313 19 2458
......TGACAGAAGAGAGTGAGC............................................................................ Callus-t0001382 18 659
......TGACAGAAGAGAGTGAGCACA......................................................................... Callus-t0001667 21 545
......TGACAGAAGAGAGTGAGCACAC........................................................................ Callus-t0830311 22 1
.......GACAGAAGAGAGTGAGCAC.......................................................................... Callus-t0001018 19 896
.......GACAGAAGAGAGTGAGCA........................................................................... Callus-t0056664 18 8
.......GACAGAAGAGAGTGAGCACA......................................................................... Callus-t0140758 20 4
........ACAGAAGAGAGTGAGCAC.......................................................................... Callus-t0004824 18 167
........ACAGAAGAGAGTGAGCACA......................................................................... Callus-t0099275 19 5
******TGACAGAAGAGAGTGAGCAC************************************************************************** Leaf-osa-miR156a 20
.....GTGACAGAAGAGAGTGAGCAC.......................................................................... Leaf-t0038515 21 12
......TGACAGAAGAGAGTGAGCAC.......................................................................... Leaf-t0000007 20 153208
......TGACAGAAGAGAGTGAGCA........................................................................... Leaf-t0000858 19 1154
......TGACAGAAGAGAGTGAGC............................................................................ Leaf-t0002576 18 393
......TGACAGAAGAGAGTGAGCACA......................................................................... Leaf-t0003467 21 285
.......GACAGAAGAGAGTGAGCAC.......................................................................... Leaf-t0002676 19 375
.......GACAGAAGAGAGTGAGCACA......................................................................... Leaf-t0023263 20 25
.......GACAGAAGAGAGTGAGCA........................................................................... Leaf-t0161878 18 2
........ACAGAAGAGAGTGAGCAC.......................................................................... Leaf-t0006754 18 132
........ACAGAAGAGAGTGAGCACA......................................................................... Leaf-t0014506 19 48
........ACAGAAGAGAGTGAGCACAC........................................................................ Leaf-t0118688 20 3
******TGACAGAAGAGAGTGAGCAC************************************************************************** Root-osa-miR156a 20
.....GTGACAGAAGAGAGTGAGCAC.......................................................................... Root-t0074895 21 6
.....GTGACAGAAGAGAGTGAGCA........................................................................... Root-t0801731 20 1
......TGACAGAAGAGAGTGAGCAC.......................................................................... Root-t0000004 20 239669
......TGACAGAAGAGAGTGAGCA........................................................................... Root-t0000402 19 1807
......TGACAGAAGAGAGTGAGC............................................................................ Root-t0001700 18 471
......TGACAGAAGAGAGTGAGCACA......................................................................... Root-t0002750 21 279
.......GACAGAAGAGAGTGAGCAC.......................................................................... Root-t0002573 19 299
.......GACAGAAGAGAGTGAGCACA......................................................................... Root-t0013540 20 41
.......GACAGAAGAGAGTGAGCA........................................................................... Root-t0068533 18 6
........ACAGAAGAGAGTGAGCAC.......................................................................... Root-t0004188 18 171
........ACAGAAGAGAGTGAGCACA......................................................................... Root-t0011406 19 50
........ACAGAAGAGAGTGAGCACAC........................................................................ Root-t0148720 20 3
...........................................................................GCTCACTTCTCTCTCTGTCACC... Root-t0639005 22 1
>osa-MIR156b
TTGTCTTGAGAGGGGAAGAGATCTCTATGGGTTTTGGAGGTCTGACAGAAGAGAGTGAGCACACACGGTGCTTTCTTAGCATGCAAGAGCCATGCTGGGAGCTGTGCGTGCTCACTCTCTATCTGTCAGCCGTTCACCATGCCCAATATGATTAATCTCCTTCTCTCAGTTGACAG osa-MIR156b 176
.((((((((((((((.(((((((....(((((..(((.((.(((((((((((((((((((((.((((((....(((((((((((....).)))))))))))))))).))))))))))))).)))))))))).....))).)))))....))))..))).))))))))))..)))). structure -94.20
******************************************TGACAGAAGAGAGTGAGCAC****************************************************************************************************************** UNM-osa-miR156b 20
........................................TCTGACAGAAGAGAGTGAGCAC.................................................................................................................. UNM-t0062977 22 5
.........................................CTGACAGAAGAGAGTGAGCAC.................................................................................................................. UNM-t0024450 21 16
.........................................CTGACAGAAGAGAGTGAGCA................................................................................................................... UNM-t0619081 20 1
.........................................CTGACAGAAGAGAGTGAGC.................................................................................................................... UNM-t0865443 19 1
..........................................TGACAGAAGAGAGTGAGCAC.................................................................................................................. UNM-t0000021 20 10986
..........................................TGACAGAAGAGAGTGAGCA................................................................................................................... UNM-t0003941 19 142
..........................................TGACAGAAGAGAGTGAGC.................................................................................................................... UNM-t0029220 18 13
..........................................TGACAGAAGAGAGTGAGCACA................................................................................................................. UNM-t0030350 21 13
...........................................GACAGAAGAGAGTGAGCAC.................................................................................................................. UNM-t0034478 19 11
............................................ACAGAAGAGAGTGAGCAC.................................................................................................................. UNM-t0066256 18 5
******************************************TGACAGAAGAGAGTGAGCAC****************************************************************************************************************** BCP-osa-miR156b 20
........................................TCTGACAGAAGAGAGTGAGCAC.................................................................................................................. BCP-t0020517 22 26
........................................TCTGACAGAAGAGAGTGAGC.................................................................................................................... BCP-t0799157 20 1
.........................................CTGACAGAAGAGAGTGAGCAC.................................................................................................................. BCP-t0017338 21 32
.........................................CTGACAGAAGAGAGTGAGCA................................................................................................................... BCP-t1600130 20 1
..........................................TGACAGAAGAGAGTGAGCAC.................................................................................................................. BCP-t0000011 20 51145
..........................................TGACAGAAGAGAGTGAGCA................................................................................................................... BCP-t0002396 19 372
..........................................TGACAGAAGAGAGTGAGC.................................................................................................................... BCP-t0006569 18 110
..........................................TGACAGAAGAGAGTGAGCACA................................................................................................................. BCP-t0012871 21 47
...........................................GACAGAAGAGAGTGAGCAC.................................................................................................................. BCP-t0009747 19 67
............................................ACAGAAGAGAGTGAGCAC.................................................................................................................. BCP-t0044940 18 11
............................................ACAGAAGAGAGTGAGCACA................................................................................................................. BCP-t1565341 19 1
******************************************TGACAGAAGAGAGTGAGCAC****************************************************************************************************************** TCP-osa-miR156b 20
........................................TCTGACAGAAGAGAGTGAGCAC.................................................................................................................. TCP-t0062910 22 6
.........................................CTGACAGAAGAGAGTGAGCAC.................................................................................................................. TCP-t0027726 21 19
.........................................CTGACAGAAGAGAGTGAGCA................................................................................................................... TCP-t0178008 20 2
..........................................TGACAGAAGAGAGTGAGCAC.................................................................................................................. TCP-t0000047 20 14534
..........................................TGACAGAAGAGAGTGAGCA................................................................................................................... TCP-t0005034 19 246
..........................................TGACAGAAGAGAGTGAGC.................................................................................................................... TCP-t0026105 18 21
..........................................TGACAGAAGAGAGTGAGCACA................................................................................................................. TCP-t0045677 21 10
...........................................GACAGAAGAGAGTGAGCAC.................................................................................................................. TCP-t0044949 19 10
...........................................GACAGAAGAGAGTGAGCA................................................................................................................... TCP-t0352046 18 1
............................................ACAGAAGAGAGTGAGCAC.................................................................................................................. TCP-t0051948 18 8
............................................ACAGAAGAGAGTGAGCACA................................................................................................................. TCP-t0456420 19 1
******************************************TGACAGAAGAGAGTGAGCAC****************************************************************************************************************** Callus-osa-miR156b 20
.................................TTGGAGGTCTGACAGAAGA............................................................................................................................ Callus-t1335532 19 1
..................................TGGAGGTCTGACAGAAGAGAG......................................................................................................................... Callus-t0304019 21 2
.....................................AGGTCTGACAGAAGAGAGTGA...................................................................................................................... Callus-t0831437 21 1
........................................TCTGACAGAAGAGAGTGAGCAC.................................................................................................................. Callus-t0005694 22 135
........................................TCTGACAGAAGAGAGTGAG..................................................................................................................... Callus-t1448624 19 1
.........................................CTGACAGAAGAGAGTGAGCAC.................................................................................................................. Callus-t0001800 21 502
.........................................CTGACAGAAGAGAGTGAGCA................................................................................................................... Callus-t0027504 20 19
.........................................CTGACAGAAGAGAGTGAGC.................................................................................................................... Callus-t0258866 19 2
.........................................CTGACAGAAGAGAGTGAGCACA................................................................................................................. Callus-t0644532 22 1
..........................................TGACAGAAGAGAGTGAGCAC.................................................................................................................. Callus-t0000001 20 491806
..........................................TGACAGAAGAGAGTGAGCA................................................................................................................... Callus-t0000313 19 2458
..........................................TGACAGAAGAGAGTGAGC.................................................................................................................... Callus-t0001382 18 659
..........................................TGACAGAAGAGAGTGAGCACA................................................................................................................. Callus-t0001667 21 545
..........................................TGACAGAAGAGAGTGAGCACACA............................................................................................................... Callus-t0821764 23 1
..........................................TGACAGAAGAGAGTGAGCACAC................................................................................................................ Callus-t0830311 22 1
...........................................GACAGAAGAGAGTGAGCAC.................................................................................................................. Callus-t0001018 19 896
...........................................GACAGAAGAGAGTGAGCA................................................................................................................... Callus-t0056664 18 8
...........................................GACAGAAGAGAGTGAGCACA................................................................................................................. Callus-t0140758 20 4
............................................ACAGAAGAGAGTGAGCAC.................................................................................................................. Callus-t0004824 18 167
............................................ACAGAAGAGAGTGAGCACA................................................................................................................. Callus-t0099275 19 5
.............................................................................................................GCTCACTCTCTATCTGTCAGC.............................................. Callus-t0161254 21 3
******************************************TGACAGAAGAGAGTGAGCAC****************************************************************************************************************** Leaf-osa-miR156b 20
........................................TCTGACAGAAGAGAGTGAGCAC.................................................................................................................. Leaf-t0017704 22 36
.........................................CTGACAGAAGAGAGTGAGCAC.................................................................................................................. Leaf-t0002938 21 338
.........................................CTGACAGAAGAGAGTGAGCA................................................................................................................... Leaf-t0037683 20 12
.........................................CTGACAGAAGAGAGTGAGC.................................................................................................................... Leaf-t0670624 19 1
..........................................TGACAGAAGAGAGTGAGCAC.................................................................................................................. Leaf-t0000007 20 153208
..........................................TGACAGAAGAGAGTGAGCA................................................................................................................... Leaf-t0000858 19 1154
..........................................TGACAGAAGAGAGTGAGC.................................................................................................................... Leaf-t0002576 18 393
..........................................TGACAGAAGAGAGTGAGCACA................................................................................................................. Leaf-t0003467 21 285
...........................................GACAGAAGAGAGTGAGCAC.................................................................................................................. Leaf-t0002676 19 375
...........................................GACAGAAGAGAGTGAGCACA................................................................................................................. Leaf-t0023263 20 25
...........................................GACAGAAGAGAGTGAGCA................................................................................................................... Leaf-t0161878 18 2
............................................ACAGAAGAGAGTGAGCAC.................................................................................................................. Leaf-t0006754 18 132
............................................ACAGAAGAGAGTGAGCACA................................................................................................................. Leaf-t0014506 19 48
............................................ACAGAAGAGAGTGAGCACAC................................................................................................................ Leaf-t0118688 20 3
******************************************TGACAGAAGAGAGTGAGCAC****************************************************************************************************************** Root-osa-miR156b 20
....................................GAGGTCTGACAGAAGAGAGTGAG..................................................................................................................... Root-t0467427 23 1
.....................................AGGTCTGACAGAAGAGAGTGA...................................................................................................................... Root-t0157887 21 3
........................................TCTGACAGAAGAGAGTGAGCAC.................................................................................................................. Root-t0008378 22 74
........................................TCTGACAGAAGAGAGTGAGCA................................................................................................................... Root-t0233016 21 2
........................................TCTGACAGAAGAGAGTGAGCACA................................................................................................................. Root-t1223132 23 1
........................................TCTGACAGAAGAGAGTGA...................................................................................................................... Root-t1248884 18 1
.........................................CTGACAGAAGAGAGTGAGCAC.................................................................................................................. Root-t0000721 21 1084
.........................................CTGACAGAAGAGAGTGAGCA................................................................................................................... Root-t0015563 20 34
.........................................CTGACAGAAGAGAGTGAGC.................................................................................................................... Root-t0155699 19 3
.........................................CTGACAGAAGAGAGTGAG..................................................................................................................... Root-t0870577 18 1
..........................................TGACAGAAGAGAGTGAGCAC.................................................................................................................. Root-t0000004 20 239669
..........................................TGACAGAAGAGAGTGAGCA................................................................................................................... Root-t0000402 19 1807
..........................................TGACAGAAGAGAGTGAGC.................................................................................................................... Root-t0001700 18 471
..........................................TGACAGAAGAGAGTGAGCACA................................................................................................................. Root-t0002750 21 279
..........................................TGACAGAAGAGAGTGAGCACACA............................................................................................................... Root-t0283694 23 2
...........................................GACAGAAGAGAGTGAGCAC.................................................................................................................. Root-t0002573 19 299
...........................................GACAGAAGAGAGTGAGCACA................................................................................................................. Root-t0013540 20 41
...........................................GACAGAAGAGAGTGAGCA................................................................................................................... Root-t0068533 18 6
............................................ACAGAAGAGAGTGAGCAC.................................................................................................................. Root-t0004188 18 171
............................................ACAGAAGAGAGTGAGCACA................................................................................................................. Root-t0011406 19 50
............................................ACAGAAGAGAGTGAGCACAC................................................................................................................ Root-t0148720 20 3
.............................................................................................................GCTCACTCTCTATCTGTCAGC.............................................. Root-t0055639 21 8
>osa-MIR156c
GGAGGAAGAGAGGGGTGAGAGGTGAGGCTGACAGAAGAGAGTGAGCACACATGGTGACTTTCTTGCATGCTGAATGGACTCATGCTTGAAGCTATGTGTGCTCACTTCTCTCTCTGTCAGCCATTTGATCTCTCTTTCTCTCTTTCTCC osa-MIR156c 149
((((((((((((..(.(((((((.(((((((((((((((((((((((((((((((....(((..(((((..(......).)))))..)))))))))))))))))).))))).))))))))))...).))))))))..)))))))))))) structure -91.10
****************************TGACAGAAGAGAGTGAGCAC***************************************************************************************************** UNM-osa-miR156c 20
...........................CTGACAGAAGAGAGTGAGCAC..................................................................................................... UNM-t0024450 21 16
...........................CTGACAGAAGAGAGTGAGCA...................................................................................................... UNM-t0619081 20 1
...........................CTGACAGAAGAGAGTGAGC....................................................................................................... UNM-t0865443 19 1
............................TGACAGAAGAGAGTGAGCAC..................................................................................................... UNM-t0000021 20 10986
............................TGACAGAAGAGAGTGAGCA...................................................................................................... UNM-t0003941 19 142
............................TGACAGAAGAGAGTGAGC....................................................................................................... UNM-t0029220 18 13
............................TGACAGAAGAGAGTGAGCACA.................................................................................................... UNM-t0030350 21 13
.............................GACAGAAGAGAGTGAGCAC..................................................................................................... UNM-t0034478 19 11
..............................ACAGAAGAGAGTGAGCAC..................................................................................................... UNM-t0066256 18 5
****************************TGACAGAAGAGAGTGAGCAC***************************************************************************************************** BCP-osa-miR156c 20
...........................CTGACAGAAGAGAGTGAGCAC..................................................................................................... BCP-t0017338 21 32
...........................CTGACAGAAGAGAGTGAGCA...................................................................................................... BCP-t1600130 20 1
............................TGACAGAAGAGAGTGAGCAC..................................................................................................... BCP-t0000011 20 51145
............................TGACAGAAGAGAGTGAGCA...................................................................................................... BCP-t0002396 19 372
............................TGACAGAAGAGAGTGAGC....................................................................................................... BCP-t0006569 18 110
............................TGACAGAAGAGAGTGAGCACA.................................................................................................... BCP-t0012871 21 47
.............................GACAGAAGAGAGTGAGCAC..................................................................................................... BCP-t0009747 19 67
..............................ACAGAAGAGAGTGAGCAC..................................................................................................... BCP-t0044940 18 11
..............................ACAGAAGAGAGTGAGCACA.................................................................................................... BCP-t1565341 19 1
****************************TGACAGAAGAGAGTGAGCAC***************************************************************************************************** TCP-osa-miR156c 20
...........................CTGACAGAAGAGAGTGAGCAC..................................................................................................... TCP-t0027726 21 19
...........................CTGACAGAAGAGAGTGAGCA...................................................................................................... TCP-t0178008 20 2
............................TGACAGAAGAGAGTGAGCAC..................................................................................................... TCP-t0000047 20 14534
............................TGACAGAAGAGAGTGAGCA...................................................................................................... TCP-t0005034 19 246
............................TGACAGAAGAGAGTGAGC....................................................................................................... TCP-t0026105 18 21
............................TGACAGAAGAGAGTGAGCACA.................................................................................................... TCP-t0045677 21 10
.............................GACAGAAGAGAGTGAGCAC..................................................................................................... TCP-t0044949 19 10
.............................GACAGAAGAGAGTGAGCA...................................................................................................... TCP-t0352046 18 1
..............................ACAGAAGAGAGTGAGCAC..................................................................................................... TCP-t0051948 18 8
..............................ACAGAAGAGAGTGAGCACA.................................................................................................... TCP-t0456420 19 1
****************************TGACAGAAGAGAGTGAGCAC***************************************************************************************************** Callus-osa-miR156c 20
.....AAGAGAGGGGTGAGAGGTGAGG.......................................................................................................................... Callus-t1837427 22 1
.......GAGAGGGGTGAGAGGTGAGGC......................................................................................................................... Callus-t1331986 21 1
.......GAGAGGGGTGAGAGGTGA............................................................................................................................ Callus-t1381126 18 1
.................AGAGGTGAGGCTGACAGAAGAGA............................................................................................................. Callus-t1191237 23 1
......................TGAGGCTGACAGAAGAGAGTGAG........................................................................................................ Callus-t1274365 23 1
...........................CTGACAGAAGAGAGTGAGCAC..................................................................................................... Callus-t0001800 21 502
...........................CTGACAGAAGAGAGTGAGCA...................................................................................................... Callus-t0027504 20 19
...........................CTGACAGAAGAGAGTGAGC....................................................................................................... Callus-t0258866 19 2
...........................CTGACAGAAGAGAGTGAGCACA.................................................................................................... Callus-t0644532 22 1
............................TGACAGAAGAGAGTGAGCAC..................................................................................................... Callus-t0000001 20 491806
............................TGACAGAAGAGAGTGAGCA...................................................................................................... Callus-t0000313 19 2458
............................TGACAGAAGAGAGTGAGC....................................................................................................... Callus-t0001382 18 659
............................TGACAGAAGAGAGTGAGCACA.................................................................................................... Callus-t0001667 21 545
............................TGACAGAAGAGAGTGAGCACACA.................................................................................................. Callus-t0821764 23 1
............................TGACAGAAGAGAGTGAGCACAC................................................................................................... Callus-t0830311 22 1
.............................GACAGAAGAGAGTGAGCAC..................................................................................................... Callus-t0001018 19 896
.............................GACAGAAGAGAGTGAGCA...................................................................................................... Callus-t0056664 18 8
.............................GACAGAAGAGAGTGAGCACA.................................................................................................... Callus-t0140758 20 4
..............................ACAGAAGAGAGTGAGCAC..................................................................................................... Callus-t0004824 18 167
..............................ACAGAAGAGAGTGAGCACA.................................................................................................... Callus-t0099275 19 5
....................................................GGTGACTTTCTTGCATGCT.............................................................................. Callus-t0395147 19 2
....................................................GGTGACTTTCTTGCATGCTGA............................................................................ Callus-t1978579 21 1
..........................................................................TGGACTCATGCTTGAAGCTAT...................................................... Callus-t2054770 21 1
..................................................................................................TGCTCACTTCTCTCTCTGTCAGC............................ Callus-t1744894 23 1
...................................................................................................GCTCACTTCTCTCTCTGTCAGC............................ Callus-t0042555 22 11
****************************TGACAGAAGAGAGTGAGCAC***************************************************************************************************** Leaf-osa-miR156c 20
...........................CTGACAGAAGAGAGTGAGCAC..................................................................................................... Leaf-t0002938 21 338
...........................CTGACAGAAGAGAGTGAGCA...................................................................................................... Leaf-t0037683 20 12
...........................CTGACAGAAGAGAGTGAGC....................................................................................................... Leaf-t0670624 19 1
............................TGACAGAAGAGAGTGAGCAC..................................................................................................... Leaf-t0000007 20 153208
............................TGACAGAAGAGAGTGAGCA...................................................................................................... Leaf-t0000858 19 1154
............................TGACAGAAGAGAGTGAGC....................................................................................................... Leaf-t0002576 18 393
............................TGACAGAAGAGAGTGAGCACA.................................................................................................... Leaf-t0003467 21 285
.............................GACAGAAGAGAGTGAGCAC..................................................................................................... Leaf-t0002676 19 375
.............................GACAGAAGAGAGTGAGCACA.................................................................................................... Leaf-t0023263 20 25
.............................GACAGAAGAGAGTGAGCA...................................................................................................... Leaf-t0161878 18 2
..............................ACAGAAGAGAGTGAGCAC..................................................................................................... Leaf-t0006754 18 132
..............................ACAGAAGAGAGTGAGCACA.................................................................................................... Leaf-t0014506 19 48
..............................ACAGAAGAGAGTGAGCACAC................................................................................................... Leaf-t0118688 20 3
...................................................................................................GCTCACTTCTCTCTCTGTCAGC............................ Leaf-t0049642 22 8
****************************TGACAGAAGAGAGTGAGCAC***************************************************************************************************** Root-osa-miR156c 20
.........................GGCTGACAGAAGAGAGTGAGC....................................................................................................... Root-t0683124 21 1
..........................GCTGACAGAAGAGAGTGAGCA...................................................................................................... Root-t1414517 21 1
...........................CTGACAGAAGAGAGTGAGCAC..................................................................................................... Root-t0000721 21 1084
...........................CTGACAGAAGAGAGTGAGCA...................................................................................................... Root-t0015563 20 34
...........................CTGACAGAAGAGAGTGAGC....................................................................................................... Root-t0155699 19 3
...........................CTGACAGAAGAGAGTGAG........................................................................................................ Root-t0870577 18 1
............................TGACAGAAGAGAGTGAGCAC..................................................................................................... Root-t0000004 20 239669
............................TGACAGAAGAGAGTGAGCA...................................................................................................... Root-t0000402 19 1807
............................TGACAGAAGAGAGTGAGC....................................................................................................... Root-t0001700 18 471
............................TGACAGAAGAGAGTGAGCACA.................................................................................................... Root-t0002750 21 279
............................TGACAGAAGAGAGTGAGCACACA.................................................................................................. Root-t0283694 23 2
.............................GACAGAAGAGAGTGAGCAC..................................................................................................... Root-t0002573 19 299
.............................GACAGAAGAGAGTGAGCACA.................................................................................................... Root-t0013540 20 41
.............................GACAGAAGAGAGTGAGCA...................................................................................................... Root-t0068533 18 6
..............................ACAGAAGAGAGTGAGCAC..................................................................................................... Root-t0004188 18 171
..............................ACAGAAGAGAGTGAGCACA.................................................................................................... Root-t0011406 19 50
..............................ACAGAAGAGAGTGAGCACAC................................................................................................... Root-t0148720 20 3
..................................................................................................TGCTCACTTCTCTCTCTGTCAG............................. Root-t1125016 22 1
...................................................................................................GCTCACTTCTCTCTCTGTCAGC............................ Root-t0021153 22 23
.....................................................................................................TCACTTCTCTCTCTGTCAGC............................ Root-t0771585 20 1
.......................................................................................................ACTTCTCTCTCTGTCAGC............................ Root-t0629895 18 1
>osa-MIR156d
GGAGAAGCTCTCATGAGATTGACAGAAGAGAGTGAGCACACGGCGTGATGGCCGGCATAAAATCTATCCCGTCCTCGCCGCGTGCTCACTCCTCTTTCTGTCACCCTCTTTCTCTCAGGGCTCAACTCC osa-MIR156d 129
((((.((((((...((((.((((((((((((((((((((.(((((....((.(((.(((.....))).))).)).))))).))))))))).))).)))))))).......))))..))))))...)))) structure -63.20
*******************TGACAGAAGAGAGTGAGCAC****************************************************************************************** UNM-osa-miR156d 20
.................ATTGACAGAAGAGAGTGAGCAC.......................................................................................... UNM-t1197182 22 1
..................TTGACAGAAGAGAGTGAGCAC.......................................................................................... UNM-t0003216 21 178
..................TTGACAGAAGAGAGTGAGCA........................................................................................... UNM-t0551200 20 1
...................TGACAGAAGAGAGTGAGCAC.......................................................................................... UNM-t0000021 20 10986
...................TGACAGAAGAGAGTGAGCA........................................................................................... UNM-t0003941 19 142
...................TGACAGAAGAGAGTGAGC............................................................................................ UNM-t0029220 18 13
...................TGACAGAAGAGAGTGAGCACA......................................................................................... UNM-t0030350 21 13
....................GACAGAAGAGAGTGAGCAC.......................................................................................... UNM-t0034478 19 11
.....................ACAGAAGAGAGTGAGCAC.......................................................................................... UNM-t0066256 18 5
*******************TGACAGAAGAGAGTGAGCAC****************************************************************************************** BCP-osa-miR156d 20
.................ATTGACAGAAGAGAGTGAGCAC.......................................................................................... BCP-t0099202 22 5
..................TTGACAGAAGAGAGTGAGCAC.......................................................................................... BCP-t0000616 21 1455
..................TTGACAGAAGAGAGTGAGCA........................................................................................... BCP-t0014133 20 42
..................TTGACAGAAGAGAGTGAG............................................................................................. BCP-t0123321 18 4
..................TTGACAGAAGAGAGTGAGC............................................................................................ BCP-t0237288 19 3
...................TGACAGAAGAGAGTGAGCAC.......................................................................................... BCP-t0000011 20 51145
...................TGACAGAAGAGAGTGAGCA........................................................................................... BCP-t0002396 19 372
...................TGACAGAAGAGAGTGAGC............................................................................................ BCP-t0006569 18 110
...................TGACAGAAGAGAGTGAGCACA......................................................................................... BCP-t0012871 21 47
....................GACAGAAGAGAGTGAGCAC.......................................................................................... BCP-t0009747 19 67
.....................ACAGAAGAGAGTGAGCAC.......................................................................................... BCP-t0044940 18 11
.....................ACAGAAGAGAGTGAGCACA......................................................................................... BCP-t1565341 19 1
*******************TGACAGAAGAGAGTGAGCAC****************************************************************************************** TCP-osa-miR156d 20
..................TTGACAGAAGAGAGTGAGCAC.......................................................................................... TCP-t0002567 21 554
..................TTGACAGAAGAGAGTGAGCA........................................................................................... TCP-t0023262 20 25
..................TTGACAGAAGAGAGTGAG............................................................................................. TCP-t0188256 18 2
..................TTGACAGAAGAGAGTGAGCACA......................................................................................... TCP-t0379447 22 1
..................TTGACAGAAGAGAGTGAGC............................................................................................ TCP-t0626771 19 1
...................TGACAGAAGAGAGTGAGCAC.......................................................................................... TCP-t0000047 20 14534
...................TGACAGAAGAGAGTGAGCA........................................................................................... TCP-t0005034 19 246
...................TGACAGAAGAGAGTGAGC............................................................................................ TCP-t0026105 18 21
...................TGACAGAAGAGAGTGAGCACA......................................................................................... TCP-t0045677 21 10
....................GACAGAAGAGAGTGAGCAC.......................................................................................... TCP-t0044949 19 10
....................GACAGAAGAGAGTGAGCA........................................................................................... TCP-t0352046 18 1
.....................ACAGAAGAGAGTGAGCAC.......................................................................................... TCP-t0051948 18 8
.....................ACAGAAGAGAGTGAGCACA......................................................................................... TCP-t0456420 19 1
*******************TGACAGAAGAGAGTGAGCAC****************************************************************************************** Callus-osa-miR156d 20
.................ATTGACAGAAGAGAGTGAGCAC.......................................................................................... Callus-t0019709 22 28
.................ATTGACAGAAGAGAGTGAGCA........................................................................................... Callus-t0185291 21 3
..................TTGACAGAAGAGAGTGAGCAC.......................................................................................... Callus-t0000026 21 23550
..................TTGACAGAAGAGAGTGAGCA........................................................................................... Callus-t0004753 20 170
..................TTGACAGAAGAGAGTGAGC............................................................................................ Callus-t0016585 19 35
..................TTGACAGAAGAGAGTGAG............................................................................................. Callus-t0031098 18 16
..................TTGACAGAAGAGAGTGAGCACA......................................................................................... Callus-t0053850 22 9
...................TGACAGAAGAGAGTGAGCAC.......................................................................................... Callus-t0000001 20 491806
...................TGACAGAAGAGAGTGAGCA........................................................................................... Callus-t0000313 19 2458
...................TGACAGAAGAGAGTGAGC............................................................................................ Callus-t0001382 18 659
...................TGACAGAAGAGAGTGAGCACA......................................................................................... Callus-t0001667 21 545
...................TGACAGAAGAGAGTGAGCACAC........................................................................................ Callus-t0830311 22 1
....................GACAGAAGAGAGTGAGCAC.......................................................................................... Callus-t0001018 19 896
....................GACAGAAGAGAGTGAGCA........................................................................................... Callus-t0056664 18 8
....................GACAGAAGAGAGTGAGCACA......................................................................................... Callus-t0140758 20 4
.....................ACAGAAGAGAGTGAGCAC.......................................................................................... Callus-t0004824 18 167
.....................ACAGAAGAGAGTGAGCACA......................................................................................... Callus-t0099275 19 5
........................GAAGAGAGTGAGCACACGGCG.................................................................................... Callus-t1369082 21 1
..................................................................................TGCTCACTCCTCTTTCTGTCAC......................... Callus-t1245635 22 1
*******************TGACAGAAGAGAGTGAGCAC****************************************************************************************** Leaf-osa-miR156d 20
.................ATTGACAGAAGAGAGTGAGCAC.......................................................................................... Leaf-t0003739 22 264
.................ATTGACAGAAGAGAGTGA.............................................................................................. Leaf-t0050902 18 8
.................ATTGACAGAAGAGAGTGAGCA........................................................................................... Leaf-t0055994 21 7
.................ATTGACAGAAGAGAGTGAGC............................................................................................ Leaf-t0203752 20 2
.................ATTGACAGAAGAGAGTGAGCACA......................................................................................... Leaf-t0822796 23 1
..................TTGACAGAAGAGAGTGAGCAC.......................................................................................... Leaf-t0000013 21 87836
..................TTGACAGAAGAGAGTGAGCA........................................................................................... Leaf-t0000975 20 1022
..................TTGACAGAAGAGAGTGAGC............................................................................................ Leaf-t0004382 19 219
..................TTGACAGAAGAGAGTGAG............................................................................................. Leaf-t0007881 18 108
..................TTGACAGAAGAGAGTGAGCACA......................................................................................... Leaf-t0039728 22 11
...................TGACAGAAGAGAGTGAGCAC.......................................................................................... Leaf-t0000007 20 153208
...................TGACAGAAGAGAGTGAGCA........................................................................................... Leaf-t0000858 19 1154
...................TGACAGAAGAGAGTGAGC............................................................................................ Leaf-t0002576 18 393
...................TGACAGAAGAGAGTGAGCACA......................................................................................... Leaf-t0003467 21 285
....................GACAGAAGAGAGTGAGCAC.......................................................................................... Leaf-t0002676 19 375
....................GACAGAAGAGAGTGAGCACA......................................................................................... Leaf-t0023263 20 25
....................GACAGAAGAGAGTGAGCA........................................................................................... Leaf-t0161878 18 2
.....................ACAGAAGAGAGTGAGCAC.......................................................................................... Leaf-t0006754 18 132
.....................ACAGAAGAGAGTGAGCACA......................................................................................... Leaf-t0014506 19 48
.....................ACAGAAGAGAGTGAGCACAC........................................................................................ Leaf-t0118688 20 3
..................................................................................TGCTCACTCCTCTTTCTGTCAC......................... Leaf-t1130300 22 1
*******************TGACAGAAGAGAGTGAGCAC****************************************************************************************** Root-osa-miR156d 20
.................ATTGACAGAAGAGAGTGAGCAC.......................................................................................... Root-t0003235 22 231
.................ATTGACAGAAGAGAGTGAGCA........................................................................................... Root-t0053538 21 8
.................ATTGACAGAAGAGAGTGA.............................................................................................. Root-t0252930 18 2
.................ATTGACAGAAGAGAGTGAGC............................................................................................ Root-t0951769 20 1
..................TTGACAGAAGAGAGTGAGCAC.......................................................................................... Root-t0000024 21 32551
..................TTGACAGAAGAGAGTGAGCA........................................................................................... Root-t0001736 20 460
..................TTGACAGAAGAGAGTGAGC............................................................................................ Root-t0007704 19 82
..................TTGACAGAAGAGAGTGAG............................................................................................. Root-t0013921 18 39
..................TTGACAGAAGAGAGTGAGCACA......................................................................................... Root-t0028671 22 16
...................TGACAGAAGAGAGTGAGCAC.......................................................................................... Root-t0000004 20 239669
...................TGACAGAAGAGAGTGAGCA........................................................................................... Root-t0000402 19 1807
...................TGACAGAAGAGAGTGAGC............................................................................................ Root-t0001700 18 471
...................TGACAGAAGAGAGTGAGCACA......................................................................................... Root-t0002750 21 279
....................GACAGAAGAGAGTGAGCAC.......................................................................................... Root-t0002573 19 299
....................GACAGAAGAGAGTGAGCACA......................................................................................... Root-t0013540 20 41
....................GACAGAAGAGAGTGAGCA........................................................................................... Root-t0068533 18 6
.....................ACAGAAGAGAGTGAGCAC.......................................................................................... Root-t0004188 18 171
.....................ACAGAAGAGAGTGAGCACA......................................................................................... Root-t0011406 19 50
.....................ACAGAAGAGAGTGAGCACAC........................................................................................ Root-t0148720 20 3
........................GAAGAGAGTGAGCACACGGCG.................................................................................... Root-t0538882 21 1
>osa-MIR156e
GGCGCGAGGTGACAGAAGAGAGTGAGCACACGGCCGGGCGTGACGGCACCGGCGGGCGTGCCGTCGCGGCCGCGTGCTCACTGCTCTTTCTGTCATCCGGTGCC osa-MIR156e 104
(((((..((((((((((((((((((((((.(((((....(((((((((((.....).))))))))))))))).))))))))).))).))))))))))..))))) structure -73.40
*********TGACAGAAGAGAGTGAGCAC*************************************************************************** UNM-osa-miR156e 20
.........TGACAGAAGAGAGTGAGCAC........................................................................... UNM-t0000021 20 10986
.........TGACAGAAGAGAGTGAGCA............................................................................ UNM-t0003941 19 142
.........TGACAGAAGAGAGTGAGC............................................................................. UNM-t0029220 18 13
.........TGACAGAAGAGAGTGAGCACA.......................................................................... UNM-t0030350 21 13
..........GACAGAAGAGAGTGAGCAC........................................................................... UNM-t0034478 19 11
...........ACAGAAGAGAGTGAGCAC........................................................................... UNM-t0066256 18 5
*********TGACAGAAGAGAGTGAGCAC*************************************************************************** BCP-osa-miR156e 20
.........TGACAGAAGAGAGTGAGCAC........................................................................... BCP-t0000011 20 51145
.........TGACAGAAGAGAGTGAGCA............................................................................ BCP-t0002396 19 372
.........TGACAGAAGAGAGTGAGC............................................................................. BCP-t0006569 18 110
.........TGACAGAAGAGAGTGAGCACA.......................................................................... BCP-t0012871 21 47
..........GACAGAAGAGAGTGAGCAC........................................................................... BCP-t0009747 19 67
...........ACAGAAGAGAGTGAGCAC........................................................................... BCP-t0044940 18 11
...........ACAGAAGAGAGTGAGCACA.......................................................................... BCP-t1565341 19 1
*********TGACAGAAGAGAGTGAGCAC*************************************************************************** TCP-osa-miR156e 20
.........TGACAGAAGAGAGTGAGCAC........................................................................... TCP-t0000047 20 14534
.........TGACAGAAGAGAGTGAGCA............................................................................ TCP-t0005034 19 246
.........TGACAGAAGAGAGTGAGC............................................................................. TCP-t0026105 18 21
.........TGACAGAAGAGAGTGAGCACA.......................................................................... TCP-t0045677 21 10
..........GACAGAAGAGAGTGAGCAC........................................................................... TCP-t0044949 19 10
..........GACAGAAGAGAGTGAGCA............................................................................ TCP-t0352046 18 1
...........ACAGAAGAGAGTGAGCAC........................................................................... TCP-t0051948 18 8
...........ACAGAAGAGAGTGAGCACA.......................................................................... TCP-t0456420 19 1
*********TGACAGAAGAGAGTGAGCAC*************************************************************************** Callus-osa-miR156e 20
........GTGACAGAAGAGAGTGAGCAC........................................................................... Callus-t0037453 21 13
........GTGACAGAAGAGAGTGAGC............................................................................. Callus-t1909741 19 1
.........TGACAGAAGAGAGTGAGCAC........................................................................... Callus-t0000001 20 491806
.........TGACAGAAGAGAGTGAGCA............................................................................ Callus-t0000313 19 2458
.........TGACAGAAGAGAGTGAGC............................................................................. Callus-t0001382 18 659
.........TGACAGAAGAGAGTGAGCACA.......................................................................... Callus-t0001667 21 545
.........TGACAGAAGAGAGTGAGCACAC......................................................................... Callus-t0830311 22 1
..........GACAGAAGAGAGTGAGCAC........................................................................... Callus-t0001018 19 896
..........GACAGAAGAGAGTGAGCA............................................................................ Callus-t0056664 18 8
..........GACAGAAGAGAGTGAGCACA.......................................................................... Callus-t0140758 20 4
...........ACAGAAGAGAGTGAGCAC........................................................................... Callus-t0004824 18 167
...........ACAGAAGAGAGTGAGCACA.......................................................................... Callus-t0099275 19 5
*********TGACAGAAGAGAGTGAGCAC*************************************************************************** Leaf-osa-miR156e 20
........GTGACAGAAGAGAGTGAGCAC........................................................................... Leaf-t0038515 21 12
.........TGACAGAAGAGAGTGAGCAC........................................................................... Leaf-t0000007 20 153208
.........TGACAGAAGAGAGTGAGCA............................................................................ Leaf-t0000858 19 1154
.........TGACAGAAGAGAGTGAGC............................................................................. Leaf-t0002576 18 393
.........TGACAGAAGAGAGTGAGCACA.......................................................................... Leaf-t0003467 21 285
..........GACAGAAGAGAGTGAGCAC........................................................................... Leaf-t0002676 19 375
..........GACAGAAGAGAGTGAGCACA.......................................................................... Leaf-t0023263 20 25
..........GACAGAAGAGAGTGAGCA............................................................................ Leaf-t0161878 18 2
...........ACAGAAGAGAGTGAGCAC........................................................................... Leaf-t0006754 18 132
...........ACAGAAGAGAGTGAGCACA.......................................................................... Leaf-t0014506 19 48
...........ACAGAAGAGAGTGAGCACAC......................................................................... Leaf-t0118688 20 3
*********TGACAGAAGAGAGTGAGCAC*************************************************************************** Root-osa-miR156e 20
........GTGACAGAAGAGAGTGAGCAC........................................................................... Root-t0074895 21 6
........GTGACAGAAGAGAGTGAGCA............................................................................ Root-t0801731 20 1
.........TGACAGAAGAGAGTGAGCAC........................................................................... Root-t0000004 20 239669
.........TGACAGAAGAGAGTGAGCA............................................................................ Root-t0000402 19 1807
.........TGACAGAAGAGAGTGAGC............................................................................. Root-t0001700 18 471
.........TGACAGAAGAGAGTGAGCACA.......................................................................... Root-t0002750 21 279
..........GACAGAAGAGAGTGAGCAC........................................................................... Root-t0002573 19 299
..........GACAGAAGAGAGTGAGCACA.......................................................................... Root-t0013540 20 41
..........GACAGAAGAGAGTGAGCA............................................................................ Root-t0068533 18 6
...........ACAGAAGAGAGTGAGCAC........................................................................... Root-t0004188 18 171
...........ACAGAAGAGAGTGAGCACA.......................................................................... Root-t0011406 19 50
...........ACAGAAGAGAGTGAGCACAC......................................................................... Root-t0148720 20 3
...........................................................................GCTCACTGCTCTTTCTGTCATC....... Root-t0899326 22 1
>osa-MIR156f
AGTTGACAGAAGAGAGTGAGCACACAGCGGCCAGACTGCATCGATCTATCAATCTTCCCTTCGACAGGATAGCTAGATAGAAAGAAAGAGAGGCCGTCGGCGGCCATGGAAGAGAGAGAGAGAGAGAGATGAAATGATGATGATGATACAGCTGCCGCTGCGTGCTCACTTCTCTTTCTGTCAGCT osa-MIR156f 186
(((((((((((((((((((((((.(((((((.((.(((((((..(((.((..((((((.(((....)))......................(((((....)))))..))))))..)).....)))..))))..((.((....)).)).)))))))))))).)))))))).)))).))))))))))) structure -81.30
***TGACAGAAGAGAGTGAGCAC******************************************************************************************************************************************************************* UNM-osa-miR156f 20
..TTGACAGAAGAGAGTGAGCAC................................................................................................................................................................... UNM-t0003216 21 178
..TTGACAGAAGAGAGTGAGCA.................................................................................................................................................................... UNM-t0551200 20 1
...TGACAGAAGAGAGTGAGCAC................................................................................................................................................................... UNM-t0000021 20 10986
...TGACAGAAGAGAGTGAGCA.................................................................................................................................................................... UNM-t0003941 19 142
...TGACAGAAGAGAGTGAGC..................................................................................................................................................................... UNM-t0029220 18 13
...TGACAGAAGAGAGTGAGCACA.................................................................................................................................................................. UNM-t0030350 21 13
....GACAGAAGAGAGTGAGCAC................................................................................................................................................................... UNM-t0034478 19 11
.....ACAGAAGAGAGTGAGCAC................................................................................................................................................................... UNM-t0066256 18 5
..............................................................................................................AGAGAGAGAGAGAGAGAGA......................................................... UNM-t0926704 19 1
..................................................................................................................................................................TGCTCACTTCTCTTTCTGTCAGC. UNM-t0691313 23 1
***TGACAGAAGAGAGTGAGCAC******************************************************************************************************************************************************************* BCP-osa-miR156f 20
..TTGACAGAAGAGAGTGAGCAC................................................................................................................................................................... BCP-t0000616 21 1455
..TTGACAGAAGAGAGTGAGCA.................................................................................................................................................................... BCP-t0014133 20 42
..TTGACAGAAGAGAGTGAG...................................................................................................................................................................... BCP-t0123321 18 4
..TTGACAGAAGAGAGTGAGC..................................................................................................................................................................... BCP-t0237288 19 3
...TGACAGAAGAGAGTGAGCAC................................................................................................................................................................... BCP-t0000011 20 51145
...TGACAGAAGAGAGTGAGCA.................................................................................................................................................................... BCP-t0002396 19 372
...TGACAGAAGAGAGTGAGC..................................................................................................................................................................... BCP-t0006569 18 110
...TGACAGAAGAGAGTGAGCACA.................................................................................................................................................................. BCP-t0012871 21 47
....GACAGAAGAGAGTGAGCAC................................................................................................................................................................... BCP-t0009747 19 67
.....ACAGAAGAGAGTGAGCAC................................................................................................................................................................... BCP-t0044940 18 11
.....ACAGAAGAGAGTGAGCACA.................................................................................................................................................................. BCP-t1565341 19 1
..............................................................................................................AGAGAGAGAGAGAGAGAG.......................................................... BCP-t0112577 18 5
...............................................................................................................GAGAGAGAGAGAGAGAGAT........................................................ BCP-t1491974 19 1
***TGACAGAAGAGAGTGAGCAC******************************************************************************************************************************************************************* TCP-osa-miR156f 20
..TTGACAGAAGAGAGTGAGCAC................................................................................................................................................................... TCP-t0002567 21 554
..TTGACAGAAGAGAGTGAGCA.................................................................................................................................................................... TCP-t0023262 20 25
..TTGACAGAAGAGAGTGAG...................................................................................................................................................................... TCP-t0188256 18 2
..TTGACAGAAGAGAGTGAGCACA.................................................................................................................................................................. TCP-t0379447 22 1
..TTGACAGAAGAGAGTGAGC..................................................................................................................................................................... TCP-t0626771 19 1
...TGACAGAAGAGAGTGAGCAC................................................................................................................................................................... TCP-t0000047 20 14534
...TGACAGAAGAGAGTGAGCA.................................................................................................................................................................... TCP-t0005034 19 246
...TGACAGAAGAGAGTGAGC..................................................................................................................................................................... TCP-t0026105 18 21
...TGACAGAAGAGAGTGAGCACA.................................................................................................................................................................. TCP-t0045677 21 10
....GACAGAAGAGAGTGAGCAC................................................................................................................................................................... TCP-t0044949 19 10
....GACAGAAGAGAGTGAGCA.................................................................................................................................................................... TCP-t0352046 18 1
.....ACAGAAGAGAGTGAGCAC................................................................................................................................................................... TCP-t0051948 18 8
.....ACAGAAGAGAGTGAGCACA.................................................................................................................................................................. TCP-t0456420 19 1
..............................................................................................................AGAGAGAGAGAGAGAGAG.......................................................... TCP-t0936075 18 1
***TGACAGAAGAGAGTGAGCAC******************************************************************************************************************************************************************* Callus-osa-miR156f 20
..TTGACAGAAGAGAGTGAGCAC................................................................................................................................................................... Callus-t0000026 21 23550
..TTGACAGAAGAGAGTGAGCA.................................................................................................................................................................... Callus-t0004753 20 170
..TTGACAGAAGAGAGTGAGC..................................................................................................................................................................... Callus-t0016585 19 35
..TTGACAGAAGAGAGTGAG...................................................................................................................................................................... Callus-t0031098 18 16
..TTGACAGAAGAGAGTGAGCACA.................................................................................................................................................................. Callus-t0053850 22 9
...TGACAGAAGAGAGTGAGCAC................................................................................................................................................................... Callus-t0000001 20 491806
...TGACAGAAGAGAGTGAGCA.................................................................................................................................................................... Callus-t0000313 19 2458
...TGACAGAAGAGAGTGAGC..................................................................................................................................................................... Callus-t0001382 18 659
...TGACAGAAGAGAGTGAGCACA.................................................................................................................................................................. Callus-t0001667 21 545
...TGACAGAAGAGAGTGAGCACACA................................................................................................................................................................ Callus-t0821764 23 1
...TGACAGAAGAGAGTGAGCACAC................................................................................................................................................................. Callus-t0830311 22 1
....GACAGAAGAGAGTGAGCAC................................................................................................................................................................... Callus-t0001018 19 896
....GACAGAAGAGAGTGAGCA.................................................................................................................................................................... Callus-t0056664 18 8
....GACAGAAGAGAGTGAGCACA.................................................................................................................................................................. Callus-t0140758 20 4
.....ACAGAAGAGAGTGAGCAC................................................................................................................................................................... Callus-t0004824 18 167
.....ACAGAAGAGAGTGAGCACA.................................................................................................................................................................. Callus-t0099275 19 5
............................................................TCGACAGGATAGCTAGATAGAA........................................................................................................ Callus-t0828042 22 1
...............................................................ACAGGATAGCTAGATAGAA........................................................................................................ Callus-t0964970 19 1
***TGACAGAAGAGAGTGAGCAC******************************************************************************************************************************************************************* Leaf-osa-miR156f 20
.GTTGACAGAAGAGAGTGAGCAC................................................................................................................................................................... Leaf-t0704554 22 1
..TTGACAGAAGAGAGTGAGCAC................................................................................................................................................................... Leaf-t0000013 21 87836
..TTGACAGAAGAGAGTGAGCA.................................................................................................................................................................... Leaf-t0000975 20 1022
..TTGACAGAAGAGAGTGAGC..................................................................................................................................................................... Leaf-t0004382 19 219
..TTGACAGAAGAGAGTGAG...................................................................................................................................................................... Leaf-t0007881 18 108
..TTGACAGAAGAGAGTGAGCACA.................................................................................................................................................................. Leaf-t0039728 22 11
...TGACAGAAGAGAGTGAGCAC................................................................................................................................................................... Leaf-t0000007 20 153208
...TGACAGAAGAGAGTGAGCA.................................................................................................................................................................... Leaf-t0000858 19 1154
...TGACAGAAGAGAGTGAGC..................................................................................................................................................................... Leaf-t0002576 18 393
...TGACAGAAGAGAGTGAGCACA.................................................................................................................................................................. Leaf-t0003467 21 285
....GACAGAAGAGAGTGAGCAC................................................................................................................................................................... Leaf-t0002676 19 375
....GACAGAAGAGAGTGAGCACA.................................................................................................................................................................. Leaf-t0023263 20 25
....GACAGAAGAGAGTGAGCA.................................................................................................................................................................... Leaf-t0161878 18 2
.....ACAGAAGAGAGTGAGCAC................................................................................................................................................................... Leaf-t0006754 18 132
.....ACAGAAGAGAGTGAGCACA.................................................................................................................................................................. Leaf-t0014506 19 48
.....ACAGAAGAGAGTGAGCACAC................................................................................................................................................................. Leaf-t0118688 20 3
...........GAGAGTGAGCACACAGCGGC........................................................................................................................................................... Leaf-t0102885 20 4
............................................................TCGACAGGATAGCTAGATA........................................................................................................... Leaf-t0399324 19 1
..........................................................................................................................................................CCGCTGCGTGCTCACTTCTC............ Leaf-t1077714 20 1
..................................................................................................................................................................TGCTCACTTCTCTTTCTGTCAGC. Leaf-t0558851 23 1
...................................................................................................................................................................GCTCACTTCTCTTTCTGTCAGC. Leaf-t0073748 22 5
......................................................................................................................................................................CACTTCTCTTTCTGTCAGCT t0770663 20 1
***TGACAGAAGAGAGTGAGCAC******************************************************************************************************************************************************************* Root-osa-miR156f 20
.GTTGACAGAAGAGAGTGAGCAC................................................................................................................................................................... Root-t1061709 22 1
.GTTGACAGAAGAGAGTGAG...................................................................................................................................................................... Root-t1487948 19 1
..TTGACAGAAGAGAGTGAGCAC................................................................................................................................................................... Root-t0000024 21 32551
..TTGACAGAAGAGAGTGAGCA.................................................................................................................................................................... Root-t0001736 20 460
..TTGACAGAAGAGAGTGAGC..................................................................................................................................................................... Root-t0007704 19 82
..TTGACAGAAGAGAGTGAG...................................................................................................................................................................... Root-t0013921 18 39
..TTGACAGAAGAGAGTGAGCACA.................................................................................................................................................................. Root-t0028671 22 16
...TGACAGAAGAGAGTGAGCAC................................................................................................................................................................... Root-t0000004 20 239669
...TGACAGAAGAGAGTGAGCA.................................................................................................................................................................... Root-t0000402 19 1807
...TGACAGAAGAGAGTGAGC..................................................................................................................................................................... Root-t0001700 18 471
...TGACAGAAGAGAGTGAGCACA.................................................................................................................................................................. Root-t0002750 21 279
...TGACAGAAGAGAGTGAGCACACA................................................................................................................................................................ Root-t0283694 23 2
....GACAGAAGAGAGTGAGCAC................................................................................................................................................................... Root-t0002573 19 299
....GACAGAAGAGAGTGAGCACA.................................................................................................................................................................. Root-t0013540 20 41
....GACAGAAGAGAGTGAGCA.................................................................................................................................................................... Root-t0068533 18 6
.....ACAGAAGAGAGTGAGCAC................................................................................................................................................................... Root-t0004188 18 171
.....ACAGAAGAGAGTGAGCACA.................................................................................................................................................................. Root-t0011406 19 50
.....ACAGAAGAGAGTGAGCACAC................................................................................................................................................................. Root-t0148720 20 3
...........GAGAGTGAGCACACAGCGGCC.......................................................................................................................................................... Root-t1783223 21 1
.......................ACAGCGGCCAGACTGCATCG............................................................................................................................................... Root-t0211441 20 2
..............................................................................................................AGAGAGAGAGAGAGAGAG.......................................................... Root-t1463780 18 1
...................................................................................................................................................................GCTCACTTCTCTTTCTGTCAGC. Root-t0085071 22 5
...................................................................................................................................................................GCTCACTTCTCTTTCTGTCAGCT t0539335 23 1
>osa-MIR156g
GGCTGACAGAAGAGAGTGAGCACACAGCGGGCAGACTGCATCTGAATTACCTGTTGCGACGAAGAAGACGACGGACGCAGCTTGCCGTTGCGTGCTCACTTCTCTCTCTGTCAGCT osa-MIR156g 116
(((((((((((((((((((((((.((((((.((((.....))))........((((((.((..(....)..))..))))))...)))))).)))))))).))))).)))))))))) structure -61.00
***TGACAGAAGAGAGTGAGCAC********************************************************************************************* UNM-osa-miR156g 20
..CTGACAGAAGAGAGTGAGCAC............................................................................................. UNM-t0024450 21 16
..CTGACAGAAGAGAGTGAGCA.............................................................................................. UNM-t0619081 20 1
..CTGACAGAAGAGAGTGAGC............................................................................................... UNM-t0865443 19 1
...TGACAGAAGAGAGTGAGCAC............................................................................................. UNM-t0000021 20 10986
...TGACAGAAGAGAGTGAGCA.............................................................................................. UNM-t0003941 19 142
...TGACAGAAGAGAGTGAGC............................................................................................... UNM-t0029220 18 13
...TGACAGAAGAGAGTGAGCACA............................................................................................ UNM-t0030350 21 13
....GACAGAAGAGAGTGAGCAC............................................................................................. UNM-t0034478 19 11
.....ACAGAAGAGAGTGAGCAC............................................................................................. UNM-t0066256 18 5
***TGACAGAAGAGAGTGAGCAC********************************************************************************************* BCP-osa-miR156g 20
..CTGACAGAAGAGAGTGAGCAC............................................................................................. BCP-t0017338 21 32
..CTGACAGAAGAGAGTGAGCA.............................................................................................. BCP-t1600130 20 1
...TGACAGAAGAGAGTGAGCAC............................................................................................. BCP-t0000011 20 51145
...TGACAGAAGAGAGTGAGCA.............................................................................................. BCP-t0002396 19 372
...TGACAGAAGAGAGTGAGC............................................................................................... BCP-t0006569 18 110
...TGACAGAAGAGAGTGAGCACA............................................................................................ BCP-t0012871 21 47
....GACAGAAGAGAGTGAGCAC............................................................................................. BCP-t0009747 19 67
.....ACAGAAGAGAGTGAGCAC............................................................................................. BCP-t0044940 18 11
.....ACAGAAGAGAGTGAGCACA............................................................................................ BCP-t1565341 19 1
***TGACAGAAGAGAGTGAGCAC********************************************************************************************* TCP-osa-miR156g 20
..CTGACAGAAGAGAGTGAGCAC............................................................................................. TCP-t0027726 21 19
..CTGACAGAAGAGAGTGAGCA.............................................................................................. TCP-t0178008 20 2
...TGACAGAAGAGAGTGAGCAC............................................................................................. TCP-t0000047 20 14534
...TGACAGAAGAGAGTGAGCA.............................................................................................. TCP-t0005034 19 246
...TGACAGAAGAGAGTGAGC............................................................................................... TCP-t0026105 18 21
...TGACAGAAGAGAGTGAGCACA............................................................................................ TCP-t0045677 21 10
....GACAGAAGAGAGTGAGCAC............................................................................................. TCP-t0044949 19 10
....GACAGAAGAGAGTGAGCA.............................................................................................. TCP-t0352046 18 1
.....ACAGAAGAGAGTGAGCAC............................................................................................. TCP-t0051948 18 8
.....ACAGAAGAGAGTGAGCACA............................................................................................ TCP-t0456420 19 1
***TGACAGAAGAGAGTGAGCAC********************************************************************************************* Callus-osa-miR156g 20
..CTGACAGAAGAGAGTGAGCAC............................................................................................. Callus-t0001800 21 502
..CTGACAGAAGAGAGTGAGCA.............................................................................................. Callus-t0027504 20 19
..CTGACAGAAGAGAGTGAGC............................................................................................... Callus-t0258866 19 2
..CTGACAGAAGAGAGTGAGCACA............................................................................................ Callus-t0644532 22 1
...TGACAGAAGAGAGTGAGCAC............................................................................................. Callus-t0000001 20 491806
...TGACAGAAGAGAGTGAGCA.............................................................................................. Callus-t0000313 19 2458
...TGACAGAAGAGAGTGAGC............................................................................................... Callus-t0001382 18 659
...TGACAGAAGAGAGTGAGCACA............................................................................................ Callus-t0001667 21 545
...TGACAGAAGAGAGTGAGCACACA.......................................................................................... Callus-t0821764 23 1
...TGACAGAAGAGAGTGAGCACAC........................................................................................... Callus-t0830311 22 1
....GACAGAAGAGAGTGAGCAC............................................................................................. Callus-t0001018 19 896
....GACAGAAGAGAGTGAGCA.............................................................................................. Callus-t0056664 18 8
....GACAGAAGAGAGTGAGCACA............................................................................................ Callus-t0140758 20 4
.....ACAGAAGAGAGTGAGCAC............................................................................................. Callus-t0004824 18 167
.....ACAGAAGAGAGTGAGCACA............................................................................................ Callus-t0099275 19 5
............................................................................................TGCTCACTTCTCTCTCTGTCAGC. Callus-t1744894 23 1
.............................................................................................GCTCACTTCTCTCTCTGTCAGC. Callus-t0042555 22 11
***TGACAGAAGAGAGTGAGCAC********************************************************************************************* Leaf-osa-miR156g 20
..CTGACAGAAGAGAGTGAGCAC............................................................................................. Leaf-t0002938 21 338
..CTGACAGAAGAGAGTGAGCA.............................................................................................. Leaf-t0037683 20 12
..CTGACAGAAGAGAGTGAGC............................................................................................... Leaf-t0670624 19 1
...TGACAGAAGAGAGTGAGCAC............................................................................................. Leaf-t0000007 20 153208
...TGACAGAAGAGAGTGAGCA.............................................................................................. Leaf-t0000858 19 1154
...TGACAGAAGAGAGTGAGC............................................................................................... Leaf-t0002576 18 393
...TGACAGAAGAGAGTGAGCACA............................................................................................ Leaf-t0003467 21 285
....GACAGAAGAGAGTGAGCAC............................................................................................. Leaf-t0002676 19 375
....GACAGAAGAGAGTGAGCACA............................................................................................ Leaf-t0023263 20 25
....GACAGAAGAGAGTGAGCA.............................................................................................. Leaf-t0161878 18 2
.....ACAGAAGAGAGTGAGCAC............................................................................................. Leaf-t0006754 18 132
.....ACAGAAGAGAGTGAGCACA............................................................................................ Leaf-t0014506 19 48
.....ACAGAAGAGAGTGAGCACAC........................................................................................... Leaf-t0118688 20 3
.................................................................AGACGACGGACGCAGCTT................................. Leaf-t0157970 18 2
.............................................................................................GCTCACTTCTCTCTCTGTCAGC. Leaf-t0049642 22 8
***TGACAGAAGAGAGTGAGCAC********************************************************************************************* Root-osa-miR156g 20
GGCTGACAGAAGAGAGTGAGC............................................................................................... Root-t0683124 21 1
.GCTGACAGAAGAGAGTGAGCA.............................................................................................. Root-t1414517 21 1
..CTGACAGAAGAGAGTGAGCAC............................................................................................. Root-t0000721 21 1084
..CTGACAGAAGAGAGTGAGCA.............................................................................................. Root-t0015563 20 34
..CTGACAGAAGAGAGTGAGC............................................................................................... Root-t0155699 19 3
..CTGACAGAAGAGAGTGAG................................................................................................ Root-t0870577 18 1
...TGACAGAAGAGAGTGAGCAC............................................................................................. Root-t0000004 20 239669
...TGACAGAAGAGAGTGAGCA.............................................................................................. Root-t0000402 19 1807
...TGACAGAAGAGAGTGAGC............................................................................................... Root-t0001700 18 471
...TGACAGAAGAGAGTGAGCACA............................................................................................ Root-t0002750 21 279
...TGACAGAAGAGAGTGAGCACACA.......................................................................................... Root-t0283694 23 2
....GACAGAAGAGAGTGAGCAC............................................................................................. Root-t0002573 19 299
....GACAGAAGAGAGTGAGCACA............................................................................................ Root-t0013540 20 41
....GACAGAAGAGAGTGAGCA.............................................................................................. Root-t0068533 18 6
.....ACAGAAGAGAGTGAGCAC............................................................................................. Root-t0004188 18 171
.....ACAGAAGAGAGTGAGCACA............................................................................................ Root-t0011406 19 50
.....ACAGAAGAGAGTGAGCACAC........................................................................................... Root-t0148720 20 3
............AGAGTGAGCACACAGCGGGCAG.................................................................................. Root-t1238732 22 1
............................................................................................TGCTCACTTCTCTCTCTGTCAG.. Root-t1125016 22 1
.............................................................................................GCTCACTTCTCTCTCTGTCAGC. Root-t0021153 22 23
...............................................................................................TCACTTCTCTCTCTGTCAGC. Root-t0771585 20 1
.................................................................................................ACTTCTCTCTCTGTCAGC. Root-t0629895 18 1
>osa-MIR156h
GAGATTGTTGACAGAAGAGAGTGAGCACACGGCGCGGCGGCTAGCCATCGGCGGGATGCCTGCCCCCGCCGCGTGCTCGCTCCTCTTTCTGTCAGCATCTC osa-MIR156h 101
(((((.((((((((((((((((((((((.(((((.((.(((.((.((((.....)))).)))))))))))).))))))))).))).))))))))))))))) structure -65.70
********TGACAGAAGAGAGTGAGCAC************************************************************************* UNM-osa-miR156h 20
.......TTGACAGAAGAGAGTGAGCAC......................................................................... UNM-t0003216 21 178
.......TTGACAGAAGAGAGTGAGCA.......................................................................... UNM-t0551200 20 1
........TGACAGAAGAGAGTGAGCAC......................................................................... UNM-t0000021 20 10986
........TGACAGAAGAGAGTGAGCA.......................................................................... UNM-t0003941 19 142
........TGACAGAAGAGAGTGAGC........................................................................... UNM-t0029220 18 13
........TGACAGAAGAGAGTGAGCACA........................................................................ UNM-t0030350 21 13
.........GACAGAAGAGAGTGAGCAC......................................................................... UNM-t0034478 19 11
..........ACAGAAGAGAGTGAGCAC......................................................................... UNM-t0066256 18 5
********TGACAGAAGAGAGTGAGCAC************************************************************************* BCP-osa-miR156h 20
....TTGTTGACAGAAGAGAGTGAG............................................................................ BCP-t0528801 21 2
.......TTGACAGAAGAGAGTGAGCAC......................................................................... BCP-t0000616 21 1455
.......TTGACAGAAGAGAGTGAGCA.......................................................................... BCP-t0014133 20 42
.......TTGACAGAAGAGAGTGAG............................................................................ BCP-t0123321 18 4
.......TTGACAGAAGAGAGTGAGC........................................................................... BCP-t0237288 19 3
........TGACAGAAGAGAGTGAGCAC......................................................................... BCP-t0000011 20 51145
........TGACAGAAGAGAGTGAGCA.......................................................................... BCP-t0002396 19 372
........TGACAGAAGAGAGTGAGC........................................................................... BCP-t0006569 18 110
........TGACAGAAGAGAGTGAGCACA........................................................................ BCP-t0012871 21 47
.........GACAGAAGAGAGTGAGCAC......................................................................... BCP-t0009747 19 67
..........ACAGAAGAGAGTGAGCAC......................................................................... BCP-t0044940 18 11
..........ACAGAAGAGAGTGAGCACA........................................................................ BCP-t1565341 19 1
********TGACAGAAGAGAGTGAGCAC************************************************************************* TCP-osa-miR156h 20
.......TTGACAGAAGAGAGTGAGCAC......................................................................... TCP-t0002567 21 554
.......TTGACAGAAGAGAGTGAGCA.......................................................................... TCP-t0023262 20 25
.......TTGACAGAAGAGAGTGAG............................................................................ TCP-t0188256 18 2
.......TTGACAGAAGAGAGTGAGCACA........................................................................ TCP-t0379447 22 1
.......TTGACAGAAGAGAGTGAGC........................................................................... TCP-t0626771 19 1
........TGACAGAAGAGAGTGAGCAC......................................................................... TCP-t0000047 20 14534
........TGACAGAAGAGAGTGAGCA.......................................................................... TCP-t0005034 19 246
........TGACAGAAGAGAGTGAGC........................................................................... TCP-t0026105 18 21
........TGACAGAAGAGAGTGAGCACA........................................................................ TCP-t0045677 21 10
.........GACAGAAGAGAGTGAGCAC......................................................................... TCP-t0044949 19 10
.........GACAGAAGAGAGTGAGCA.......................................................................... TCP-t0352046 18 1
..........ACAGAAGAGAGTGAGCAC......................................................................... TCP-t0051948 18 8
..........ACAGAAGAGAGTGAGCACA........................................................................ TCP-t0456420 19 1
********TGACAGAAGAGAGTGAGCAC************************************************************************* Callus-osa-miR156h 20
..GATTGTTGACAGAAGAGAGTGAG............................................................................ Callus-t0311964 23 2
....TTGTTGACAGAAGAGAGTGAG............................................................................ Callus-t0383812 21 2
.....TGTTGACAGAAGAGAGTGAGCA.......................................................................... Callus-t1992578 22 1
.....TGTTGACAGAAGAGAGTGA............................................................................. Callus-t2086155 19 1
.......TTGACAGAAGAGAGTGAGCAC......................................................................... Callus-t0000026 21 23550
.......TTGACAGAAGAGAGTGAGCA.......................................................................... Callus-t0004753 20 170
.......TTGACAGAAGAGAGTGAGC........................................................................... Callus-t0016585 19 35
.......TTGACAGAAGAGAGTGAG............................................................................ Callus-t0031098 18 16
.......TTGACAGAAGAGAGTGAGCACA........................................................................ Callus-t0053850 22 9
........TGACAGAAGAGAGTGAGCAC......................................................................... Callus-t0000001 20 491806
........TGACAGAAGAGAGTGAGCA.......................................................................... Callus-t0000313 19 2458
........TGACAGAAGAGAGTGAGC........................................................................... Callus-t0001382 18 659
........TGACAGAAGAGAGTGAGCACA........................................................................ Callus-t0001667 21 545
........TGACAGAAGAGAGTGAGCACAC....................................................................... Callus-t0830311 22 1
.........GACAGAAGAGAGTGAGCAC......................................................................... Callus-t0001018 19 896
.........GACAGAAGAGAGTGAGCA.......................................................................... Callus-t0056664 18 8
.........GACAGAAGAGAGTGAGCACA........................................................................ Callus-t0140758 20 4
..........ACAGAAGAGAGTGAGCAC......................................................................... Callus-t0004824 18 167
..........ACAGAAGAGAGTGAGCACA........................................................................ Callus-t0099275 19 5
.............GAAGAGAGTGAGCACACGGCG................................................................... Callus-t1369082 21 1
.........................................................................TGCTCGCTCCTCTTTCTGTCAG...... Callus-t1506396 22 1
********TGACAGAAGAGAGTGAGCAC************************************************************************* Leaf-osa-miR156h 20
.AGATTGTTGACAGAAGAGAGTG.............................................................................. Leaf-t0611669 22 1
.AGATTGTTGACAGAAGAGAGTGA............................................................................. Leaf-t1061529 23 1
..GATTGTTGACAGAAGAGAGTGAG............................................................................ Leaf-t0275886 23 2
..GATTGTTGACAGAAGAGAGT............................................................................... Leaf-t0599945 20 1
..GATTGTTGACAGAAGAGAG................................................................................ Leaf-t1145146 19 1
....TTGTTGACAGAAGAGAGTGAG............................................................................ Leaf-t0228604 21 2
.....TGTTGACAGAAGAGAGTGAGCAC......................................................................... Leaf-t0536121 23 1
.....TGTTGACAGAAGAGAGTGAG............................................................................ Leaf-t0726066 20 1
.....TGTTGACAGAAGAGAGTGAGC........................................................................... Leaf-t0847283 21 1
......GTTGACAGAAGAGAGTGAGCAC......................................................................... Leaf-t0704554 22 1
.......TTGACAGAAGAGAGTGAGCAC......................................................................... Leaf-t0000013 21 87836
.......TTGACAGAAGAGAGTGAGCA.......................................................................... Leaf-t0000975 20 1022
.......TTGACAGAAGAGAGTGAGC........................................................................... Leaf-t0004382 19 219
.......TTGACAGAAGAGAGTGAG............................................................................ Leaf-t0007881 18 108
.......TTGACAGAAGAGAGTGAGCACA........................................................................ Leaf-t0039728 22 11
........TGACAGAAGAGAGTGAGCAC......................................................................... Leaf-t0000007 20 153208
........TGACAGAAGAGAGTGAGCA.......................................................................... Leaf-t0000858 19 1154
........TGACAGAAGAGAGTGAGC........................................................................... Leaf-t0002576 18 393
........TGACAGAAGAGAGTGAGCACA........................................................................ Leaf-t0003467 21 285
.........GACAGAAGAGAGTGAGCAC......................................................................... Leaf-t0002676 19 375
.........GACAGAAGAGAGTGAGCACA........................................................................ Leaf-t0023263 20 25
.........GACAGAAGAGAGTGAGCA.......................................................................... Leaf-t0161878 18 2
..........ACAGAAGAGAGTGAGCAC......................................................................... Leaf-t0006754 18 132
..........ACAGAAGAGAGTGAGCACA........................................................................ Leaf-t0014506 19 48
..........ACAGAAGAGAGTGAGCACAC....................................................................... Leaf-t0118688 20 3
.........................................................................TGCTCGCTCCTCTTTCTG.......... Leaf-t0898792 18 1
********TGACAGAAGAGAGTGAGCAC************************************************************************* Root-osa-miR156h 20
.AGATTGTTGACAGAAGAGAGTG.............................................................................. Root-t0913683 22 1
..GATTGTTGACAGAAGAGAGTGAG............................................................................ Root-t0125543 23 4
....TTGTTGACAGAAGAGAGTGAG............................................................................ Root-t0307295 21 2
.....TGTTGACAGAAGAGAGTGAGC........................................................................... Root-t0056062 21 8
......GTTGACAGAAGAGAGTGAGCAC......................................................................... Root-t1061709 22 1
......GTTGACAGAAGAGAGTGAG............................................................................ Root-t1487948 19 1
.......TTGACAGAAGAGAGTGAGCAC......................................................................... Root-t0000024 21 32551
.......TTGACAGAAGAGAGTGAGCA.......................................................................... Root-t0001736 20 460
.......TTGACAGAAGAGAGTGAGC........................................................................... Root-t0007704 19 82
.......TTGACAGAAGAGAGTGAG............................................................................ Root-t0013921 18 39
.......TTGACAGAAGAGAGTGAGCACA........................................................................ Root-t0028671 22 16
........TGACAGAAGAGAGTGAGCAC......................................................................... Root-t0000004 20 239669
........TGACAGAAGAGAGTGAGCA.......................................................................... Root-t0000402 19 1807
........TGACAGAAGAGAGTGAGC........................................................................... Root-t0001700 18 471
........TGACAGAAGAGAGTGAGCACA........................................................................ Root-t0002750 21 279
.........GACAGAAGAGAGTGAGCAC......................................................................... Root-t0002573 19 299
.........GACAGAAGAGAGTGAGCACA........................................................................ Root-t0013540 20 41
.........GACAGAAGAGAGTGAGCA.......................................................................... Root-t0068533 18 6
..........ACAGAAGAGAGTGAGCAC......................................................................... Root-t0004188 18 171
..........ACAGAAGAGAGTGAGCACA........................................................................ Root-t0011406 19 50
..........ACAGAAGAGAGTGAGCACAC....................................................................... Root-t0148720 20 3
.............GAAGAGAGTGAGCACACGGCG................................................................... Root-t0538882 21 1
.........................................................................TGCTCGCTCCTCTTTCTGTCAG...... Root-t0765640 22 1
>osa-MIR156i
GGTGACAGAAGAGAGTGAGCACACGGCCGGGCGGAACGGCACCGGCGGATGTGCCGTCGCGGCCGCGTGCTCACTGCTCTGTCTGTCATC osa-MIR156i 90
((((((((((((((((((((((.((((((.(....(((((((........)))))))).)))))).))))))))).)))).))))))))) structure -60.70
**TGACAGAAGAGAGTGAGCAC******************************************************************** UNM-osa-miR156i 20
..TGACAGAAGAGAGTGAGCAC.................................................................... UNM-t0000021 20 10986
..TGACAGAAGAGAGTGAGCA..................................................................... UNM-t0003941 19 142
..TGACAGAAGAGAGTGAGC...................................................................... UNM-t0029220 18 13
..TGACAGAAGAGAGTGAGCACA................................................................... UNM-t0030350 21 13
...GACAGAAGAGAGTGAGCAC.................................................................... UNM-t0034478 19 11
....ACAGAAGAGAGTGAGCAC.................................................................... UNM-t0066256 18 5
...................................................................TGCTCACTGCTCTGTCTGTCATC t0146328 23 2
.....................................................................CTCACTGCTCTGTCTGTCATC t1278280 21 1
**TGACAGAAGAGAGTGAGCAC******************************************************************** BCP-osa-miR156i 20
..TGACAGAAGAGAGTGAGCAC.................................................................... BCP-t0000011 20 51145
..TGACAGAAGAGAGTGAGCA..................................................................... BCP-t0002396 19 372
..TGACAGAAGAGAGTGAGC...................................................................... BCP-t0006569 18 110
..TGACAGAAGAGAGTGAGCACA................................................................... BCP-t0012871 21 47
...GACAGAAGAGAGTGAGCAC.................................................................... BCP-t0009747 19 67
....ACAGAAGAGAGTGAGCAC.................................................................... BCP-t0044940 18 11
....ACAGAAGAGAGTGAGCACA................................................................... BCP-t1565341 19 1
...................................................................TGCTCACTGCTCTGTCTGTCATC t0220498 23 3
....................................................................GCTCACTGCTCTGTCTGTCATC t1219492 22 1
**TGACAGAAGAGAGTGAGCAC******************************************************************** TCP-osa-miR156i 20
..TGACAGAAGAGAGTGAGCAC.................................................................... TCP-t0000047 20 14534
..TGACAGAAGAGAGTGAGCA..................................................................... TCP-t0005034 19 246
..TGACAGAAGAGAGTGAGC...................................................................... TCP-t0026105 18 21
..TGACAGAAGAGAGTGAGCACA................................................................... TCP-t0045677 21 10
...GACAGAAGAGAGTGAGCAC.................................................................... TCP-t0044949 19 10
...GACAGAAGAGAGTGAGCA..................................................................... TCP-t0352046 18 1
....ACAGAAGAGAGTGAGCAC.................................................................... TCP-t0051948 18 8
....ACAGAAGAGAGTGAGCACA................................................................... TCP-t0456420 19 1
**TGACAGAAGAGAGTGAGCAC******************************************************************** Callus-osa-miR156i 20
.GTGACAGAAGAGAGTGAGCAC.................................................................... Callus-t0037453 21 13
.GTGACAGAAGAGAGTGAGC...................................................................... Callus-t1909741 19 1
..TGACAGAAGAGAGTGAGCAC.................................................................... Callus-t0000001 20 491806
..TGACAGAAGAGAGTGAGCA..................................................................... Callus-t0000313 19 2458
..TGACAGAAGAGAGTGAGC...................................................................... Callus-t0001382 18 659
..TGACAGAAGAGAGTGAGCACA................................................................... Callus-t0001667 21 545
..TGACAGAAGAGAGTGAGCACAC.................................................................. Callus-t0830311 22 1
...GACAGAAGAGAGTGAGCAC.................................................................... Callus-t0001018 19 896
...GACAGAAGAGAGTGAGCA..................................................................... Callus-t0056664 18 8
...GACAGAAGAGAGTGAGCACA................................................................... Callus-t0140758 20 4
....ACAGAAGAGAGTGAGCAC.................................................................... Callus-t0004824 18 167
....ACAGAAGAGAGTGAGCACA................................................................... Callus-t0099275 19 5
...................................................................TGCTCACTGCTCTGTCTGTCATC t1364135 23 1
....................................................................GCTCACTGCTCTGTCTGTCATC t1093280 22 1
**TGACAGAAGAGAGTGAGCAC******************************************************************** Leaf-osa-miR156i 20
.GTGACAGAAGAGAGTGAGCAC.................................................................... Leaf-t0038515 21 12
..TGACAGAAGAGAGTGAGCAC.................................................................... Leaf-t0000007 20 153208
..TGACAGAAGAGAGTGAGCA..................................................................... Leaf-t0000858 19 1154
..TGACAGAAGAGAGTGAGC...................................................................... Leaf-t0002576 18 393
..TGACAGAAGAGAGTGAGCACA................................................................... Leaf-t0003467 21 285
...GACAGAAGAGAGTGAGCAC.................................................................... Leaf-t0002676 19 375
...GACAGAAGAGAGTGAGCACA................................................................... Leaf-t0023263 20 25
...GACAGAAGAGAGTGAGCA..................................................................... Leaf-t0161878 18 2
....ACAGAAGAGAGTGAGCAC.................................................................... Leaf-t0006754 18 132
....ACAGAAGAGAGTGAGCACA................................................................... Leaf-t0014506 19 48
....ACAGAAGAGAGTGAGCACAC.................................................................. Leaf-t0118688 20 3
...................................................................TGCTCACTGCTCTGTCTGTCATC t0372711 23 1
....................................................................GCTCACTGCTCTGTCTGTCATC t0256293 22 2
**TGACAGAAGAGAGTGAGCAC******************************************************************** Root-osa-miR156i 20
.GTGACAGAAGAGAGTGAGCAC.................................................................... Root-t0074895 21 6
.GTGACAGAAGAGAGTGAGCA..................................................................... Root-t0801731 20 1
..TGACAGAAGAGAGTGAGCAC.................................................................... Root-t0000004 20 239669
..TGACAGAAGAGAGTGAGCA..................................................................... Root-t0000402 19 1807
..TGACAGAAGAGAGTGAGC...................................................................... Root-t0001700 18 471
..TGACAGAAGAGAGTGAGCACA................................................................... Root-t0002750 21 279
...GACAGAAGAGAGTGAGCAC.................................................................... Root-t0002573 19 299
...GACAGAAGAGAGTGAGCACA................................................................... Root-t0013540 20 41
...GACAGAAGAGAGTGAGCA..................................................................... Root-t0068533 18 6
....ACAGAAGAGAGTGAGCAC.................................................................... Root-t0004188 18 171
....ACAGAAGAGAGTGAGCACA................................................................... Root-t0011406 19 50
....ACAGAAGAGAGTGAGCACAC.................................................................. Root-t0148720 20 3
>osa-MIR156j
TTGGGGCGGGGCGGGATCGAGCATATGAAAGGCGAGATTGTTGACAGAAGAGAGTGAGCACACGGCGCGGCGGCTAGCCATCGGCGGGATGCCTGCCCCCGCCGCGTGCTCGCTCCTCTTTCTGTCAGCATCTCTCATCACTCCCTCCCGCATCCCCCGCCCCGA osa-MIR156j 165
((((((((((((((((..(((...((((.....(((((.((((((((((((((((((((((.(((((.((.(((.((.((((.....)))).)))))))))))).))))))))).))).)))))))))))))))))))..)))..))))))....)))))))))) structure -102.10
*****************************************TGACAGAAGAGAGTGAGCAC******************************************************************************************************** UNM-osa-miR156j 20
........................................TTGACAGAAGAGAGTGAGCAC........................................................................................................ UNM-t0003216 21 178
........................................TTGACAGAAGAGAGTGAGCA......................................................................................................... UNM-t0551200 20 1
.........................................TGACAGAAGAGAGTGAGCAC........................................................................................................ UNM-t0000021 20 10986
.........................................TGACAGAAGAGAGTGAGCA......................................................................................................... UNM-t0003941 19 142
.........................................TGACAGAAGAGAGTGAGC.......................................................................................................... UNM-t0029220 18 13
.........................................TGACAGAAGAGAGTGAGCACA....................................................................................................... UNM-t0030350 21 13
..........................................GACAGAAGAGAGTGAGCAC........................................................................................................ UNM-t0034478 19 11
...........................................ACAGAAGAGAGTGAGCAC........................................................................................................ UNM-t0066256 18 5
*****************************************TGACAGAAGAGAGTGAGCAC******************************************************************************************************** BCP-osa-miR156j 20
.....................................TTGTTGACAGAAGAGAGTGAG........................................................................................................... BCP-t0528801 21 2
........................................TTGACAGAAGAGAGTGAGCAC........................................................................................................ BCP-t0000616 21 1455
........................................TTGACAGAAGAGAGTGAGCA......................................................................................................... BCP-t0014133 20 42
........................................TTGACAGAAGAGAGTGAG........................................................................................................... BCP-t0123321 18 4
........................................TTGACAGAAGAGAGTGAGC.......................................................................................................... BCP-t0237288 19 3
.........................................TGACAGAAGAGAGTGAGCAC........................................................................................................ BCP-t0000011 20 51145
.........................................TGACAGAAGAGAGTGAGCA......................................................................................................... BCP-t0002396 19 372
.........................................TGACAGAAGAGAGTGAGC.......................................................................................................... BCP-t0006569 18 110
.........................................TGACAGAAGAGAGTGAGCACA....................................................................................................... BCP-t0012871 21 47
..........................................GACAGAAGAGAGTGAGCAC........................................................................................................ BCP-t0009747 19 67
...........................................ACAGAAGAGAGTGAGCAC........................................................................................................ BCP-t0044940 18 11
...........................................ACAGAAGAGAGTGAGCACA....................................................................................................... BCP-t1565341 19 1
*****************************************TGACAGAAGAGAGTGAGCAC******************************************************************************************************** TCP-osa-miR156j 20
........................................TTGACAGAAGAGAGTGAGCAC........................................................................................................ TCP-t0002567 21 554
........................................TTGACAGAAGAGAGTGAGCA......................................................................................................... TCP-t0023262 20 25
........................................TTGACAGAAGAGAGTGAG........................................................................................................... TCP-t0188256 18 2
........................................TTGACAGAAGAGAGTGAGCACA....................................................................................................... TCP-t0379447 22 1
........................................TTGACAGAAGAGAGTGAGC.......................................................................................................... TCP-t0626771 19 1
.........................................TGACAGAAGAGAGTGAGCAC........................................................................................................ TCP-t0000047 20 14534
.........................................TGACAGAAGAGAGTGAGCA......................................................................................................... TCP-t0005034 19 246
.........................................TGACAGAAGAGAGTGAGC.......................................................................................................... TCP-t0026105 18 21
.........................................TGACAGAAGAGAGTGAGCACA....................................................................................................... TCP-t0045677 21 10
..........................................GACAGAAGAGAGTGAGCAC........................................................................................................ TCP-t0044949 19 10
..........................................GACAGAAGAGAGTGAGCA......................................................................................................... TCP-t0352046 18 1
...........................................ACAGAAGAGAGTGAGCAC........................................................................................................ TCP-t0051948 18 8
...........................................ACAGAAGAGAGTGAGCACA....................................................................................................... TCP-t0456420 19 1
*****************************************TGACAGAAGAGAGTGAGCAC******************************************************************************************************** Callus-osa-miR156j 20
..........GCGGGATCGAGCATATGAA........................................................................................................................................ Callus-t1434606 19 1
............GGGATCGAGCATATGAAAGG..................................................................................................................................... Callus-t1787981 20 1
..................GAGCATATGAAAGGCGAGATTGTTG.......................................................................................................................... Callus-t1048183 25 1
...................................GATTGTTGACAGAAGAGAGTGAG........................................................................................................... Callus-t0311964 23 2
.....................................TTGTTGACAGAAGAGAGTGAG........................................................................................................... Callus-t0383812 21 2
......................................TGTTGACAGAAGAGAGTGAGCA......................................................................................................... Callus-t1992578 22 1
......................................TGTTGACAGAAGAGAGTGA............................................................................................................ Callus-t2086155 19 1
........................................TTGACAGAAGAGAGTGAGCAC........................................................................................................ Callus-t0000026 21 23550
........................................TTGACAGAAGAGAGTGAGCA......................................................................................................... Callus-t0004753 20 170
........................................TTGACAGAAGAGAGTGAGC.......................................................................................................... Callus-t0016585 19 35
........................................TTGACAGAAGAGAGTGAG........................................................................................................... Callus-t0031098 18 16
........................................TTGACAGAAGAGAGTGAGCACA....................................................................................................... Callus-t0053850 22 9
.........................................TGACAGAAGAGAGTGAGCAC........................................................................................................ Callus-t0000001 20 491806
.........................................TGACAGAAGAGAGTGAGCA......................................................................................................... Callus-t0000313 19 2458
.........................................TGACAGAAGAGAGTGAGC.......................................................................................................... Callus-t0001382 18 659
.........................................TGACAGAAGAGAGTGAGCACA....................................................................................................... Callus-t0001667 21 545
.........................................TGACAGAAGAGAGTGAGCACAC...................................................................................................... Callus-t0830311 22 1
..........................................GACAGAAGAGAGTGAGCAC........................................................................................................ Callus-t0001018 19 896
..........................................GACAGAAGAGAGTGAGCA......................................................................................................... Callus-t0056664 18 8
..........................................GACAGAAGAGAGTGAGCACA....................................................................................................... Callus-t0140758 20 4
...........................................ACAGAAGAGAGTGAGCAC........................................................................................................ Callus-t0004824 18 167
...........................................ACAGAAGAGAGTGAGCACA....................................................................................................... Callus-t0099275 19 5
..............................................GAAGAGAGTGAGCACACGGCG.................................................................................................. Callus-t1369082 21 1
..........................................................................................................TGCTCGCTCCTCTTTCTGTCAG..................................... Callus-t1506396 22 1
*****************************************TGACAGAAGAGAGTGAGCAC******************************************************************************************************** Leaf-osa-miR156j 20
..................................AGATTGTTGACAGAAGAGAGTG............................................................................................................. Leaf-t0611669 22 1
..................................AGATTGTTGACAGAAGAGAGTGA............................................................................................................ Leaf-t1061529 23 1
...................................GATTGTTGACAGAAGAGAGTGAG........................................................................................................... Leaf-t0275886 23 2
...................................GATTGTTGACAGAAGAGAGT.............................................................................................................. Leaf-t0599945 20 1
...................................GATTGTTGACAGAAGAGAG............................................................................................................... Leaf-t1145146 19 1
.....................................TTGTTGACAGAAGAGAGTGAG........................................................................................................... Leaf-t0228604 21 2
......................................TGTTGACAGAAGAGAGTGAGCAC........................................................................................................ Leaf-t0536121 23 1
......................................TGTTGACAGAAGAGAGTGAG........................................................................................................... Leaf-t0726066 20 1
......................................TGTTGACAGAAGAGAGTGAGC.......................................................................................................... Leaf-t0847283 21 1
.......................................GTTGACAGAAGAGAGTGAGCAC........................................................................................................ Leaf-t0704554 22 1
........................................TTGACAGAAGAGAGTGAGCAC........................................................................................................ Leaf-t0000013 21 87836
........................................TTGACAGAAGAGAGTGAGCA......................................................................................................... Leaf-t0000975 20 1022
........................................TTGACAGAAGAGAGTGAGC.......................................................................................................... Leaf-t0004382 19 219
........................................TTGACAGAAGAGAGTGAG........................................................................................................... Leaf-t0007881 18 108
........................................TTGACAGAAGAGAGTGAGCACA....................................................................................................... Leaf-t0039728 22 11
.........................................TGACAGAAGAGAGTGAGCAC........................................................................................................ Leaf-t0000007 20 153208
.........................................TGACAGAAGAGAGTGAGCA......................................................................................................... Leaf-t0000858 19 1154
.........................................TGACAGAAGAGAGTGAGC.......................................................................................................... Leaf-t0002576 18 393
.........................................TGACAGAAGAGAGTGAGCACA....................................................................................................... Leaf-t0003467 21 285
..........................................GACAGAAGAGAGTGAGCAC........................................................................................................ Leaf-t0002676 19 375
..........................................GACAGAAGAGAGTGAGCACA....................................................................................................... Leaf-t0023263 20 25
..........................................GACAGAAGAGAGTGAGCA......................................................................................................... Leaf-t0161878 18 2
...........................................ACAGAAGAGAGTGAGCAC........................................................................................................ Leaf-t0006754 18 132
...........................................ACAGAAGAGAGTGAGCACA....................................................................................................... Leaf-t0014506 19 48
...........................................ACAGAAGAGAGTGAGCACAC...................................................................................................... Leaf-t0118688 20 3
..........................................................................................................TGCTCGCTCCTCTTTCTG......................................... Leaf-t0898792 18 1
*****************************************TGACAGAAGAGAGTGAGCAC******************************************************************************************************** Root-osa-miR156j 20
..................................AGATTGTTGACAGAAGAGAGTG............................................................................................................. Root-t0913683 22 1
...................................GATTGTTGACAGAAGAGAGTGAG........................................................................................................... Root-t0125543 23 4
.....................................TTGTTGACAGAAGAGAGTGAG........................................................................................................... Root-t0307295 21 2
......................................TGTTGACAGAAGAGAGTGAGC.......................................................................................................... Root-t0056062 21 8
.......................................GTTGACAGAAGAGAGTGAGCAC........................................................................................................ Root-t1061709 22 1
.......................................GTTGACAGAAGAGAGTGAG........................................................................................................... Root-t1487948 19 1
........................................TTGACAGAAGAGAGTGAGCAC........................................................................................................ Root-t0000024 21 32551
........................................TTGACAGAAGAGAGTGAGCA......................................................................................................... Root-t0001736 20 460
........................................TTGACAGAAGAGAGTGAGC.......................................................................................................... Root-t0007704 19 82
........................................TTGACAGAAGAGAGTGAG........................................................................................................... Root-t0013921 18 39
........................................TTGACAGAAGAGAGTGAGCACA....................................................................................................... Root-t0028671 22 16
.........................................TGACAGAAGAGAGTGAGCAC........................................................................................................ Root-t0000004 20 239669
.........................................TGACAGAAGAGAGTGAGCA......................................................................................................... Root-t0000402 19 1807
.........................................TGACAGAAGAGAGTGAGC.......................................................................................................... Root-t0001700 18 471
.........................................TGACAGAAGAGAGTGAGCACA....................................................................................................... Root-t0002750 21 279
..........................................GACAGAAGAGAGTGAGCAC........................................................................................................ Root-t0002573 19 299
..........................................GACAGAAGAGAGTGAGCACA....................................................................................................... Root-t0013540 20 41
..........................................GACAGAAGAGAGTGAGCA......................................................................................................... Root-t0068533 18 6
...........................................ACAGAAGAGAGTGAGCAC........................................................................................................ Root-t0004188 18 171
...........................................ACAGAAGAGAGTGAGCACA....................................................................................................... Root-t0011406 19 50
...........................................ACAGAAGAGAGTGAGCACAC...................................................................................................... Root-t0148720 20 3
..............................................GAAGAGAGTGAGCACACGGCG.................................................................................................. Root-t0538882 21 1
..........................................................................................................TGCTCGCTCCTCTTTCTGTCAG..................................... Root-t0765640 22 1
>osa-MIR156k
TTGAGAGTGATGACAGAAGAGAGAGAGCACAACCCGGCAGCAGCGACGACGGCGGTCGCTTCTGCCAGGGCCGTGTGCTCTCTGATCTATCTGTCATTGCCGTCCA osa-MIR156k 106
..((..(..(((((((((((.((((((((((.((((((((.((((((.......)))))).))))).)))...))))))))))..))).))))))))..)..)).. structure -61.40
**********TGACAGAAGAGAGAGAGCACA*************************************************************************** UNM-osa-miR156k 21
.........ATGACAGAAGAGAGAGAGCAC............................................................................ UNM-t0170584 21 2
..........TGACAGAAGAGAGAGAGCAC............................................................................ UNM-t0026383 20 15
**********TGACAGAAGAGAGAGAGCACA*************************************************************************** BCP-osa-miR156k 21
.........ATGACAGAAGAGAGAGAGCAC............................................................................ BCP-t1621126 21 1
..........TGACAGAAGAGAGAGAGCAC............................................................................ BCP-t0002555 20 346
..........TGACAGAAGAGAGAGAGCA............................................................................. BCP-t0204919 19 3
..........TGACAGAAGAGAGAGAGC.............................................................................. BCP-t2064959 18 1
**********TGACAGAAGAGAGAGAGCACA*************************************************************************** TCP-osa-miR156k 21
..........TGACAGAAGAGAGAGAGCAC............................................................................ TCP-t0013762 20 58
**********TGACAGAAGAGAGAGAGCACA*************************************************************************** Callus-osa-miR156k 21
..........TGACAGAAGAGAGAGAGCAC............................................................................ Callus-t0000526 20 1627
..........TGACAGAAGAGAGAGAGCA............................................................................. Callus-t0048027 19 10
..........TGACAGAAGAGAGAGAGCACA........................................................................... Callus-t0189162 21 3
..........TGACAGAAGAGAGAGAGC.............................................................................. Callus-t1998283 18 1
...........GACAGAAGAGAGAGAGCAC............................................................................ Callus-t0158600 19 3
**********TGACAGAAGAGAGAGAGCACA*************************************************************************** Leaf-osa-miR156k 21
.........ATGACAGAAGAGAGAGAGCAC............................................................................ Leaf-t0019706 21 31
..........TGACAGAAGAGAGAGAGCAC............................................................................ Leaf-t0002683 20 374
..........TGACAGAAGAGAGAGAGCA............................................................................. Leaf-t0100063 19 4
..........TGACAGAAGAGAGAGAGC.............................................................................. Leaf-t0264846 18 2
............ACAGAAGAGAGAGAGCAC............................................................................ Leaf-t0324309 18 1
**********TGACAGAAGAGAGAGAGCACA*************************************************************************** Root-osa-miR156k 21
..........TGACAGAAGAGAGAGAGCAC............................................................................ Root-t0001101 20 722
..........TGACAGAAGAGAGAGAGCA............................................................................. Root-t0094136 19 5
..........TGACAGAAGAGAGAGAGC.............................................................................. Root-t0181213 18 3
..........TGACAGAAGAGAGAGAGCACA........................................................................... Root-t0916206 21 1
>osa-MIR156l
GCTAGGGAGCCGACAGAAGAGAGTGAGCATATATAGTTCTTTCCTTGCATATGTGGTCATATGTGTGTTGACTGAAGAGATACATATATATAGAGAGAGAGAGTTCATGTGCTTGAAGCTATATGTGCTCACTTCTCTTTCTGTCAGCAAATTATC osa-MIR156l 156
........((.((((((((((((((((((((((((((...(((...(((((((.(.(((((((((((((.........)))))))))))...........)).).)))))))..)))))))))))))))))).)))).))))))).))........ structure -59.70
**********CGACAGAAGAGAGTGAGCATA***************************************************************************************************************************** UNM-osa-miR156l 21
.............................................................................................................................TGCTCACTTCTCTTTCTGTCAGC........ UNM-t0691313 23 1
**********CGACAGAAGAGAGTGAGCATA***************************************************************************************************************************** TCP-osa-miR156l 21
...........GACAGAAGAGAGTGAGCA............................................................................................................................... TCP-t0352046 18 1
**********CGACAGAAGAGAGTGAGCATA***************************************************************************************************************************** Callus-osa-miR156l 21
.........CCGACAGAAGAGAGTGAGCAT.............................................................................................................................. Callus-t1319407 21 1
..........CGACAGAAGAGAGTGAGCAT.............................................................................................................................. Callus-t0058589 20 8
..........CGACAGAAGAGAGTGAGCA............................................................................................................................... Callus-t0231664 19 2
..........CGACAGAAGAGAGTGAGC................................................................................................................................ Callus-t1794478 18 1
...........GACAGAAGAGAGTGAGCA............................................................................................................................... Callus-t0056664 18 8
...........GACAGAAGAGAGTGAGCAT.............................................................................................................................. Callus-t0203932 19 3
**********CGACAGAAGAGAGTGAGCATA***************************************************************************************************************************** Leaf-osa-miR156l 21
..........CGACAGAAGAGAGTGAGCAT.............................................................................................................................. Leaf-t0002030 20 503
..........CGACAGAAGAGAGTGAGCA............................................................................................................................... Leaf-t0452693 19 1
..........CGACAGAAGAGAGTGAGCATA............................................................................................................................. Leaf-t0609301 21 1
...........GACAGAAGAGAGTGAGCAT.............................................................................................................................. Leaf-t0028010 19 19
...........GACAGAAGAGAGTGAGCA............................................................................................................................... Leaf-t0161878 18 2
...................................................................................ATATATATAGAGAGAGAGA...................................................... Leaf-t0721975 19 1
.............................................................................................................................TGCTCACTTCTCTTTCTGTCAGC........ Leaf-t0558851 23 1
..............................................................................................................................GCTCACTTCTCTTTCTGTCAGC........ Leaf-t0073748 22 5
**********CGACAGAAGAGAGTGAGCATA***************************************************************************************************************************** Root-osa-miR156l 21
.........CCGACAGAAGAGAGTGAGCA............................................................................................................................... Root-t0174741 20 3
.........CCGACAGAAGAGAGTGAGCAT.............................................................................................................................. Root-t0200589 21 2
..........CGACAGAAGAGAGTGAGCAT.............................................................................................................................. Root-t0000069 20 8334
..........CGACAGAAGAGAGTGAGCATA............................................................................................................................. Root-t0007701 21 82
..........CGACAGAAGAGAGTGAGCA............................................................................................................................... Root-t0016290 19 32
...........GACAGAAGAGAGTGAGCAT.............................................................................................................................. Root-t0002441 19 315
...........GACAGAAGAGAGTGAGCA............................................................................................................................... Root-t0068533 18 6
...........GACAGAAGAGAGTGAGCATA............................................................................................................................. Root-t0102029 20 4
............ACAGAAGAGAGTGAGCAT.............................................................................................................................. Root-t0134167 18 3
............ACAGAAGAGAGTGAGCATA............................................................................................................................. Root-t0295900 19 2
...................................................................................ATATATATAGAGAGAGAGAG..................................................... Root-t0522665 20 1
..............................................................................................................................GCTCACTTCTCTTTCTGTCAGC........ Root-t0085071 22 5
>osa-MIR159a
GTTGTGGACGTTGAGCTCCTTTCGGTCCAAAAAGGGGTGTTGCTGTGGGTCGATTGAGCTGCTGGGTCATGGATCCCGTTAGCCTACTCCATGTTCATCATTCAGCTCGAGATCTGAAAGAAACTACTCCAATTTATACTAATAGTATGTGTGTAGATAGGAAAATGATGGAGTACTCGTTGTTGGGATAGGCTTATGGCTTGCATGCCCCAGGAGCTGCATCAACCCTACATGGACCCTCTTTGGATTGAAGGGAGCTCTGCATCTTTTGT osa-MIR159a 272
.....(((.((.((((((((((((((((((..(((((.(((..(((((((.(((..((((.(((((.((((.(..((((.((((((..(((..((((((((((((........))))..........(((.((((((((...........)))))))).)))..))))))))..((.....)))))..)))))).))))..).)))).))))).))))..))).)))).)))..)))))))))))))))))))))))))).)).)))..... structure -114.70
********************************************************************************************************************************************************************************************************TTGCATGCCCCAGGAGCTGCA*************************************************** UNM-osa-miR159a.2 21
*************************************************************************************************************************************************************************************************************************************************TTTGGATTGAAGGGAGCTCTG********** UNM-osa-miR159a.1 21
..........TTGAGCTCCTTTCGGTCCAAA................................................................................................................................................................................................................................................. UNM-t0689502 21 1
........................................................AGCTGCTGGGTCATGGATC..................................................................................................................................................................................................... UNM-t0917669 19 1
........................................................................................................................................................................................................TTGCATGCCCCAGGAGCTGC.................................................... UNM-t0054203 20 6
........................................................................................................................................................................................................TTGCATGCCCCAGGAGCTGCA................................................... UNM-t0341932 21 1
.................................................................................................................................................................................................................................................TTTGGATTGAAGGGAGCTCTG.......... UNM-t0013418 21 35
.................................................................................................................................................................................................................................................TTTGGATTGAAGGGAGCT............. UNM-t0192857 18 2
.................................................................................................................................................................................................................................................TTTGGATTGAAGGGAGCTCTGC......... UNM-t0521297 22 1
********************************************************************************************************************************************************************************************************TTGCATGCCCCAGGAGCTGCA*************************************************** BCP-osa-miR159a.2 21
*************************************************************************************************************************************************************************************************************************************************TTTGGATTGAAGGGAGCTCTG********** BCP-osa-miR159a.1 21
........................................................................................................................................................................................................TTGCATGCCCCAGGAGCTGC.................................................... BCP-t0301491 20 2
.................................................................................................................................................................................................................................................TTTGGATTGAAGGGAGCT............. BCP-t0020608 18 26
.................................................................................................................................................................................................................................................TTTGGATTGAAGGGAGCTCTG.......... BCP-t0036003 21 14
.................................................................................................................................................................................................................................................TTTGGATTGAAGGGAGCTCT........... BCP-t0899793 20 1
.................................................................................................................................................................................................................................................TTTGGATTGAAGGGAGCTCTGC......... BCP-t1543323 22 1
.................................................................................................................................................................................................................................................TTTGGATTGAAGGGAGCTC............ BCP-t2087927 19 1
********************************************************************************************************************************************************************************************************TTGCATGCCCCAGGAGCTGCA*************************************************** TCP-osa-miR159a.2 21
*************************************************************************************************************************************************************************************************************************************************TTTGGATTGAAGGGAGCTCTG********** TCP-osa-miR159a.1 21
.......................................................................................................................................................................................................CTTGCATGCCCCAGGAGCTGC.................................................... TCP-t0937264 21 1
.................................................................................................................................................................................................................................................TTTGGATTGAAGGGAGCT............. TCP-t0030191 18 17
.................................................................................................................................................................................................................................................TTTGGATTGAAGGGAGCTCTG.......... TCP-t0099374 21 4
.................................................................................................................................................................................................................................................TTTGGATTGAAGGGAGCTC............ TCP-t1032837 19 1
********************************************************************************************************************************************************************************************************TTGCATGCCCCAGGAGCTGCA*************************************************** Callus-osa-miR159a.2 21
*************************************************************************************************************************************************************************************************************************************************TTTGGATTGAAGGGAGCTCTG********** Callus-osa-miR159a.1 21
..........TTGAGCTCCTTTCGGTCCAAA................................................................................................................................................................................................................................................. Callus-t0244846 21 2
...........TGAGCTCCTTTCGGTCCAAAA................................................................................................................................................................................................................................................ Callus-t0228798 21 2
............GAGCTCCTTTCGGTCCAAAAA............................................................................................................................................................................................................................................... Callus-t0478639 21 1
......................................................TGAGCTGCTGGGTCATGGATCC.................................................................................................................................................................................................... Callus-t0683397 22 1
........................................................AGCTGCTGGGTCATGGATC..................................................................................................................................................................................................... Callus-t0192699 19 3
.......................................................................................................................................................................................................CTTGCATGCCCCAGGAGCTGC.................................................... Callus-t1078083 21 1
........................................................................................................................................................................................................TTGCATGCCCCAGGAGCTGC.................................................... Callus-t0016720 20 34
........................................................................................................................................................................................................TTGCATGCCCCAGGAGCTGCA................................................... Callus-t0125429 21 4
........................................................................................................................................................................................................TTGCATGCCCCAGGAGCTG..................................................... Callus-t2008746 19 1
...............................................................................................................................................................................................................................................TCTTTGGATTGAAGGGAG............... Callus-t0216141 18 2
...............................................................................................................................................................................................................................................TCTTTGGATTGAAGGGAGC.............. Callus-t0271942 19 2
...............................................................................................................................................................................................................................................TCTTTGGATTGAAGGGAGCTC............ Callus-t1015402 21 1
................................................................................................................................................................................................................................................CTTTGGATTGAAGGGAGC.............. Callus-t0030750 18 17
................................................................................................................................................................................................................................................CTTTGGATTGAAGGGAGCTCT........... Callus-t1057773 21 1
.................................................................................................................................................................................................................................................TTTGGATTGAAGGGAGCT............. Callus-t0000672 18 1331
.................................................................................................................................................................................................................................................TTTGGATTGAAGGGAGCTCTG.......... Callus-t0002579 21 338
.................................................................................................................................................................................................................................................TTTGGATTGAAGGGAGCTC............ Callus-t0005655 19 137
.................................................................................................................................................................................................................................................TTTGGATTGAAGGGAGCTCTGC......... Callus-t0025233 22 21
.................................................................................................................................................................................................................................................TTTGGATTGAAGGGAGCTCT........... Callus-t0028195 20 18
..................................................................................................................................................................................................................................................TTGGATTGAAGGGAGCTCTGC......... Callus-t0019410 21 29
..................................................................................................................................................................................................................................................TTGGATTGAAGGGAGCTC............ Callus-t0100157 18 5
..................................................................................................................................................................................................................................................TTGGATTGAAGGGAGCTCTGCA........ Callus-t0228033 22 2
..................................................................................................................................................................................................................................................TTGGATTGAAGGGAGCTCTG.......... Callus-t0285978 20 2
..................................................................................................................................................................................................................................................TTGGATTGAAGGGAGCTCT........... Callus-t0642137 19 1
...................................................................................................................................................................................................................................................TGGATTGAAGGGAGCTCTGCA........ Callus-t0976825 21 1
********************************************************************************************************************************************************************************************************TTGCATGCCCCAGGAGCTGCA*************************************************** Leaf-osa-miR159a.2 21
*************************************************************************************************************************************************************************************************************************************************TTTGGATTGAAGGGAGCTCTG********** Leaf-osa-miR159a.1 21
GTTGTGGACGTTGAGCTCCTTTCGGTC..................................................................................................................................................................................................................................................... Leaf-t1148925 27 1
..........TTGAGCTCCTTTCGGTCCAAA................................................................................................................................................................................................................................................. Leaf-t0117811 21 3
...........TGAGCTCCTTTCGGTCCAAAA................................................................................................................................................................................................................................................ Leaf-t0086298 21 4
...........TGAGCTCCTTTCGGTCCAAAAA............................................................................................................................................................................................................................................... Leaf-t0105070 22 3
...........TGAGCTCCTTTCGGTCCAAA................................................................................................................................................................................................................................................. Leaf-t0244844 20 2
............GAGCTCCTTTCGGTCCAAAAA............................................................................................................................................................................................................................................... Leaf-t0156537 21 2
............GAGCTCCTTTCGGTCCAAAA................................................................................................................................................................................................................................................ Leaf-t0866627 20 1
........................................................AGCTGCTGGGTCATGGATC..................................................................................................................................................................................................... Leaf-t0032617 19 15
........................................................AGCTGCTGGGTCATGGAT...................................................................................................................................................................................................... Leaf-t0555344 18 1
........................................................AGCTGCTGGGTCATGGATCC.................................................................................................................................................................................................... Leaf-t1013364 20 1
..................................................................................................................................................................AAATGATGGAGTACTCGTTGTT........................................................................................ Leaf-t1064763 22 1
.......................................................................................................................................................................................................CTTGCATGCCCCAGGAGCTGC.................................................... Leaf-t0138166 21 3
.......................................................................................................................................................................................................CTTGCATGCCCCAGGAGCTG..................................................... Leaf-t1092820 20 1
........................................................................................................................................................................................................TTGCATGCCCCAGGAGCTGC.................................................... Leaf-t0039923 20 11
........................................................................................................................................................................................................TTGCATGCCCCAGGAGCTGCA................................................... Leaf-t0336262 21 1
..................................................................................................................................................................................................................CAGGAGCTGCATCAACCCTACA........................................ Leaf-t1000160 22 1
...................................................................................................................................................................................................................AGGAGCTGCATCAACCCTACATGGAC................................... Leaf-t0642162 26 1
...................................................................................................................................................................................................................AGGAGCTGCATCAACCCTACA........................................ Leaf-t0780130 21 1
............................................................................................................................................................................................................................ATCAACCCTACATGGACCCTC............................... Leaf-t0059815 21 7
............................................................................................................................................................................................................................ATCAACCCTACATGGACCCTCT.............................. Leaf-t0235519 22 2
............................................................................................................................................................................................................................ATCAACCCTACATGGACCCT................................ Leaf-t0612835 20 1
............................................................................................................................................................................................................................ATCAACCCTACATGGACC.................................. Leaf-t0962517 18 1
...............................................................................................................................................................................................................................................TCTTTGGATTGAAGGGAG............... Leaf-t0154897 18 2
...............................................................................................................................................................................................................................................TCTTTGGATTGAAGGGAGC.............. Leaf-t0776174 19 1
...............................................................................................................................................................................................................................................TCTTTGGATTGAAGGGAGCTC............ Leaf-t0891770 21 1
................................................................................................................................................................................................................................................CTTTGGATTGAAGGGAGC.............. Leaf-t0022625 18 26
................................................................................................................................................................................................................................................CTTTGGATTGAAGGGAGCT............. Leaf-t0174591 19 2
................................................................................................................................................................................................................................................CTTTGGATTGAAGGGAGCTC............ Leaf-t0455159 20 1
................................................................................................................................................................................................................................................CTTTGGATTGAAGGGAGCTCT........... Leaf-t0935730 21 1
.................................................................................................................................................................................................................................................TTTGGATTGAAGGGAGCT............. Leaf-t0000374 18 2473
.................................................................................................................................................................................................................................................TTTGGATTGAAGGGAGCTCTG.......... Leaf-t0002138 21 479
.................................................................................................................................................................................................................................................TTTGGATTGAAGGGAGCTC............ Leaf-t0007196 19 122
.................................................................................................................................................................................................................................................TTTGGATTGAAGGGAGCTCT........... Leaf-t0016250 20 41
.................................................................................................................................................................................................................................................TTTGGATTGAAGGGAGCTCTGC......... Leaf-t0016469 22 40
..................................................................................................................................................................................................................................................TTGGATTGAAGGGAGCTCTGC......... Leaf-t0018629 21 34
..................................................................................................................................................................................................................................................TTGGATTGAAGGGAGCTCTG.......... Leaf-t0058801 20 7
..................................................................................................................................................................................................................................................TTGGATTGAAGGGAGCTCT........... Leaf-t0504435 19 1
...................................................................................................................................................................................................................................................TGGATTGAAGGGAGCTCTGC......... Leaf-t0125353 20 3
...................................................................................................................................................................................................................................................TGGATTGAAGGGAGCTCTG.......... Leaf-t1105347 19 1
********************************************************************************************************************************************************************************************************TTGCATGCCCCAGGAGCTGCA*************************************************** Root-osa-miR159a.2 21
*************************************************************************************************************************************************************************************************************************************************TTTGGATTGAAGGGAGCTCTG********** Root-osa-miR159a.1 21
..........TTGAGCTCCTTTCGGTCCAAA................................................................................................................................................................................................................................................. Root-t0106977 21 4
..........TTGAGCTCCTTTCGGTCCAAAA................................................................................................................................................................................................................................................ Root-t0357575 22 2
...........TGAGCTCCTTTCGGTCCAAAA................................................................................................................................................................................................................................................ Root-t0102529 21 4
...........TGAGCTCCTTTCGGTCCAAAAA............................................................................................................................................................................................................................................... Root-t0195459 22 2
...........TGAGCTCCTTTCGGTCCAAA................................................................................................................................................................................................................................................. Root-t1373212 20 1
............GAGCTCCTTTCGGTCCAAAAA............................................................................................................................................................................................................................................... Root-t0080610 21 5
.............AGCTCCTTTCGGTCCAAAAAG.............................................................................................................................................................................................................................................. Root-t0994496 21 1
.................................GGGGTGTTGCTGTGGGTCGATTG........................................................................................................................................................................................................................ Root-t0972547 23 1
.......................................................GAGCTGCTGGGTCATGGATCC.................................................................................................................................................................................................... Root-t0454699 21 1
........................................................AGCTGCTGGGTCATGGATC..................................................................................................................................................................................................... Root-t0009458 19 64
........................................................AGCTGCTGGGTCATGGATCC.................................................................................................................................................................................................... Root-t0122608 20 4
........................................................AGCTGCTGGGTCATGGAT...................................................................................................................................................................................................... Root-t0252657 18 2
........................................................AGCTGCTGGGTCATGGATCCC................................................................................................................................................................................................... Root-t0579756 21 1
..................................................................................................................................................................................GTTGTTGGGATAGGCTTATGG......................................................................... Root-t0945538 21 1
.......................................................................................................................................................................................................CTTGCATGCCCCAGGAGCTGC.................................................... Root-t0076669 21 6
.......................................................................................................................................................................................................CTTGCATGCCCCAGGAGCTG..................................................... Root-t1683415 20 1
........................................................................................................................................................................................................TTGCATGCCCCAGGAGCTGC.................................................... Root-t0032229 20 14
........................................................................................................................................................................................................TTGCATGCCCCAGGAGCTGCA................................................... Root-t0202713 21 2
..............................................................................................................................................................................................................GCCCCAGGAGCTGCATCAACCCTA.......................................... Root-t0488901 24 1
.................................................................................................................................................................................................................CCAGGAGCTGCATCAACCCTA.......................................... Root-t0405341 21 1
..................................................................................................................................................................................................................CAGGAGCTGCATCAACCCTACA........................................ Root-t0122140 22 4
...................................................................................................................................................................................................................AGGAGCTGCATCAACCCTACA........................................ Root-t1182710 21 1
............................................................................................................................................................................................................................ATCAACCCTACATGGACCCTC............................... Root-t0028235 21 17
............................................................................................................................................................................................................................ATCAACCCTACATGGACCCTCT.............................. Root-t0064074 22 7
............................................................................................................................................................................................................................ATCAACCCTACATGGACCCT................................ Root-t0086221 20 5
............................................................................................................................................................................................................................ATCAACCCTACATGGACCCTCTT............................. Root-t0101135 23 4
............................................................................................................................................................................................................................ATCAACCCTACATGGACCC................................. Root-t0260813 19 2
............................................................................................................................................................................................................................ATCAACCCTACATGGACC.................................. Root-t1474120 18 1
...............................................................................................................................................................................................................................................TCTTTGGATTGAAGGGAGC.............. Root-t0114467 19 4
...............................................................................................................................................................................................................................................TCTTTGGATTGAAGGGAG............... Root-t0455372 18 1
...............................................................................................................................................................................................................................................TCTTTGGATTGAAGGGAGCTC............ Root-t1361466 21 1
................................................................................................................................................................................................................................................CTTTGGATTGAAGGGAGC.............. Root-t0042385 18 11
................................................................................................................................................................................................................................................CTTTGGATTGAAGGGAGCTC............ Root-t0229618 20 2
................................................................................................................................................................................................................................................CTTTGGATTGAAGGGAGCT............. Root-t0655492 19 1
................................................................................................................................................................................................................................................CTTTGGATTGAAGGGAGCTCT........... Root-t1431653 21 1
.................................................................................................................................................................................................................................................TTTGGATTGAAGGGAGCT............. Root-t0000453 18 1631
.................................................................................................................................................................................................................................................TTTGGATTGAAGGGAGCTCTG.......... Root-t0001912 21 415
.................................................................................................................................................................................................................................................TTTGGATTGAAGGGAGCTC............ Root-t0007593 19 84
.................................................................................................................................................................................................................................................TTTGGATTGAAGGGAGCTCT........... Root-t0012041 20 47
.................................................................................................................................................................................................................................................TTTGGATTGAAGGGAGCTCTGC......... Root-t0012840 22 43
..................................................................................................................................................................................................................................................TTGGATTGAAGGGAGCTCTGC......... Root-t0014030 21 39
..................................................................................................................................................................................................................................................TTGGATTGAAGGGAGCTCTG.......... Root-t0118343 20 4
..................................................................................................................................................................................................................................................TTGGATTGAAGGGAGCTC............ Root-t0812566 18 1
...................................................................................................................................................................................................................................................TGGATTGAAGGGAGCTCTGC......... Root-t0040737 20 11
...................................................................................................................................................................................................................................................TGGATTGAAGGGAGCTCTG.......... Root-t0378144 19 2
>osa-MIR159b
GGTTATGAAGTGGAGCTCCTTTCGTTCCAATGAAAGGTTTATCTGAAGGGTGATACAGCTGCTTGTTCATGGTTCCCACTATTCTATCTCATAGGAAAAGAGATAGGCTTGTGGTTTGCATGACCAAGGAGCCGAATCAACTCCTTGCTGACCACTCTTTGGATTGAAGGGAGCTCTGCATCTTGATC osa-MIR159b 188
(((((.((.(..((((((((((((.(((((.((..((((......(((((((((.(.(((.((((.(((((....((((...((((((((.........))))))))...))))....))))).)))).))).).))).)).))))...))))..)).))))).))))))))))))..).)).))))) structure -79.30
*************************************************************************************************************************************************************TTTGGATTGAAGGGAGCTCTG********** UNM-osa-miR159b 21
..................................................................................................................TTTGCATGACCAAGGAGCCGA..................................................... UNM-t0017178 21 25
..................................................................................................................TTTGCATGACCAAGGAGCCGAA.................................................... UNM-t0561173 22 1
.............................................................................................................................................................TTTGGATTGAAGGGAGCTCTG.......... UNM-t0013418 21 35
.............................................................................................................................................................TTTGGATTGAAGGGAGCT............. UNM-t0192857 18 2
.............................................................................................................................................................TTTGGATTGAAGGGAGCTCTGC......... UNM-t0521297 22 1
*************************************************************************************************************************************************************TTTGGATTGAAGGGAGCTCTG********** BCP-osa-miR159b 21
..................................................................................................................TTTGCATGACCAAGGAGCCGA..................................................... BCP-t0166923 21 3
.............................................................................................................................................................TTTGGATTGAAGGGAGCT............. BCP-t0020608 18 26
.............................................................................................................................................................TTTGGATTGAAGGGAGCTCTG.......... BCP-t0036003 21 14
.............................................................................................................................................................TTTGGATTGAAGGGAGCTCT........... BCP-t0899793 20 1
.............................................................................................................................................................TTTGGATTGAAGGGAGCTCTGC......... BCP-t1543323 22 1
.............................................................................................................................................................TTTGGATTGAAGGGAGCTC............ BCP-t2087927 19 1
*************************************************************************************************************************************************************TTTGGATTGAAGGGAGCTCTG********** TCP-osa-miR159b 21
..................................................................................................................TTTGCATGACCAAGGAGCCGA..................................................... TCP-t0158295 21 2
.............................................................................................................................................................TTTGGATTGAAGGGAGCT............. TCP-t0030191 18 17
.............................................................................................................................................................TTTGGATTGAAGGGAGCTCTG.......... TCP-t0099374 21 4
.............................................................................................................................................................TTTGGATTGAAGGGAGCTC............ TCP-t1032837 19 1
*************************************************************************************************************************************************************TTTGGATTGAAGGGAGCTCTG********** Callus-osa-miR159b 21
............................................................................................AGGAAAAGAGATAGGCTTG............................................................................. Callus-t1691868 19 1
............................................................................................AGGAAAAGAGATAGGCTTGTG........................................................................... Callus-t1852998 21 1
..................................................................................................................TTTGCATGACCAAGGAGCCGA..................................................... Callus-t0087805 21 5
..................................................................................................................TTTGCATGACCAAGGAGCCGAA.................................................... Callus-t0111034 22 4
...........................................................................................................................................................TCTTTGGATTGAAGGGAG............... Callus-t0216141 18 2
...........................................................................................................................................................TCTTTGGATTGAAGGGAGC.............. Callus-t0271942 19 2
...........................................................................................................................................................TCTTTGGATTGAAGGGAGCTC............ Callus-t1015402 21 1
............................................................................................................................................................CTTTGGATTGAAGGGAGC.............. Callus-t0030750 18 17
............................................................................................................................................................CTTTGGATTGAAGGGAGCTCT........... Callus-t1057773 21 1
.............................................................................................................................................................TTTGGATTGAAGGGAGCT............. Callus-t0000672 18 1331
.............................................................................................................................................................TTTGGATTGAAGGGAGCTCTG.......... Callus-t0002579 21 338
.............................................................................................................................................................TTTGGATTGAAGGGAGCTC............ Callus-t0005655 19 137
.............................................................................................................................................................TTTGGATTGAAGGGAGCTCTGC......... Callus-t0025233 22 21
.............................................................................................................................................................TTTGGATTGAAGGGAGCTCT........... Callus-t0028195 20 18
..............................................................................................................................................................TTGGATTGAAGGGAGCTCTGC......... Callus-t0019410 21 29
..............................................................................................................................................................TTGGATTGAAGGGAGCTC............ Callus-t0100157 18 5
..............................................................................................................................................................TTGGATTGAAGGGAGCTCTGCA........ Callus-t0228033 22 2
..............................................................................................................................................................TTGGATTGAAGGGAGCTCTG.......... Callus-t0285978 20 2
..............................................................................................................................................................TTGGATTGAAGGGAGCTCT........... Callus-t0642137 19 1
...............................................................................................................................................................TGGATTGAAGGGAGCTCTGCA........ Callus-t0976825 21 1
*************************************************************************************************************************************************************TTTGGATTGAAGGGAGCTCTG********** Leaf-osa-miR159b 21
..................................................................................................................TTTGCATGACCAAGGAGCCGA..................................................... Leaf-t0032033 21 15
..................................................................................................................TTTGCATGACCAAGGAGCCGAA.................................................... Leaf-t0475875 22 1
...................................................................................................................TTGCATGACCAAGGAGCCGA..................................................... Leaf-t1031443 20 1
...........................................................................................................................................................TCTTTGGATTGAAGGGAG............... Leaf-t0154897 18 2
...........................................................................................................................................................TCTTTGGATTGAAGGGAGC.............. Leaf-t0776174 19 1
...........................................................................................................................................................TCTTTGGATTGAAGGGAGCTC............ Leaf-t0891770 21 1
............................................................................................................................................................CTTTGGATTGAAGGGAGC.............. Leaf-t0022625 18 26
............................................................................................................................................................CTTTGGATTGAAGGGAGCT............. Leaf-t0174591 19 2
............................................................................................................................................................CTTTGGATTGAAGGGAGCTC............ Leaf-t0455159 20 1
............................................................................................................................................................CTTTGGATTGAAGGGAGCTCT........... Leaf-t0935730 21 1
.............................................................................................................................................................TTTGGATTGAAGGGAGCT............. Leaf-t0000374 18 2473
.............................................................................................................................................................TTTGGATTGAAGGGAGCTCTG.......... Leaf-t0002138 21 479
.............................................................................................................................................................TTTGGATTGAAGGGAGCTC............ Leaf-t0007196 19 122
.............................................................................................................................................................TTTGGATTGAAGGGAGCTCT........... Leaf-t0016250 20 41
.............................................................................................................................................................TTTGGATTGAAGGGAGCTCTGC......... Leaf-t0016469 22 40
..............................................................................................................................................................TTGGATTGAAGGGAGCTCTGC......... Leaf-t0018629 21 34
..............................................................................................................................................................TTGGATTGAAGGGAGCTCTG.......... Leaf-t0058801 20 7
..............................................................................................................................................................TTGGATTGAAGGGAGCTCT........... Leaf-t0504435 19 1
...............................................................................................................................................................TGGATTGAAGGGAGCTCTGC......... Leaf-t0125353 20 3
...............................................................................................................................................................TGGATTGAAGGGAGCTCTG.......... Leaf-t1105347 19 1
*************************************************************************************************************************************************************TTTGGATTGAAGGGAGCTCTG********** Root-osa-miR159b 21
.................................AAGGTTTATCTGAAGGGTGATAC.................................................................................................................................... Root-t0473751 23 1
........................................................AGCTGCTTGTTCATGGTTC................................................................................................................. Root-t0538813 19 1
..........................................................................................ATAGGAAAAGAGATAGGCTTG............................................................................. Root-t0943313 21 1
............................................................................................AGGAAAAGAGATAGGCTTG............................................................................. Root-t1072498 19 1
..................................................................................................................TTTGCATGACCAAGGAGCCGA..................................................... Root-t0008464 21 73
..................................................................................................................TTTGCATGACCAAGGAGCCG...................................................... Root-t0059799 20 7
..................................................................................................................TTTGCATGACCAAGGAGCCGAA.................................................... Root-t0060453 22 7
..................................................................................................................TTTGCATGACCAAGGAGC........................................................ Root-t0325735 18 2
..................................................................................................................TTTGCATGACCAAGGAGCC....................................................... Root-t0364015 19 2
..................................................................................................................TTTGCATGACCAAGGAGCCGAATC.................................................. Root-t1057432 24 1
..................................................................................................................TTTGCATGACCAAGGAGCCGAAT................................................... Root-t1352509 23 1
...................................................................................................................TTGCATGACCAAGGAGCCGAA.................................................... Root-t0679666 21 1
...................................................................................................................TTGCATGACCAAGGAGCCGA..................................................... Root-t1585058 20 1
...........................................................................................................................................................TCTTTGGATTGAAGGGAGC.............. Root-t0114467 19 4
...........................................................................................................................................................TCTTTGGATTGAAGGGAG............... Root-t0455372 18 1
...........................................................................................................................................................TCTTTGGATTGAAGGGAGCTC............ Root-t1361466 21 1
............................................................................................................................................................CTTTGGATTGAAGGGAGC.............. Root-t0042385 18 11
............................................................................................................................................................CTTTGGATTGAAGGGAGCTC............ Root-t0229618 20 2
............................................................................................................................................................CTTTGGATTGAAGGGAGCT............. Root-t0655492 19 1
............................................................................................................................................................CTTTGGATTGAAGGGAGCTCT........... Root-t1431653 21 1
.............................................................................................................................................................TTTGGATTGAAGGGAGCT............. Root-t0000453 18 1631
.............................................................................................................................................................TTTGGATTGAAGGGAGCTCTG.......... Root-t0001912 21 415
.............................................................................................................................................................TTTGGATTGAAGGGAGCTC............ Root-t0007593 19 84
.............................................................................................................................................................TTTGGATTGAAGGGAGCTCT........... Root-t0012041 20 47
.............................................................................................................................................................TTTGGATTGAAGGGAGCTCTGC......... Root-t0012840 22 43
..............................................................................................................................................................TTGGATTGAAGGGAGCTCTGC......... Root-t0014030 21 39
..............................................................................................................................................................TTGGATTGAAGGGAGCTCTG.......... Root-t0118343 20 4
..............................................................................................................................................................TTGGATTGAAGGGAGCTC............ Root-t0812566 18 1
...............................................................................................................................................................TGGATTGAAGGGAGCTCTGC......... Root-t0040737 20 11
...............................................................................................................................................................TGGATTGAAGGGAGCTCTG.......... Root-t0378144 19 2
>osa-MIR159c
GAGGAGGAAGAGGAGCTCCTTTCGATCCAATTCAGGAGAGGAAGTGGTAGGATGCAGCTGCCGATTCATGGATACCTCTGGAGTGCATGGCAGCAATGCTGTAGGCCTGCACTTGCATGGGTTTGCATGACCCGGGAGATGAACCCACCATTGTCTTCCTCTATTGATTGGATTGAAGGGAGCTCCACATCTCTCTC osa-MIR159c 197
(((..(((.(.((((((((((((((((((((.(((.((((((((((((.((...((.((.(((..(((((.(.((((.(((((((((.(((.(((....)))..)))))))))).)).)))).).)))))..))).)).))..)).))))....)))))))).))))))))))))))))))))))).).)))..))) structure -103.10
**********************************************************************************************************************************************************************ATTGGATTGAAGGGAGCTCCA********** UNM-osa-miR159c 21
.................................AGGAGAGGAAGTGGTAGGATGC.............................................................................................................................................. UNM-t1083107 22 1
**********************************************************************************************************************************************************************ATTGGATTGAAGGGAGCTCCA********** Callus-osa-miR159c 21
..................................GGAGAGGAAGTGGTAGGATGC.............................................................................................................................................. Callus-t0129630 21 4
....................................AGAGGAAGTGGTAGGATGC.............................................................................................................................................. Callus-t1153697 19 1
.........................................................................................................................TTTGCATGACCCGGGAGATGA....................................................... Callus-t0118503 21 4
.......................................................................................................................................................................TTGGATTGAAGGGAGCTC............ Callus-t0100157 18 5
**********************************************************************************************************************************************************************ATTGGATTGAAGGGAGCTCCA********** Leaf-osa-miR159c 21
....................................AGAGGAAGTGGTAGGATGC.............................................................................................................................................. Leaf-t1035471 19 1
........................................................................................................................GTTTGCATGACCCGGGAGATGA....................................................... Leaf-t1010869 22 1
.........................................................................................................................TTTGCATGACCCGGGAGATGA....................................................... Leaf-t0047951 21 9
......................................................................................................................................................................ATTGGATTGAAGGGAGCT............. Leaf-t0680980 18 1
**********************************************************************************************************************************************************************ATTGGATTGAAGGGAGCTCCA********** Root-osa-miR159c 21
..................................GGAGAGGAAGTGGTAGGATGCAG............................................................................................................................................ Root-t0132161 23 3
..................................GGAGAGGAAGTGGTAGGATGC.............................................................................................................................................. Root-t0253166 21 2
....................................AGAGGAAGTGGTAGGATG............................................................................................................................................... Root-t0818043 18 1
....................................AGAGGAAGTGGTAGGATGC.............................................................................................................................................. Root-t1591403 19 1
.........................................................................................................................TTTGCATGACCCGGGAGATGA....................................................... Root-t0026635 21 18
.........................................................................................................................TTTGCATGACCCGGGAGATGAA...................................................... Root-t1237934 22 1
.......................................................................................................................................................................TTGGATTGAAGGGAGCTC............ Root-t0812566 18 1
>osa-MIR159e
GATGAAGAAGAAGAGCTCCCTTTCGATCCAATTCAGGAGAGGAAGTGGTAGGATGCAGCTGCCGGTTCATGGATACCTCTGGAGTGCAGGGCAAATAGTCCTACCCTTTCATGGGTTTGCATGACTCGGGAGATGAACCCGCCATTGTCTTCCTCTATTGATTGGATTGAAGGGAGCTCCTCTAGCTACAT osa-MIR159e 191
.(((.((.(((.((((((((((.(((((((((.(((.(((((((((((..((...((.((.(((..(((((.(.((((.(((((.(.(((((.....))))).).).)))).)))).).)))))..))).)).))..))..)))....)))))))).)))))))))))))))))))))).)))..)).))) structure -89.20
****************************************************************************************************************************************************************ATTGGATTGAAGGGAGCTCCT********** UNM-osa-miR159e 21
..................................AGGAGAGGAAGTGGTAGGATGC....................................................................................................................................... UNM-t1083107 22 1
****************************************************************************************************************************************************************ATTGGATTGAAGGGAGCTCCT********** BCP-osa-miR159e 21
...................................................................................................................TTTGCATGACTCGGGAGATGA....................................................... BCP-t1475836 21 1
****************************************************************************************************************************************************************ATTGGATTGAAGGGAGCTCCT********** Callus-osa-miR159e 21
...................................GGAGAGGAAGTGGTAGGATGC....................................................................................................................................... Callus-t0129630 21 4
.....................................AGAGGAAGTGGTAGGATGC....................................................................................................................................... Callus-t1153697 19 1
.................................................................................................................................................................TTGGATTGAAGGGAGCTC............ Callus-t0100157 18 5
****************************************************************************************************************************************************************ATTGGATTGAAGGGAGCTCCT********** Leaf-osa-miR159e 21
.....................................AGAGGAAGTGGTAGGATGC....................................................................................................................................... Leaf-t1035471 19 1
........................................................AGCTGCCGGTTCATGGATACC.................................................................................................................. Leaf-t0765011 21 1
................................................................................................................................................................ATTGGATTGAAGGGAGCT............. Leaf-t0680980 18 1
****************************************************************************************************************************************************************ATTGGATTGAAGGGAGCTCCT********** Root-osa-miR159e 21
...................................GGAGAGGAAGTGGTAGGATGCAG..................................................................................................................................... Root-t0132161 23 3
...................................GGAGAGGAAGTGGTAGGATGC....................................................................................................................................... Root-t0253166 21 2
.....................................AGAGGAAGTGGTAGGATG........................................................................................................................................ Root-t0818043 18 1
.....................................AGAGGAAGTGGTAGGATGC....................................................................................................................................... Root-t1591403 19 1
........................................................AGCTGCCGGTTCATGGATACC.................................................................................................................. Root-t1158903 21 1
.................................................................................................................................................................TTGGATTGAAGGGAGCTC............ Root-t0812566 18 1
>osa-MIR159f
GAAGAAGAAGACGAGCTCCCTTCGATCCAATCCAGGAGAGGAAGTGGTAGGATGCAGCTGCCGGTTCATGGATACCTCTGCAGTGCATGTCGTAGGCTTGCACTTGCATGGGTTTGCATGACCCGGGAGATGAACCCACCATTGTCTTCCTCTTATGCTTGGATTGAAGGGAGCTCTACACCTCTCTC osa-MIR159f 188
............((((((((((((((((((..((.(((((((((((((.((...((.((.((((.(((((.(.((((.(((((((((.((.....)).))))).)))).)))).).))))).)))).)).))..)).))))....))))))))).)).))))))))))))))))))............ structure -95.50
*************************************************************************************************************************************************************CTTGGATTGAAGGGAGCTCTA********** UNM-osa-miR159f 21
.................................AGGAGAGGAAGTGGTAGGATGC..................................................................................................................................... UNM-t1083107 22 1
*************************************************************************************************************************************************************CTTGGATTGAAGGGAGCTCTA********** BCP-osa-miR159f 21
.............................................................................................................................................................CTTGGATTGAAGGGAGCTCT........... BCP-t1214167 20 1
*************************************************************************************************************************************************************CTTGGATTGAAGGGAGCTCTA********** Callus-osa-miR159f 21
..................................GGAGAGGAAGTGGTAGGATGC..................................................................................................................................... Callus-t0129630 21 4
....................................AGAGGAAGTGGTAGGATGC..................................................................................................................................... Callus-t1153697 19 1
................................................................................................................TTTGCATGACCCGGGAGATGA....................................................... Callus-t0118503 21 4
...........................................................................................................................................................TGCTTGGATTGAAGGGAGC.............. Callus-t0664382 19 1
............................................................................................................................................................GCTTGGATTGAAGGGAGC.............. Callus-t0322489 18 2
.............................................................................................................................................................CTTGGATTGAAGGGAGCTCT........... Callus-t0028460 20 18
.............................................................................................................................................................CTTGGATTGAAGGGAGCT............. Callus-t0176064 18 3
.............................................................................................................................................................CTTGGATTGAAGGGAGCTC............ Callus-t0254458 19 2
.............................................................................................................................................................CTTGGATTGAAGGGAGCTCTA.......... Callus-t0823026 21 1
..............................................................................................................................................................TTGGATTGAAGGGAGCTC............ Callus-t0100157 18 5
..............................................................................................................................................................TTGGATTGAAGGGAGCTCT........... Callus-t0642137 19 1
..............................................................................................................................................................TTGGATTGAAGGGAGCTCTA.......... Callus-t1588969 20 1
*************************************************************************************************************************************************************CTTGGATTGAAGGGAGCTCTA********** Leaf-osa-miR159f 21
.............AGCTCCCTTCGATCCAATC............................................................................................................................................................ Leaf-t1147594 19 1
....................................AGAGGAAGTGGTAGGATGC..................................................................................................................................... Leaf-t1035471 19 1
.......................................................AGCTGCCGGTTCATGGATACC................................................................................................................ Leaf-t0765011 21 1
...............................................................................................................GTTTGCATGACCCGGGAGATGA....................................................... Leaf-t1010869 22 1
................................................................................................................TTTGCATGACCCGGGAGATGA....................................................... Leaf-t0047951 21 9
...........................................................................................................................................................TGCTTGGATTGAAGGGAGCTC............ Leaf-t0766240 21 1
............................................................................................................................................................GCTTGGATTGAAGGGAGC.............. Leaf-t0303421 18 1
.............................................................................................................................................................CTTGGATTGAAGGGAGCT............. Leaf-t0069674 18 6
.............................................................................................................................................................CTTGGATTGAAGGGAGCTCT........... Leaf-t0138636 20 3
..............................................................................................................................................................TTGGATTGAAGGGAGCTCT........... Leaf-t0504435 19 1
*************************************************************************************************************************************************************CTTGGATTGAAGGGAGCTCTA********** Root-osa-miR159f 21
.............AGCTCCCTTCGATCCAATC............................................................................................................................................................ Root-t1770829 19 1
..................................GGAGAGGAAGTGGTAGGATGCAG................................................................................................................................... Root-t0132161 23 3
..................................GGAGAGGAAGTGGTAGGATGC..................................................................................................................................... Root-t0253166 21 2
....................................AGAGGAAGTGGTAGGATG...................................................................................................................................... Root-t0818043 18 1
....................................AGAGGAAGTGGTAGGATGC..................................................................................................................................... Root-t1591403 19 1
.......................................................AGCTGCCGGTTCATGGATACC................................................................................................................ Root-t1158903 21 1
................................................................................................................TTTGCATGACCCGGGAGATGA....................................................... Root-t0026635 21 18
................................................................................................................TTTGCATGACCCGGGAGATGAA...................................................... Root-t1237934 22 1
...........................................................................................................................................................TGCTTGGATTGAAGGGAGC.............. Root-t0779175 19 1
............................................................................................................................................................GCTTGGATTGAAGGGAGCTC............ Root-t1732984 20 1
.............................................................................................................................................................CTTGGATTGAAGGGAGCTCT........... Root-t0076801 20 6
.............................................................................................................................................................CTTGGATTGAAGGGAGCTC............ Root-t0153096 19 3
..............................................................................................................................................................TTGGATTGAAGGGAGCTC............ Root-t0812566 18 1
>osa-MIR160a
GTGTGCCTGGCTCCCTGTATGCCACACATGTAGACCAACCCATGGTGTCTGGTTGCCTACTGGGTGGCGTGCAAGGAGCCAAGCATGC osa-MIR160a 88
((((((.(((((((.((((((((((.((.((((..(((((..........))))).)))))).)))))))))).))))))).)))))) structure -49.10
***TGCCTGGCTCCCTGTATGCCA**************************************************************** TCP-osa-miR160a 21
...TGCCTGGCTCCCTGTATGCCA................................................................ TCP-t0429575 21 1
***TGCCTGGCTCCCTGTATGCCA**************************************************************** Callus-osa-miR160a 21
...TGCCTGGCTCCCTGTATGCCA................................................................ Callus-t0026891 21 19
................................................................TGGCGTGCAAGGAGCCAAGCA... Callus-t1967369 21 1
..................................................................GCGTGCAAGGAGCCAAGCATG. Callus-t0103168 21 5
..................................................................GCGTGCAAGGAGCCAAGCAT.. Callus-t0713342 20 1
..................................................................GCGTGCAAGGAGCCAAGCA... Callus-t2010942 19 1
***TGCCTGGCTCCCTGTATGCCA**************************************************************** Leaf-osa-miR160a 21
...TGCCTGGCTCCCTGTATGCCA................................................................ Leaf-t0447778 21 1
..................................................................GCGTGCAAGGAGCCAAGCATG. Leaf-t0229370 21 2
***TGCCTGGCTCCCTGTATGCCA**************************************************************** Root-osa-miR160a 21
...TGCCTGGCTCCCTGTATGCCA................................................................ Root-t0082932 21 5
.........................................................TACTGGGTGGCGTGCAAGGAG.......... Root-t0244334 21 2
..................................................................GCGTGCAAGGAGCCAAGCATG. Root-t0021582 21 23
>osa-MIR160b
AAGGTTTGGTTTTGATCGGCTTGAGAGCGTGCCTGGCTCCCTGTATGCCACTCATGTAGCCCAATCCATGGTGTGTTTGGATGCTGTGGGTGGCGTGCAAGGAGCCAAGCATGCGTGCCATGATCTCTCTTTCTGCCTT osa-MIR160b 139
(((((..((....(((((((......((((((.(((((((.((((((((((((((..(((...(((((.........)))))))))))))))))))))).))))))).))))))..)))..))))...))....))))) structure -67.60
*****************************TGCCTGGCTCCCTGTATGCCA***************************************************************************************** TCP-osa-miR160b 21
.............................TGCCTGGCTCCCTGTATGCCA......................................................................................... TCP-t0429575 21 1
*****************************TGCCTGGCTCCCTGTATGCCA***************************************************************************************** Callus-osa-miR160b 21
.............................TGCCTGGCTCCCTGTATGCCA......................................................................................... Callus-t0026891 21 19
..........................................................................................TGGCGTGCAAGGAGCCAAGCA............................ Callus-t1967369 21 1
............................................................................................GCGTGCAAGGAGCCAAGCATG.......................... Callus-t0103168 21 5
............................................................................................GCGTGCAAGGAGCCAAGCAT........................... Callus-t0713342 20 1
............................................................................................GCGTGCAAGGAGCCAAGCA............................ Callus-t2010942 19 1
*****************************TGCCTGGCTCCCTGTATGCCA***************************************************************************************** Leaf-osa-miR160b 21
.............................TGCCTGGCTCCCTGTATGCCA......................................................................................... Leaf-t0447778 21 1
............................................................................................GCGTGCAAGGAGCCAAGCATG.......................... Leaf-t0229370 21 2
*****************************TGCCTGGCTCCCTGTATGCCA***************************************************************************************** Root-osa-miR160b 21
.............................TGCCTGGCTCCCTGTATGCCA......................................................................................... Root-t0082932 21 5
............................................................................................GCGTGCAAGGAGCCAAGCATG.......................... Root-t0021582 21 23
>osa-MIR160d
GGGGATATGCCTGGCTCCCTGTATGCCACTCGCGTAGCTGCCAAACTCAGTTGAAACAACTGCCTTCTCCCGGCGAGATTCAGGCATTGTGTTCGTACGTTTGGCTCTACTGCGGATGGCGTGCGAGGAGCCAAGCATGACC osa-MIR160d 142
..((.(((((.(((((((.(((((((((..(((((((..(((((((.....((((((((.(((((((((.....))))...))))))))).))))...))))))).)))).)))..))))))))).))))))).))))).)) structure -72.80
*******TGCCTGGCTCCCTGTATGCCA****************************************************************************************************************** UNM-osa-miR160d 21
.....TATGCCTGGCTCCCTGTATGCCA.................................................................................................................. UNM-t1638376 23 1
*******TGCCTGGCTCCCTGTATGCCA****************************************************************************************************************** TCP-osa-miR160d 21
.......TGCCTGGCTCCCTGTATGCCA.................................................................................................................. TCP-t0429575 21 1
*******TGCCTGGCTCCCTGTATGCCA****************************************************************************************************************** Callus-osa-miR160d 21
......ATGCCTGGCTCCCTGTATGCCA.................................................................................................................. Callus-t1356100 22 1
.......TGCCTGGCTCCCTGTATGCCA.................................................................................................................. Callus-t0026891 21 19
......................................................................................................................GCGTGCGAGGAGCCAAGCATGA.. Callus-t0562113 22 1
*******TGCCTGGCTCCCTGTATGCCA****************************************************************************************************************** Leaf-osa-miR160d 21
.......TGCCTGGCTCCCTGTATGCCA.................................................................................................................. Leaf-t0447778 21 1
......................................................................................................................GCGTGCGAGGAGCCAAGCATG... Leaf-t0331897 21 1
*******TGCCTGGCTCCCTGTATGCCA****************************************************************************************************************** Root-osa-miR160d 21
......ATGCCTGGCTCCCTGTATGCC................................................................................................................... Root-t1265710 21 1
.......TGCCTGGCTCCCTGTATGCCA.................................................................................................................. Root-t0082932 21 5
>osa-MIR160e
GTAGGGGATATGCCTGGCTCCCTGTATGCCGCTCGCATGGCTGCCAACCCAATGAACTCGATCTCGTTGTTGGCCGCTGCGTACGGCGTGCGAGGTGCCAAGCATGGCCCTCTT osa-MIR160e 114
...((((.(((((.((((.((.(((((((((..((((..((.((((((..(((((........))))))))))).))))))..))))))))).)).)))).))))).))))... structure -59.10
**********TGCCTGGCTCCCTGTATGCCG*********************************************************************************** UNM-osa-miR160e 21
..........TGCCTGGCTCCCTGTATGCCG................................................................................... UNM-t1425483 21 1
**********TGCCTGGCTCCCTGTATGCCG*********************************************************************************** Callus-osa-miR160e 21
..........TGCCTGGCTCCCTGTATGCCG................................................................................... Callus-t1999335 21 1
**********TGCCTGGCTCCCTGTATGCCG*********************************************************************************** Root-osa-miR160e 21
.........ATGCCTGGCTCCCTGTATGCC.................................................................................... Root-t1265710 21 1
>osa-MIR160c
GGAATGTGCCTGGCTCCCTGTATGCCACTCATCTAGAGCAACAAACTTCTGCGAGAGGTTGCCTATGATGGATGGCGTGCACGGAGCCAAGCATATTCC osa-MIR160c 99
(((((((((.(((((((.(((((((((..(((((((.(((((...(((....)))..)))))))).))))..))))))))).))))))).))))))))) structure -60.20
******TGCCTGGCTCCCTGTATGCCA************************************************************************ TCP-osa-miR160c 21
......TGCCTGGCTCCCTGTATGCCA........................................................................ TCP-t0429575 21 1
******TGCCTGGCTCCCTGTATGCCA************************************************************************ Callus-osa-miR160c 21
......TGCCTGGCTCCCTGTATGCCA........................................................................ Callus-t0026891 21 19
..................................AGAGCAACAAACTTCTGCGAGAGG......................................... Callus-t1380059 24 1
....................................................GAGAGGTTGCCTATGATGGATGG........................ Callus-t1705559 23 1
******TGCCTGGCTCCCTGTATGCCA************************************************************************ Leaf-osa-miR160c 21
......TGCCTGGCTCCCTGTATGCCA........................................................................ Leaf-t0447778 21 1
.................................................................TGATGGATGGCGTGCACGGAG............. Leaf-t0094168 21 4
..................................................................GATGGATGGCGTGCACGGAG............. Leaf-t0512801 20 1
******TGCCTGGCTCCCTGTATGCCA************************************************************************ Root-osa-miR160c 21
......TGCCTGGCTCCCTGTATGCCA........................................................................ Root-t0082932 21 5
.................................................................TGATGGATGGCGTGCACGGAG............. Root-t1137582 21 1
>osa-MIR162a
GGTGATGCCTGGGCGCAGTGGTTTATCGATCCCTTCCCTGCCTTGTGGCGCTGATCCAGGAGCGGCGAATTTCTTTGAGAGGGTGTTCTTTTTTTTTCTTCCTTTTGGTCCTTGTTGCAGCCAACGACAACGCGGGAATCGATCGATAAACCTCTGCATCCAGTTCTCGCC osa-MIR162a 171
(((((...((((..((((.((((((((((((..(((((.((.(((((((.(((...)))..(((((((......(..((((((................))))))..)...))))))).)))....)))).)))))))..)))))))))))).))))..))))...))))) structure -70.49
**********************************************************************************************************************************************TCGATAAACCTCTGCATCCAG******** UNM-osa-miR162a 21
..............................................................................................................................................TCGATAAACCTCTGCATCCAG........ UNM-t0016854 21 26
**********************************************************************************************************************************************TCGATAAACCTCTGCATCCAG******** BCP-osa-miR162a 21
........................................................................................................................................AATCGATCGATAAACCTCTGC.............. BCP-t0117146 21 4
........................................................................................................................................AATCGATCGATAAACCTCTGCA............. BCP-t0739345 22 1
........................................................................................................................................AATCGATCGATAAACCTC................. BCP-t0992469 18 1
..............................................................................................................................................TCGATAAACCTCTGCATCCAG........ BCP-t0003682 21 226
..............................................................................................................................................TCGATAAACCTCTGCATCCA......... BCP-t0556989 20 2
..............................................................................................................................................TCGATAAACCTCTGCATCCAGT....... BCP-t1500072 22 1
................................................................................................................................................GATAAACCTCTGCATCCAG........ BCP-t0140811 19 4
**********************************************************************************************************************************************TCGATAAACCTCTGCATCCAG******** TCP-osa-miR162a 21
..............................................................................................................................................TCGATAAACCTCTGCATCCAG........ TCP-t0012647 21 66
...............................................................................................................................................CGATAAACCTCTGCATCCAG........ TCP-t0244585 20 2
................................................................................................................................................GATAAACCTCTGCATCCAG........ TCP-t0359561 19 1
**********************************************************************************************************************************************TCGATAAACCTCTGCATCCAG******** Callus-osa-miR162a 21
..............................................................................................................................................TCGATAAACCTCTGCATCCAG........ Callus-t0005190 21 151
..............................................................................................................................................TCGATAAACCTCTGCATCCA......... Callus-t0137198 20 4
..............................................................................................................................................TCGATAAACCTCTGCATCC.......... Callus-t1037926 19 1
................................................................................................................................................GATAAACCTCTGCATCCAG........ Callus-t0098163 19 5
**********************************************************************************************************************************************TCGATAAACCTCTGCATCCAG******** Leaf-osa-miR162a 21
..........................................................GGAGCGGCGAATTTCTTTGAGAG.......................................................................................... Leaf-t0538776 23 1
........................................................................................................................................AATCGATCGATAAACCTCTGC.............. Leaf-t0107461 21 3
........................................................................................................................................AATCGATCGATAAACCTCTG............... Leaf-t0362824 20 1
..............................................................................................................................................TCGATAAACCTCTGCATCCAG........ Leaf-t0002498 21 405
..............................................................................................................................................TCGATAAACCTCTGCATCCA......... Leaf-t0098839 20 4
..............................................................................................................................................TCGATAAACCTCTGCATCC.......... Leaf-t0247357 19 2
..............................................................................................................................................TCGATAAACCTCTGCATCCAGT....... Leaf-t0402430 22 1
..............................................................................................................................................TCGATAAACCTCTGCATC........... Leaf-t1148041 18 1
...............................................................................................................................................CGATAAACCTCTGCATCCAG........ Leaf-t0996296 20 1
................................................................................................................................................GATAAACCTCTGCATCCAG........ Leaf-t0055057 19 7
**********************************************************************************************************************************************TCGATAAACCTCTGCATCCAG******** Root-osa-miR162a 21
........................................................................................................................................AATCGATCGATAAACCTCTGC.............. Root-t0132694 21 3
.........................................................................................................................................ATCGATCGATAAACCTCTGC.............. Root-t1696198 20 1
..............................................................................................................................................TCGATAAACCTCTGCATCCAG........ Root-t0003205 21 233
..............................................................................................................................................TCGATAAACCTCTGCATCCA......... Root-t0120267 20 4
..............................................................................................................................................TCGATAAACCTCTGCATCCAGT....... Root-t0578698 22 1
................................................................................................................................................GATAAACCTCTGCATCCAG........ Root-t0134511 19 3
>osa-MIR162b
TGGGTGATGCCTGGGCGCAGTGGTTTATCGATCTCTTCCCTGCCTTGTGCTGCTCCGATCGATGCCCGTGCTGATTCTTGATAATATACAACGCAGGAATCGATCGATAAGCCTCTGCATCCAGATCTCACTTT osa-MIR162b 134
.((((((...((((..((((.((((((((((((..((((.(((.(((((....((.(((((..((....)))))))...)).....))))).)))))))..)))))))))))).))))..))))...)))))). TCP-structure -52.70
*******************************************************************************************************TCGATAAGCCTCTGCATCCAG********** TCP-osa-miR162b 21
.......................................................................................................TCGATAAGCCTCTGCATCCAG.......... TCP-t0110697 21 3
.......................................................................................................TCGATAAGCCTCTGCATCCA........... TCP-t0706400 20 1
*******************************************************************************************************TCGATAAGCCTCTGCATCCAG********** Callus-osa-miR162b 21
.......................................................................................................TCGATAAGCCTCTGCATCCAG.......... Callus-t0039574 21 12
.......................................................................................................TCGATAAGCCTCTGCATCCAGA......... Callus-t0846536 22 1
.........................................................................................................GATAAGCCTCTGCATCCAG.......... Callus-t0392859 19 2
*******************************************************************************************************TCGATAAGCCTCTGCATCCAG********** Leaf-osa-miR162b 21
.......................................................................................................TCGATAAGCCTCTGCATCCAG.......... Leaf-t0055316 21 7
*******************************************************************************************************TCGATAAGCCTCTGCATCCAG********** Root-osa-miR162b 21
.......................................................................................................TCGATAAGCCTCTGCATCCAG.......... Root-t0101988 21 4
>osa-MIR164a
GTGAGAAGGACCGCGTTGGAGAAGCAGGGCACGTGCATGCATATGTTCATCATCATCTTCTTCCTCCTCCTCTAGCTCCAGCCTTGTGTGGGTTGGAAGTTTAGATAGAACTCGCACTGCACGTGGTCTCCTTCTCCATCCCGGTCTTTTTCTCAC osa-MIR164a 156
(((((((((((((.(.((((((((.(((.(((((((((((....((((......((((.(((((.((..(.(..((....))...).)..))..)))))...)))).))))..))).)))))))).))).)))))))).).))))))..))))))) structure -69.30
****************TGGAGAAGCAGGGCACGTGCA*********************************************************************************************************************** UNM-osa-miR164a 21
................TGGAGAAGCAGGGCACGTGCA....................................................................................................................... UNM-t0000320 21 1120
................TGGAGAAGCAGGGCACGTGCAT...................................................................................................................... UNM-t0073715 22 4
................TGGAGAAGCAGGGCACGTGC........................................................................................................................ UNM-t0113329 20 3
................TGGAGAAGCAGGGCACGTG......................................................................................................................... UNM-t0783499 19 1
.................GGAGAAGCAGGGCACGTGCA....................................................................................................................... UNM-t0048796 20 7
****************TGGAGAAGCAGGGCACGTGCA*********************************************************************************************************************** BCP-osa-miR164a 21
................TGGAGAAGCAGGGCACGTGCA....................................................................................................................... BCP-t0005268 21 147
................TGGAGAAGCAGGGCACGTGCAT...................................................................................................................... BCP-t0273085 22 2
................TGGAGAAGCAGGGCACGT.......................................................................................................................... BCP-t0329460 18 2
................TGGAGAAGCAGGGCACGTGC........................................................................................................................ BCP-t0515256 20 2
................TGGAGAAGCAGGGCACGTG......................................................................................................................... BCP-t0897969 19 1
.................GGAGAAGCAGGGCACGTGCA....................................................................................................................... BCP-t0495692 20 2
****************TGGAGAAGCAGGGCACGTGCA*********************************************************************************************************************** TCP-osa-miR164a 21
................TGGAGAAGCAGGGCACGTGCA....................................................................................................................... TCP-t0022317 21 27
................TGGAGAAGCAGGGCACGTG......................................................................................................................... TCP-t0599103 19 1
****************TGGAGAAGCAGGGCACGTGCA*********************************************************************************************************************** Callus-osa-miR164a 21
................TGGAGAAGCAGGGCACGTGCA....................................................................................................................... Callus-t0006240 21 120
................TGGAGAAGCAGGGCACGTG......................................................................................................................... Callus-t0252280 19 2
................TGGAGAAGCAGGGCACGTGC........................................................................................................................ Callus-t0374743 20 2
.................GGAGAAGCAGGGCACGTGCA....................................................................................................................... Callus-t1601960 20 1
[truncated: 18,954 more rows]
[truncated: 1 more columns]
