# Supplementary material for: Deep sequencing on genome-wide scale reveals the unique composition and expression patterns of microRNAs in developing pollen of Oryza sativa
Source: Genome Biol. 2011 Jun 16;12(6):R53. doi: 10.1186/gb-2011-12-6-r53 (PMC3218841; doi:10.1186/gb-2011-12-6-r53)
Supplement: Additional file 3 — Small RNA sequences perfectly matching predicted novel miRNA hairpins. [file gb-2011-12-6-r53-S3.TXT]

Additional file 3. Small RNAs sequences perfectly matching predicted novel miRNA (nov-miR) hairpins.

mireap-plant
miR1 12002:7796921:7797212:- 292(nt) -84.30(kcal/mol)
GGCGGCCGGCTGCGGCGACGGCGGCTTGGATGGGTCGCCTTCCTCCCTTGCTGCTCGGATGAACCCTCGCCGCATGCATCGCGATCTTGATATTCTTGGCATGGAATTAATAGCGTCTCTTTTTTATCCCCCTTACGGTTCTTGATCTCCAGCGCTTCTCTGAATTCTCTGGTTCTTCTTGCTCGCTCAATTTACTTGTTTTGTTTTCTCGATTGATTGGTTGCCTGATCAGCTGTGCTGTGGATGCATGCGATGTTGCAAAACCGAGCGCGCTGTTGATTAATCTTATCTC 
(((((((.((((((((((.((((((..((..(((......)))..))..)))))).((.....)).)))))))).))....(((((..((....(..((((..(((((...((((...............((....)).....((...((((.(.(((...)))..).)))).))........)))).)))))...))))..)...))..)))))...))))))).(((((((((((((.(((.((((........))))...)))))))))..)))))))...........
*********************************************************************************************************************************************************************************************************************************************************************AACCGAGCGCGCTGTTGATTA********** UNM-miR1-3p 384
--------------------------------------------------------------------------------------------------------------------------------------------------------------------------------------------------------------------------------------------------------------------AAACCGAGCGCGCTGTTGATTA---------- UNM-t0476720 1
---------------------------------------------------------------------------------------------------------------------------------------------------------------------------------------------------------------------------------------------------------------------AACCGAGCGCGCTGTTGA------------- UNM-t0021677 19
---------------------------------------------------------------------------------------------------------------------------------------------------------------------------------------------------------------------------------------------------------------------AACCGAGCGCGCTGTTGAT------------ UNM-t0071444 5
---------------------------------------------------------------------------------------------------------------------------------------------------------------------------------------------------------------------------------------------------------------------AACCGAGCGCGCTGTTGATT----------- UNM-t0013789 34
---------------------------------------------------------------------------------------------------------------------------------------------------------------------------------------------------------------------------------------------------------------------AACCGAGCGCGCTGTTGATTA---------- UNM-t0002815 203
---------------------------------------------------------------------------------------------------------------------------------------------------------------------------------------------------------------------------------------------------------------------AACCGAGCGCGCTGTTGATTAA--------- UNM-t0006636 82
---------------------------------------------------------------------------------------------------------------------------------------------------------------------------------------------------------------------------------------------------------------------AACCGAGCGCGCTGTTGATTAAT-------- UNM-t0025997 15
---------------------------------------------------------------------------------------------------------------------------------------------------------------------------------------------------------------------------------------------------------------------AACCGAGCGCGCTGTTGATTAATC------- UNM-t0025008 16
---------------------------------------------------------------------------------------------------------------------------------------------------------------------------------------------------------------------------------------------------------------------AACCGAGCGCGCTGTTGATTAATCT------ UNM-t0065223 5
----------------------------------------------------------------------------------------------------------------------------------------------------------------------------------------------------------------------------------------------------------------------ACCGAGCGCGCTGTTGAT------------ UNM-t1383531 1
----------------------------------------------------------------------------------------------------------------------------------------------------------------------------------------------------------------------------------------------------------------------ACCGAGCGCGCTGTTGATT----------- UNM-t0709384 1
----------------------------------------------------------------------------------------------------------------------------------------------------------------------------------------------------------------------------------------------------------------------ACCGAGCGCGCTGTTGATTA---------- UNM-t0229756 2
*********************************************************************************************************************************************************************************************************************************************************************AACCGAGCGCGCTGTTGATTA********** BCP-miR1-3p 365
--------------------------------------------------------------------------------------------------------------------------------------------------------------------------------------------------------------------------------------------------------------------AAACCGAGCGCGCTGTTGATTA---------- BCP-t1517468 1
---------------------------------------------------------------------------------------------------------------------------------------------------------------------------------------------------------------------------------------------------------------------AACCGAGCGCGCTGTTGA------------- BCP-t0097589 5
---------------------------------------------------------------------------------------------------------------------------------------------------------------------------------------------------------------------------------------------------------------------AACCGAGCGCGCTGTTGAT------------ BCP-t0056220 9
---------------------------------------------------------------------------------------------------------------------------------------------------------------------------------------------------------------------------------------------------------------------AACCGAGCGCGCTGTTGATT----------- BCP-t0018242 31
---------------------------------------------------------------------------------------------------------------------------------------------------------------------------------------------------------------------------------------------------------------------AACCGAGCGCGCTGTTGATTA---------- BCP-t0005378 143
---------------------------------------------------------------------------------------------------------------------------------------------------------------------------------------------------------------------------------------------------------------------AACCGAGCGCGCTGTTGATTAA--------- BCP-t0005625 134
---------------------------------------------------------------------------------------------------------------------------------------------------------------------------------------------------------------------------------------------------------------------AACCGAGCGCGCTGTTGATTAAT-------- BCP-t0027851 18
---------------------------------------------------------------------------------------------------------------------------------------------------------------------------------------------------------------------------------------------------------------------AACCGAGCGCGCTGTTGATTAATC------- BCP-t0024129 22
---------------------------------------------------------------------------------------------------------------------------------------------------------------------------------------------------------------------------------------------------------------------AACCGAGCGCGCTGTTGATTAATCT------ BCP-t0876352 1
----------------------------------------------------------------------------------------------------------------------------------------------------------------------------------------------------------------------------------------------------------------------ACCGAGCGCGCTGTTGATTAAT-------- BCP-t2041919 1
*********************************************************************************************************************************************************************************************************************************************************************AACCGAGCGCGCTGTTGATTA********** TCP-miR1-3p 74
---------------------------------------------------------------------------------------------------------------------------------------------------------------------------------------------------------------------------------------------------------------------AACCGAGCGCGCTGTTGA------------- TCP-t0746864 1
---------------------------------------------------------------------------------------------------------------------------------------------------------------------------------------------------------------------------------------------------------------------AACCGAGCGCGCTGTTGAT------------ TCP-t1021258 1
---------------------------------------------------------------------------------------------------------------------------------------------------------------------------------------------------------------------------------------------------------------------AACCGAGCGCGCTGTTGATT----------- TCP-t0070210 6
---------------------------------------------------------------------------------------------------------------------------------------------------------------------------------------------------------------------------------------------------------------------AACCGAGCGCGCTGTTGATTA---------- TCP-t0018727 36
---------------------------------------------------------------------------------------------------------------------------------------------------------------------------------------------------------------------------------------------------------------------AACCGAGCGCGCTGTTGATTAA--------- TCP-t0027827 19
---------------------------------------------------------------------------------------------------------------------------------------------------------------------------------------------------------------------------------------------------------------------AACCGAGCGCGCTGTTGATTAAT-------- TCP-t0065081 6
---------------------------------------------------------------------------------------------------------------------------------------------------------------------------------------------------------------------------------------------------------------------AACCGAGCGCGCTGTTGATTAATC------- TCP-t0078809 5
//
mireap-plant
miR2 12003:13002616:13002898:+ 283(nt) -66.49(kcal/mol)
AGGACAGGTAGCTGGAGTAGCTCAGATGGTTAGAGCGTGTGGCTGTTAACCACAAGGTCGAAGGTTCAAGCCCTTCCTCTAGCGATATTTTTTTAAATTTTTTTTAGACTTTTCTGCTTTGCTGTTTGAACAATTTGTGTGAGAGAATTTGACCATTTGTTGCATTGCTGTTTGAACAATTTATATATGTGATAATTTCAACAATTTCTGCTTTGTTGATATTTTTTATAATTTTTTTAGACTTTTCTGCTTTGCTGTTTGAACTTTTCTGCTTTGCTGTTTG 
.((((((..(((.((((.((.(((((((((.(((((.(((((.......))))).((((....((((((((..........((((((..(..((((((((((((.(.((..(((.((......))..)))......)).)))))))))))))..)..))))))......))))))))..........(((((.(((.(((((((........))))))).)))..))))).........)))).....)))))))))))))).)).)))))))...)))))).
**********GCTGGAGTAGCTCAGATGGT************************************************************************************************************************************************************************************************************************************************************* UNM-miR2-5p 598
------GGTAGCTGGAGTAGCTCAGATGGTT------------------------------------------------------------------------------------------------------------------------------------------------------------------------------------------------------------------------------------------------------------ UNM-t0179114 2
----------GCTGGAGTAGCTCAGATG--------------------------------------------------------------------------------------------------------------------------------------------------------------------------------------------------------------------------------------------------------------- UNM-t0072780 5
----------GCTGGAGTAGCTCAGATGG-------------------------------------------------------------------------------------------------------------------------------------------------------------------------------------------------------------------------------------------------------------- UNM-t0005486 102
----------GCTGGAGTAGCTCAGATGGT------------------------------------------------------------------------------------------------------------------------------------------------------------------------------------------------------------------------------------------------------------- UNM-t0001305 402
----------GCTGGAGTAGCTCAGATGGTT------------------------------------------------------------------------------------------------------------------------------------------------------------------------------------------------------------------------------------------------------------ UNM-t0006151 89
**********GCTGGAGTAGCTCAGATGGT************************************************************************************************************************************************************************************************************************************************************* BCP-miR2-5p 2263
-----AGGTAGCTGGAGTAGCTCAGATGG-------------------------------------------------------------------------------------------------------------------------------------------------------------------------------------------------------------------------------------------------------------- BCP-t1382742 1
----------GCTGGAGTAGCTCAGATG--------------------------------------------------------------------------------------------------------------------------------------------------------------------------------------------------------------------------------------------------------------- BCP-t1367048 1
----------GCTGGAGTAGCTCAGATGG-------------------------------------------------------------------------------------------------------------------------------------------------------------------------------------------------------------------------------------------------------------- BCP-t0002505 352
----------GCTGGAGTAGCTCAGATGGT------------------------------------------------------------------------------------------------------------------------------------------------------------------------------------------------------------------------------------------------------------- BCP-t0000547 1592
----------GCTGGAGTAGCTCAGATGGTT------------------------------------------------------------------------------------------------------------------------------------------------------------------------------------------------------------------------------------------------------------ BCP-t0002745 318
----------------------CAGATGGTTAGAGCGTGTGGCT----------------------------------------------------------------------------------------------------------------------------------------------------------------------------------------------------------------------------------------------- BCP-t0314187 2
---------------------------------------------------ACAAGGTCGAAGGTTCAAGC-------------------------------------------------------------------------------------------------------------------------------------------------------------------------------------------------------------------- BCP-t0850781 1
**********GCTGGAGTAGCTCAGATGGT************************************************************************************************************************************************************************************************************************************************************* TCP-miR2-5p 13185
-----AGGTAGCTGGAGTAGCTCAGATGG-------------------------------------------------------------------------------------------------------------------------------------------------------------------------------------------------------------------------------------------------------------- TCP-t1133006 1
----------GCTGGAGTAGCTCAGATG--------------------------------------------------------------------------------------------------------------------------------------------------------------------------------------------------------------------------------------------------------------- TCP-t0054600 8
----------GCTGGAGTAGCTCAGATGG-------------------------------------------------------------------------------------------------------------------------------------------------------------------------------------------------------------------------------------------------------------- TCP-t0000553 2482
----------GCTGGAGTAGCTCAGATGGT------------------------------------------------------------------------------------------------------------------------------------------------------------------------------------------------------------------------------------------------------------- TCP-t0000080 10408
----------GCTGGAGTAGCTCAGATGGTT------------------------------------------------------------------------------------------------------------------------------------------------------------------------------------------------------------------------------------------------------------ TCP-t0004536 282
-----------CTGGAGTAGCTCAGATGG-------------------------------------------------------------------------------------------------------------------------------------------------------------------------------------------------------------------------------------------------------------- TCP-t1060501 1
-----------CTGGAGTAGCTCAGATGGT------------------------------------------------------------------------------------------------------------------------------------------------------------------------------------------------------------------------------------------------------------- TCP-t0099870 4
--------------------------------------------------CACAAGGTCGAAGGTTCAAGC-------------------------------------------------------------------------------------------------------------------------------------------------------------------------------------------------------------------- TCP-t0999861 1
----------------------------------------------------CAAGGTCGAAGGTTCAAG--------------------------------------------------------------------------------------------------------------------------------------------------------------------------------------------------------------------- TCP-t0604328 1
------------------------------------------------------------------CAAGCCCTTCCTCTAGCG------------------------------------------------------------------------------------------------------------------------------------------------------------------------------------------------------- TCP-t0238740 2
**********GCTGGAGTAGCTCAGATGGT************************************************************************************************************************************************************************************************************************************************************* Callus-miR2-5p 2881
----------GCTGGAGTAGCTCAGATG--------------------------------------------------------------------------------------------------------------------------------------------------------------------------------------------------------------------------------------------------------------- Callus-t0316627 2
----------GCTGGAGTAGCTCAGATGG-------------------------------------------------------------------------------------------------------------------------------------------------------------------------------------------------------------------------------------------------------------- Callus-t0001079 849
----------GCTGGAGTAGCTCAGATGGT------------------------------------------------------------------------------------------------------------------------------------------------------------------------------------------------------------------------------------------------------------- Callus-t0000441 1901
----------GCTGGAGTAGCTCAGATGGTT------------------------------------------------------------------------------------------------------------------------------------------------------------------------------------------------------------------------------------------------------------ Callus-t0005898 129
------------------------GATGGTTAGAGCGTGTGG------------------------------------------------------------------------------------------------------------------------------------------------------------------------------------------------------------------------------------------------- Callus-t0591802 1
----------------------------------------------------------------TTCAAGCCCTTCCTCTAG--------------------------------------------------------------------------------------------------------------------------------------------------------------------------------------------------------- Callus-t1131763 1
**********GCTGGAGTAGCTCAGATGGT************************************************************************************************************************************************************************************************************************************************************* Root-miR2-5p 5503
----------GCTGGAGTAGCTCAGATG--------------------------------------------------------------------------------------------------------------------------------------------------------------------------------------------------------------------------------------------------------------- Root-t0027009 18
----------GCTGGAGTAGCTCAGATGG-------------------------------------------------------------------------------------------------------------------------------------------------------------------------------------------------------------------------------------------------------------- Root-t0000833 953
----------GCTGGAGTAGCTCAGATGGT------------------------------------------------------------------------------------------------------------------------------------------------------------------------------------------------------------------------------------------------------------- Root-t0000210 3300
----------GCTGGAGTAGCTCAGATGGTT------------------------------------------------------------------------------------------------------------------------------------------------------------------------------------------------------------------------------------------------------------ Root-t0000625 1231
-----------CTGGAGTAGCTCAGATGG-------------------------------------------------------------------------------------------------------------------------------------------------------------------------------------------------------------------------------------------------------------- Root-t1663423 1
------------------------------------------------------------------CAAGCCCTTCCTCTAGCG------------------------------------------------------------------------------------------------------------------------------------------------------------------------------------------------------- Root-t0343492 2
**********GCTGGAGTAGCTCAGATGGT************************************************************************************************************************************************************************************************************************************************************* Leaf-miR2-5p 5450
----------GCTGGAGTAGCTCAGATG--------------------------------------------------------------------------------------------------------------------------------------------------------------------------------------------------------------------------------------------------------------- Leaf-t0069449 6
----------GCTGGAGTAGCTCAGATGG-------------------------------------------------------------------------------------------------------------------------------------------------------------------------------------------------------------------------------------------------------------- Leaf-t0000978 1017
----------GCTGGAGTAGCTCAGATGGT------------------------------------------------------------------------------------------------------------------------------------------------------------------------------------------------------------------------------------------------------------- Leaf-t0000240 3620
----------GCTGGAGTAGCTCAGATGGTT------------------------------------------------------------------------------------------------------------------------------------------------------------------------------------------------------------------------------------------------------------ Leaf-t0001248 804
-----------CTGGAGTAGCTCAGATGG-------------------------------------------------------------------------------------------------------------------------------------------------------------------------------------------------------------------------------------------------------------- Leaf-t1080621 1
-----------CTGGAGTAGCTCAGATGGT------------------------------------------------------------------------------------------------------------------------------------------------------------------------------------------------------------------------------------------------------------- Leaf-t0255753 2
//
mireap-plant
miR3 12003:22042702:22042819:- 118(nt) -65.11(kcal/mol)
CTTGGAGTGGTGACAACTGGTAGCAGAGCAATGTCATCTCCACTTGCCGGTTGTTCCTGGTATGTCGAGGGATACTGGTGCTGACATTGCTCTGATACCAATTGTCGGCACTCTAGGC 
(((((((((.((((((.(((((.(((((((((((((.(.......((((((.((((((.(.....).))))))))))))).))))))))))))).))))).)))))).))))))))).
**********TGACAACTGGTAGCAGAGCAA*************************************************************************************** UNM-miR3-5p 365
****************************************************************************************GCTCTGATACCAATTGTCGGC********* UNM-miR3-3p 1
----------TGACAACTGGTAGCAGAGCA---------------------------------------------------------------------------------------- UNM-t0067879 5
----------TGACAACTGGTAGCAGAGCAA--------------------------------------------------------------------------------------- UNM-t0001800 309
----------TGACAACTGGTAGCAGAGCAAT-------------------------------------------------------------------------------------- UNM-t0067784 5
-----------GACAACTGGTAGCAGAGCA---------------------------------------------------------------------------------------- UNM-t0046915 7
-----------GACAACTGGTAGCAGAGCAA--------------------------------------------------------------------------------------- UNM-t0085428 4
-----------GACAACTGGTAGCAGAGCAAT-------------------------------------------------------------------------------------- UNM-t0017789 24
------------ACAACTGGTAGCAGAGCAAT-------------------------------------------------------------------------------------- UNM-t0033352 11
--------------AACTGGTAGCAGAGCAATGTC----------------------------------------------------------------------------------- UNM-t0159025 2
--------------AACTGGTAGCAGAGCAATGTCATC-------------------------------------------------------------------------------- UNM-t0029402 13
------------------------------------------------------------------------------------------TCTGATACCAATTGTCGGCAC------- UNM-t1518700 1
**********TGACAACTGGTAGCAGAGCAA*************************************************************************************** BCP-miR3-5p 18248
****************************************************************************************GCTCTGATACCAATTGTCGGC********* BCP-miR3-3p 32
--TGGAGTGGTGACAACTGGTAG----------------------------------------------------------------------------------------------- BCP-t0041577 12
-----AGTGGTGACAACTGGTAGCAG-------------------------------------------------------------------------------------------- BCP-t0486661 2
-----AGTGGTGACAACTGGTAGCAGAGC----------------------------------------------------------------------------------------- BCP-t0059506 8
------GTGGTGACAACTGGTAGCAGAGCA---------------------------------------------------------------------------------------- BCP-t0180250 3
-------TGGTGACAACTGGTAGCAGAG------------------------------------------------------------------------------------------ BCP-t0057155 8
--------GGTGACAACTGGTAGCAG-------------------------------------------------------------------------------------------- BCP-t1305252 1
--------GGTGACAACTGGTAGCAGAG------------------------------------------------------------------------------------------ BCP-t1178742 1
--------GGTGACAACTGGTAGCAGAGC----------------------------------------------------------------------------------------- BCP-t1346396 1
---------GTGACAACTGGTAGCAGAGCA---------------------------------------------------------------------------------------- BCP-t0091886 5
----------TGACAACTGGTAGCAGAG------------------------------------------------------------------------------------------ BCP-t0068900 7
----------TGACAACTGGTAGCAGAGC----------------------------------------------------------------------------------------- BCP-t0062491 8
----------TGACAACTGGTAGCAGAGCA---------------------------------------------------------------------------------------- BCP-t0002065 436
----------TGACAACTGGTAGCAGAGCAA--------------------------------------------------------------------------------------- BCP-t0000027 16612
----------TGACAACTGGTAGCAGAGCAAT-------------------------------------------------------------------------------------- BCP-t0005890 126
----------TGACAACTGGTAGCAGAGCAATG------------------------------------------------------------------------------------- BCP-t1188030 1
----------TGACAACTGGTAGCAGAGCAATGT------------------------------------------------------------------------------------ BCP-t0152382 4
-----------GACAACTGGTAGCAGAGC----------------------------------------------------------------------------------------- BCP-t0247904 3
-----------GACAACTGGTAGCAGAGCA---------------------------------------------------------------------------------------- BCP-t0046138 10
-----------GACAACTGGTAGCAGAGCAA--------------------------------------------------------------------------------------- BCP-t0008373 81
-----------GACAACTGGTAGCAGAGCAAT-------------------------------------------------------------------------------------- BCP-t0001602 579
-----------GACAACTGGTAGCAGAGCAATG------------------------------------------------------------------------------------- BCP-t0125038 4
------------ACAACTGGTAGCAGAGCA---------------------------------------------------------------------------------------- BCP-t1581571 1
------------ACAACTGGTAGCAGAGCAA--------------------------------------------------------------------------------------- BCP-t0152877 4
------------ACAACTGGTAGCAGAGCAAT-------------------------------------------------------------------------------------- BCP-t0003045 283
------------ACAACTGGTAGCAGAGCAATG------------------------------------------------------------------------------------- BCP-t0034742 14
------------ACAACTGGTAGCAGAGCAATGT------------------------------------------------------------------------------------ BCP-t0078799 6
------------ACAACTGGTAGCAGAGCAATGTC----------------------------------------------------------------------------------- BCP-t0353735 2
------------ACAACTGGTAGCAGAGCAATGTCA---------------------------------------------------------------------------------- BCP-t0022157 24
-------------CAACTGGTAGCAGAGCAAT-------------------------------------------------------------------------------------- BCP-t0322635 2
-------------CAACTGGTAGCAGAGCAATG------------------------------------------------------------------------------------- BCP-t1466772 1
-------------CAACTGGTAGCAGAGCAATGT------------------------------------------------------------------------------------ BCP-t0025212 21
-------------CAACTGGTAGCAGAGCAATGTC----------------------------------------------------------------------------------- BCP-t0295975 2
-------------CAACTGGTAGCAGAGCAATGTCA---------------------------------------------------------------------------------- BCP-t1021694 1
--------------AACTGGTAGCAGAGCAATG------------------------------------------------------------------------------------- BCP-t0249063 3
--------------AACTGGTAGCAGAGCAATGT------------------------------------------------------------------------------------ BCP-t0149973 4
--------------AACTGGTAGCAGAGCAATGTC----------------------------------------------------------------------------------- BCP-t0009163 72
--------------AACTGGTAGCAGAGCAATGTCA---------------------------------------------------------------------------------- BCP-t0023539 22
--------------AACTGGTAGCAGAGCAATGTCAT--------------------------------------------------------------------------------- BCP-t0076996 6
--------------AACTGGTAGCAGAGCAATGTCATC-------------------------------------------------------------------------------- BCP-t0003163 270
---------------ACTGGTAGCAGAGCAATGTCA---------------------------------------------------------------------------------- BCP-t1019267 1
---------------ACTGGTAGCAGAGCAATGTCATCT------------------------------------------------------------------------------- BCP-t1850971 1
-----------------TGGTAGCAGAGCAATGTCATC-------------------------------------------------------------------------------- BCP-t0392745 2
-----------------TGGTAGCAGAGCAATGTCATCTCC----------------------------------------------------------------------------- BCP-t1324483 1
------------------------------------------------------------------------------------CATTGCTCTGATACCAATTG-------------- BCP-t1425830 1
------------------------------------------------------------------------------------CATTGCTCTGATACCAATTGTCGG---------- BCP-t0062589 8
-------------------------------------------------------------------------------------ATTGCTCTGATACCAATTGTCGGC--------- BCP-t0560213 2
--------------------------------------------------------------------------------------TTGCTCTGATACCAATTGTCGGCA-------- BCP-t0101591 5
---------------------------------------------------------------------------------------TGCTCTGATACCAATTGTCGGC--------- BCP-t1093962 1
----------------------------------------------------------------------------------------GCTCTGATACCAATTGTCGGCA-------- BCP-t1436558 1
------------------------------------------------------------------------------------------TCTGATACCAATTGTCGG---------- BCP-t0045247 11
------------------------------------------------------------------------------------------TCTGATACCAATTGTCGGC--------- BCP-t1386533 1
------------------------------------------------------------------------------------------TCTGATACCAATTGTCGGCA-------- BCP-t1204808 1
------------------------------------------------------------------------------------------TCTGATACCAATTGTCGGCAC------- BCP-t0056371 9
------------------------------------------------------------------------------------------TCTGATACCAATTGTCGGCACTCT---- BCP-t0616573 1
--------------------------------------------------------------------------------------------TGATACCAATTGTCGGCACTC----- BCP-t0570220 2
**********TGACAACTGGTAGCAGAGCAA*************************************************************************************** TCP-miR3-5p 8160
****************************************************************************************GCTCTGATACCAATTGTCGGC********* TCP-miR3-3p 17
--TGGAGTGGTGACAACTGGTAG----------------------------------------------------------------------------------------------- TCP-t0096558 4
-----AGTGGTGACAACTGGTAGCAGAGC----------------------------------------------------------------------------------------- TCP-t0099171 4
-------TGGTGACAACTGGTAGCAGAG------------------------------------------------------------------------------------------ TCP-t0390436 1
----------TGACAACTGGTAGCAGAG------------------------------------------------------------------------------------------ TCP-t0081234 5
----------TGACAACTGGTAGCAGAGC----------------------------------------------------------------------------------------- TCP-t0205423 2
----------TGACAACTGGTAGCAGAGCA---------------------------------------------------------------------------------------- TCP-t0006888 165
----------TGACAACTGGTAGCAGAGCAA--------------------------------------------------------------------------------------- TCP-t0000142 7231
----------TGACAACTGGTAGCAGAGCAAT-------------------------------------------------------------------------------------- TCP-t0009877 97
----------TGACAACTGGTAGCAGAGCAATG------------------------------------------------------------------------------------- TCP-t0236372 2
-----------GACAACTGGTAGCAGAGC----------------------------------------------------------------------------------------- TCP-t0799159 1
-----------GACAACTGGTAGCAGAGCA---------------------------------------------------------------------------------------- TCP-t0320257 1
-----------GACAACTGGTAGCAGAGCAA--------------------------------------------------------------------------------------- TCP-t0011111 81
-----------GACAACTGGTAGCAGAGCAAT-------------------------------------------------------------------------------------- TCP-t0003998 328
-----------GACAACTGGTAGCAGAGCAATG------------------------------------------------------------------------------------- TCP-t0196811 2
------------ACAACTGGTAGCAGAGCA---------------------------------------------------------------------------------------- TCP-t0175219 2
------------ACAACTGGTAGCAGAGCAA--------------------------------------------------------------------------------------- TCP-t0221211 2
------------ACAACTGGTAGCAGAGCAAT-------------------------------------------------------------------------------------- TCP-t0006605 174
------------ACAACTGGTAGCAGAGCAATG------------------------------------------------------------------------------------- TCP-t0130744 3
------------ACAACTGGTAGCAGAGCAATGTCA---------------------------------------------------------------------------------- TCP-t0039903 11
-------------CAACTGGTAGCAGAGCAATG------------------------------------------------------------------------------------- TCP-t0157700 2
-------------CAACTGGTAGCAGAGCAATGT------------------------------------------------------------------------------------ TCP-t0015339 49
-------------CAACTGGTAGCAGAGCAATGTC----------------------------------------------------------------------------------- TCP-t0411826 1
--------------AACTGGTAGCAGAGCAAT-------------------------------------------------------------------------------------- TCP-t0608306 1
--------------AACTGGTAGCAGAGCAATGT------------------------------------------------------------------------------------ TCP-t0093796 4
--------------AACTGGTAGCAGAGCAATGTC----------------------------------------------------------------------------------- TCP-t0024559 23
--------------AACTGGTAGCAGAGCAATGTCA---------------------------------------------------------------------------------- TCP-t0203866 2
--------------AACTGGTAGCAGAGCAATGTCATC-------------------------------------------------------------------------------- TCP-t0027021 20
---------------------------------------------------------------------------------TGACATTGCTCTGATACCAAT---------------- TCP-t0423384 1
-------------------------------------------------------------------------------------ATTGCTCTGATACCAATTG-------------- TCP-t1099302 1
-------------------------------------------------------------------------------------ATTGCTCTGATACCAATTGTC------------ TCP-t0936898 1
------------------------------------------------------------------------------------------TCTGATACCAATTGTCGG---------- TCP-t0779526 1
------------------------------------------------------------------------------------------TCTGATACCAATTGTCGGCA-------- TCP-t0239016 2
------------------------------------------------------------------------------------------TCTGATACCAATTGTCGGCAC------- TCP-t0045510 10
------------------------------------------------------------------------------------------TCTGATACCAATTGTCGGCACTCT---- TCP-t0149483 2
--------------------------------------------------------------------------------------------TGATACCAATTGTCGGCACTC----- TCP-t0247665 2
**********TGACAACTGGTAGCAGAGCAA*************************************************************************************** Leaf-miR3-5p 12
----------TGACAACTGGTAGCAGAGCAA--------------------------------------------------------------------------------------- Leaf-t0038967 12
--------------AACTGGTAGCAGAGCAATGTCATC-------------------------------------------------------------------------------- Leaf-t0706831 1
//
mireap-plant
miR4 12003:26788064:26788150:+ 87(nt) -25.40(kcal/mol)
TTGCGTTGAAAGGGGCTTGCATATTCTACCACCCGCTTGAGCAGTGTCGCATCAACCTAGGATTTGCTGGGCCTCGCTCCACCGCTG 
..(((.((...((((((((((.((((((......(.((((((......)).)))).))))))).))).)))))))....)).)))..
**********AGGGGCTTGCATATTCTACCA******************************************************** UNM-miR4-5p 155
----------AGGGGCTTGCATATTCTACC--------------------------------------------------------- UNM-t1357115 1
----------AGGGGCTTGCATATTCTACCA-------------------------------------------------------- UNM-t0003717 151
-----------GGGGCTTGCATATTCTACC--------------------------------------------------------- UNM-t1602224 1
-----------GGGGCTTGCATATTCTACCA-------------------------------------------------------- UNM-t0949504 1
-----------GGGGCTTGCATATTCTACCAC------------------------------------------------------- UNM-t0343477 1
----------------------------------------------------CAACCTAGGATTTGCTGG----------------- UNM-t0841467 1
----------------------------------------------------CAACCTAGGATTTGCTGGGCC-------------- UNM-t0227857 2
**********AGGGGCTTGCATATTCTACCA******************************************************** BCP-miR4-5p 76
----------AGGGGCTTGCATATTCTACCA-------------------------------------------------------- BCP-t0008787 76
**********AGGGGCTTGCATATTCTACCA******************************************************** TCP-miR4-5p 8
----------AGGGGCTTGCATATTCTACCA-------------------------------------------------------- TCP-t0051522 8
----------------------------------------------------CAACCTAGGATTTGCTGGGCC-------------- TCP-t0903840 1
//
mireap-plant
miR5 12004:17381772:17381991:+ 220(nt) -58.40(kcal/mol)
AGAACAGCTAAAAGATGTGCATGTAGTTCCGGCTTAATTAAGCGAGTTTGGTGTTATGACAAGCTGGTTGGAGTACTCGTATTTGATGAACATCCTCATTTTAAAATTTTAATGATTGGAAGAGTGAAATATTGAGTAGATGGCATCATGGCTATGCATATGCTCTCTTCCCATACTTAAAATTAATGGCCTGTATTGCATGTCACACTACCGCTGTTGG 
..((((((....((.((((((((((((.(.(((((((((..((.((((((.........)))))).))(((..(((((((((((.((...(.((((((((..........)))))..))).).)).))))).))))))((.(((((.(((......)))))))).))...))).......)))))..)))).).)))))))).))))))...))))))..
**********AAAGATGTGCATGTAGTTCCG********************************************************************************************************************************************************************************************* UNM-miR5-5p 138
----------AAAGATGTGCATGTAGTT------------------------------------------------------------------------------------------------------------------------------------------------------------------------------------------------ UNM-t0183600 2
----------AAAGATGTGCATGTAGTTCC---------------------------------------------------------------------------------------------------------------------------------------------------------------------------------------------- UNM-t0621797 1
----------AAAGATGTGCATGTAGTTCCG--------------------------------------------------------------------------------------------------------------------------------------------------------------------------------------------- UNM-t0004178 134
-----------AAGATGTGCATGTAGTTCCGGC------------------------------------------------------------------------------------------------------------------------------------------------------------------------------------------- UNM-t0358753 1
**********AAAGATGTGCATGTAGTTCCG********************************************************************************************************************************************************************************************* BCP-miR5m0044-5p 125
----------AAAGATGTGCATGTAGTTCCG--------------------------------------------------------------------------------------------------------------------------------------------------------------------------------------------- BCP-t0005909 125
**********AAAGATGTGCATGTAGTTCCG********************************************************************************************************************************************************************************************* TCP-miR5-5p 14
----------AAAGATGTGCATGTAGTTCCG--------------------------------------------------------------------------------------------------------------------------------------------------------------------------------------------- TCP-t0036748 13
----------AAAGATGTGCATGTAGTTCCGG-------------------------------------------------------------------------------------------------------------------------------------------------------------------------------------------- TCP-t0688972 1
//
mireap-plant
miR6 12008:26670280:26670438:+ 159(nt) -87.10(kcal/mol)
AGCAAGGCTTGCATGGTGATAAGGGTGTAGCTCTGGTAGCCAAGGATGACTTGCCTGTGTCCTTGTGTAGAGGATCATTCAGAAAATGAGCCTTGAACTGGTTCATAGGCAGTCTCCTTGGCTAGTCTGAGTCGCTCTTATCACTCATGTTAGGCTTGC 
.(((((.((.(((((((((((((((((..((((.((((((((((((.((((.(((((((..((.((...((((.(((((.....))))).))))..)).))..))))))))))))))))))))).)).)))))))))))))))).))))).)).)))))
*******************************************************************************************************************************TGAGTCGCTCTTATCACTCATG********** Callus-miR6-3p 8
-------------------------------------------------------------------------------------------------------------------------------TGAGTCGCTCTTATCACTC------------- Callus-t2083582 1
-------------------------------------------------------------------------------------------------------------------------------TGAGTCGCTCTTATCACTCATG---------- Callus-t0071738 7
*******************************************************************************************************************************TGAGTCGCTCTTATCACTCATG********** Root-miR6-3p 9
-------------------------------------------------------------------------------------------------------------------------------TGAGTCGCTCTTATCACTC------------- Root-t0187645 3
-------------------------------------------------------------------------------------------------------------------------------TGAGTCGCTCTTATCACTCAT----------- Root-t0982669 1
-------------------------------------------------------------------------------------------------------------------------------TGAGTCGCTCTTATCACTCATG---------- Root-t0091957 5
*************TGGTGATAAGGGTGTAGCTCTGG*************************************************************************************************************************** Leaf-miR6-5p 20
*******************************************************************************************************************************TGAGTCGCTCTTATCACTCATG********** Leaf-miR6-3p 13
-------------TGGTGATAAGGGTGTAGCTCT----------------------------------------------------------------------------------------------------------------------------- Leaf-t0946339 1
-------------TGGTGATAAGGGTGTAGCTCTGG--------------------------------------------------------------------------------------------------------------------------- Leaf-t0029057 18
-------------GGTGATAAGGGTGTAGCTCTG----------------------------------------------------------------------------------------------------------------------------- Leaf-t0605072 1
-------------------------------------------------------------------------------------------------------------------------------TGAGTCGCTCTTATCACTCAT----------- Leaf-t0655128 1
-------------------------------------------------------------------------------------------------------------------------------TGAGTCGCTCTTATCACTCATG---------- Leaf-t0038690 12
//
mireap-plant
miR7 12011:15775946:15776043:+ 98(nt) -60.70(kcal/mol)
TTGACGGCGTGTGCCATCCCACACATCCCGATCATGGCGTGTGACACAACTGGATGTGCGTGCCACGACCAGGACGTGTGGGATGGCACATGTTGTCA 
.(((((((((((((((((((((((.(((.(.((.((((((((.(((........))))))))))).)).).))).)))))))))))))))))))))))
********************************************************************CCAGGACGTGTGGGATGGCA********** UNM-miR7-3p 10
-------------------------------------------------------------------ACCAGGACGTGTGGGATGGCACA-------- UNM-t1497622 1
--------------------------------------------------------------------CCAGGACGTGTGGGATGGCA---------- UNM-t0049399 7
--------------------------------------------------------------------CCAGGACGTGTGGGATGGCAC--------- UNM-t0194177 2
********************************************************************CCAGGACGTGTGGGATGGCA********** BCP-miR7-3p 33
--------------------------------------------------------------------CCAGGACGTGTGGGATGGCA---------- BCP-t0018618 30
--------------------------------------------------------------------CCAGGACGTGTGGGATGGCAC--------- BCP-t1766128 1
---------------------------------------------------------------------CAGGACGTGTGGGATGGCA---------- BCP-t0794781 1
----------------------------------------------------------------------AGGACGTGTGGGATGGCACATGTT---- BCP-t1146030 1
********************************************************************CCAGGACGTGTGGGATGGCA********** Callus-miR7-3p 11
-------------------------------------------------------------------ACCAGGACGTGTGGGATGGCA---------- Callus-t1458828 1
--------------------------------------------------------------------CCAGGACGTGTGGGATGGCA---------- Callus-t0070768 7
--------------------------------------------------------------------CCAGGACGTGTGGGATGGCAC--------- Callus-t0192399 3
********************************************************************CCAGGACGTGTGGGATGGCA********** Root-miR7-3p 90
-------------------------------------------------------------------ACCAGGACGTGTGGGATGGCA---------- Root-t0687098 1
--------------------------------------------------------------------CCAGGACGTGTGGGATGGCA---------- Root-t0008496 73
--------------------------------------------------------------------CCAGGACGTGTGGGATGGCAC--------- Root-t0049105 9
---------------------------------------------------------------------CAGGACGTGTGGGATGGCA---------- Root-t0240793 2
---------------------------------------------------------------------CAGGACGTGTGGGATGGCAC--------- Root-t0331814 2
---------------------------------------------------------------------CAGGACGTGTGGGATGGCACA-------- Root-t1196985 1
----------------------------------------------------------------------AGGACGTGTGGGATGGCACA-------- Root-t0320089 2
********************************************************************CCAGGACGTGTGGGATGGCA********** Leaf-miR7-3p 48
----------------------------------------------------------------ACGACCAGGACGTGTGGGATGGCA---------- Leaf-t0750198 1
--------------------------------------------------------------------CCAGGACGTGTGGGATGGCA---------- Leaf-t0018181 35
--------------------------------------------------------------------CCAGGACGTGTGGGATGGCAC--------- Leaf-t0075805 5
---------------------------------------------------------------------CAGGACGTGTGGGATGGCA---------- Leaf-t0115115 3
---------------------------------------------------------------------CAGGACGTGTGGGATGGCAC--------- Leaf-t0902809 1
----------------------------------------------------------------------AGGACGTGTGGGATGGCACAT------- Leaf-t0222058 2
----------------------------------------------------------------------AGGACGTGTGGGATGGCACATG------ Leaf-t0503853 1
----------------------------------------------------------------------AGGACGTGTGGGATGGCACATGT----- Leaf-t0997950 1
//
mireap-plant
miR8 12005:3855025:3855153:+ 129(nt) -56.70(kcal/mol)
TGCCCACCATGGTGACCGTAGAAACTAGCATAGAAAAAAGTAGATATCTCAAGTGACTTTGTTCATTTACGTTGGGATAGACAAGTAACTACCTTTTCTATTTTAGTTTCTATGGTCACTTTGGTGGCA 
.(((.((((.((((((((((((((((((.((((((((..((((.((((((((((((..........)))).)))))))).........)))).)))))))).)))))))))))))))))).))))))).
*************GACCGTAGAAACTAGCATAGA*********************************************************************************************** Root-miR8-5p 35
**************************************************************************************************TATTTTAGTTTCTATGGTCAC********** Root-miR8-3p 15
------------TGACCGTAGAAACTAGCATAG------------------------------------------------------------------------------------------------ Root-t0176323 3
------------TGACCGTAGAAACTAGCATAGA----------------------------------------------------------------------------------------------- Root-t0609513 1
------------TGACCGTAGAAACTAGCATAGAAA--------------------------------------------------------------------------------------------- Root-t0102769 4
-------------GACCGTAGAAACTAGCATA------------------------------------------------------------------------------------------------- Root-t0324252 2
-------------GACCGTAGAAACTAGCATAG------------------------------------------------------------------------------------------------ Root-t0831027 1
-------------GACCGTAGAAACTAGCATAGA----------------------------------------------------------------------------------------------- Root-t1016442 1
-------------GACCGTAGAAACTAGCATAGAAA--------------------------------------------------------------------------------------------- Root-t0316793 2
-------------GACCGTAGAAACTAGCATAGAAAA-------------------------------------------------------------------------------------------- Root-t0024152 20
--------------ACCGTAGAAACTAGCATAGAA---------------------------------------------------------------------------------------------- Root-t1359269 1
--------------------------------------------------------------------------------------------------TATTTTAGTTTCTATGGTCAC---------- Root-t0030142 15
*************GACCGTAGAAACTAGCATAGA*********************************************************************************************** Leaf-miR8-5p 50
**************************************************************************************************TATTTTAGTTTCTATGGTCAC********** Leaf-miR8-3p 13
------------TGACCGTAGAAACTAGCATA------------------------------------------------------------------------------------------------- Leaf-t0306769 1
------------TGACCGTAGAAACTAGCATAG------------------------------------------------------------------------------------------------ Leaf-t0138261 3
------------TGACCGTAGAAACTAGCATAGAAA--------------------------------------------------------------------------------------------- Leaf-t0046023 9
------------TGACCGTAGAAACTAGCATAGAAAA-------------------------------------------------------------------------------------------- Leaf-t0638046 1
-------------GACCGTAGAAACTAGCAT-------------------------------------------------------------------------------------------------- Leaf-t0692906 1
-------------GACCGTAGAAACTAGCATAG------------------------------------------------------------------------------------------------ Leaf-t0191699 2
-------------GACCGTAGAAACTAGCATAGA----------------------------------------------------------------------------------------------- Leaf-t0123886 3
-------------GACCGTAGAAACTAGCATAGAA---------------------------------------------------------------------------------------------- Leaf-t0192778 2
-------------GACCGTAGAAACTAGCATAGAAA--------------------------------------------------------------------------------------------- Leaf-t0235167 2
-------------GACCGTAGAAACTAGCATAGAAAA-------------------------------------------------------------------------------------------- Leaf-t0022374 26
--------------------------------------------------------------------------------------------------TATTTTAGTTTCTATGGTCAC---------- Leaf-t0037241 12
---------------------------------------------------------------------------------------------------ATTTTAGTTTCTATGGTCACT--------- Leaf-t1110975 1
//
mireap-plant
miR9 12012:18010567:18010779:+ 213(nt) -47.60(kcal/mol)
ACGCATTTGATGAAGGCGACTGATGATTTCAGGAGACACAAGATGACCTTGCGCGTGGTGATTGGATTTTTACTGTCATTTTCTCGCAGAAGGCACAGATTGGATCATTACTCTGAACAGCATCACAAGCTTGCAAGAAACACAATCCTTTTAAATAAACAAATTTTTTATCTGTGGAATCAGATTAACCATTAGATGTTTTCACAGAAGTAC 
..((.((((.((((((((.((((((.((....((..((((.(((((.(((((..(((((((((.(((((....((((...(((.....))))))).))))).))))))))).......(((.......))).)))))...............((((......)))).)))))))))...)).....)).)))))).)))))))))))).))..
**********TGAAGGCGACTGATGATTTCA************************************************************************************************************************************************************************************** UNM-miR9-5p 25
----------TGAAGGCGACTGATGATTTCA-------------------------------------------------------------------------------------------------------------------------------------------------------------------------------------- UNM-t0017242 25
**********TGAAGGCGACTGATGATTTCA************************************************************************************************************************************************************************************** BCP-miR9-5p 16
----------TGAAGGCGACTGATGATTTCA-------------------------------------------------------------------------------------------------------------------------------------------------------------------------------------- BCP-t0031490 16
----------------------------------------------------------------------------------------------ACAGATTGGATCATTACT----------------------------------------------------------------------------------------------------- BCP-t2190584 1
//
mireap-plant
miR10 12011:22556170:22556453:- 284(nt) -85.70(kcal/mol)
CCACCCTTGCTTGGATGCCATTGAAACACTGCTAGCTAAAACATAACTTCGTCCACAAATTCATCGTTGCCCTAAGAGTTTGCAGACTTGTAGTCATAGACTCTGGTGTGCAAACTACAGAGAATACATGAAGAATATTTCCTGAATGTCCTTTCTATTACCTATCTGTCTCAAGCAATAGGCTTTGGAGGTTTCAGGAAACCACTGCATCTGAGCTAGAGAGATCAAAGAGTAATCTGGATTTCCTTGCCTGCAGGTGTTCTCGATGGCTTCCTTGCCTAGTG 
.(((....((..(((.((((((((((((((((..((.......................(((((.((..(.((...((((((((.(((.(.((((...))))).))).))))))))..)).)...))))))).....(((((((((...((..((((...(((((.(((.....))))))))...)))))).))))))))).....))......((.((.((((((..(((....))).)))))))).))..))).))))).)))))))).)))..))...)))
*************************************************************************************************************************************************************************************************************************************************************CAGGTGTTCTCGATGGCTTCC********** UNM-miR10-3p 23
-------------------------------------------------------------------------------------------------------------------------------------------------------------------------------------------------------------------------------------------------------------CAGGTGTTCTCGATGGCTTC----------- UNM-t1166776 1
-------------------------------------------------------------------------------------------------------------------------------------------------------------------------------------------------------------------------------------------------------------CAGGTGTTCTCGATGGCTTCC---------- UNM-t0018984 22
*************************************************************************************************************************************************************************************************************************************************************CAGGTGTTCTCGATGGCTTCC********** BCP-miR10-3p 7
-------------------------------------------------------------------------------------------------------------------------------------------------------------------------------------------------------------------------------------------------------------CAGGTGTTCTCGATGGCTT------------ BCP-t0353805 2
-------------------------------------------------------------------------------------------------------------------------------------------------------------------------------------------------------------------------------------------------------------CAGGTGTTCTCGATGGCTTCC---------- BCP-t0091846 5
//
mireap-plant
miR11 12011:24590204:24590310:- 107(nt) -45.20(kcal/mol)
GCTACTCCATGTCCTAAAGAAACCTCATTCAGAAGGTGTACCTGGATGACATGTATATACAGGTACATCCTTAAGATTGGATTTTTATTTAGGACGGAGGGAGTAGG 
.(((((((.(((((((((((((..(((.((..((((((((((((.(((.....)))...)))))))).))))..)).)))..)))).)))))))))...))))))).
****************************************************************************TTGGATTTTTATTTAGGACGG********** UNM-miR11-3p 7
----------------------------------------------------------------------------TTGGATTTTTATTTAGGACGG---------- UNM-t0050097 7
****************************************************************************TTGGATTTTTATTTAGGACGG********** BCP-miR11-3p 15
----------------------------------------------------------------------------TTGGATTTTTATTTAGGACGG---------- BCP-t0033694 15
//
mireap-plant
miR12 12009:6895342:6895458:+ 117(nt) -25.50(kcal/mol)
ACCATGCGGCATTGACAATCTGAGTGCTTCATTTTATACACGTATACTTTCACAGACATAAGAGCACGTTGTGTATCAAAAAATTGTGAAATGGAGGCTCGTTGTACGTTGTGTACC 
...(((((((....(((((..((((.((((((((((((...((........))..((((((.......))))))..........)))))))))))))))))))))..)))))))...
**************************************************************************************TGAAATGGAGGCTCGTTGTAC********** UNM-miR12-3p 6
--------------------------------------------------------------------------------------TGAAATGGAGGCTCGTTGTAC---------- UNM-t0059009 6
**************************************************************************************TGAAATGGAGGCTCGTTGTAC********** BCP-miR12-3p 24
--------------------------------------------------------------------------------------TGAAATGGAGGCTCGTTGTAC---------- BCP-t0022432 24
//
mireap-plant
miR13 12006:16972819:16972991:+ 173(nt) -43.00(kcal/mol)
ACAATGAGGGAGAAGGAGAATAGATATGGTTGAGTTAATTATAGAAATCATTCTGGTGATTGGATTTAATCAGTGTCTTCTTGGGAAGTGCAACTAATAAAAGTTACACTTTTTTTTCTAATAATTGTGGTTTTAGACTCAATAACTGTTGTTTCTCCTCTCACCCTATTCAT 
......((((.(((((((((..((((..((((((((((((((((.((((((....)))))).....................((((((((.((((......)))).))))))))..........))))))))...))))))))...))))..))))))).)).))))......
**********AGAAGGAGAATAGATATGGTT********************************************************************************************************************************************** UNM-miR13-5p 10
----------AGAAGGAGAATAGATATGGT----------------------------------------------------------------------------------------------------------------------------------------------- UNM-t0536704 1
----------AGAAGGAGAATAGATATGGTT---------------------------------------------------------------------------------------------------------------------------------------------- UNM-t0040016 9
**********AGAAGGAGAATAGATATGGTT********************************************************************************************************************************************** BCP-miR13-5p 19
----------AGAAGGAGAATAGATATGGTT---------------------------------------------------------------------------------------------------------------------------------------------- BCP-t0026618 19
//
mireap-plant
miR14 12002:22892175:22892431:+ 257(nt) -82.60(kcal/mol)
CAGAGGCGGGCTCCGTGCCGGCCTGCCCAGCTGCAGATCTCGGATGTTTCCCTGAGACAAAAACAGAGAAGGAAGAGGCCCATGTAAGATGGGCTTTCAAGTCAGCTCAAGCACCCACTTCTCACTACCGATGTCCTCTACAAGCACTATTCCCTCGATTAGTACCATACCGCTTGCCGAACGACGCCAAGACCAGCTTAAATACGCGCTTCCCACCATCTCCACCAGCCGGGCTCGGTCGCGCGTGCCTGTTACTC 
.((..((((((..(((((.((((.((((.((((..(((.((((.((((((...))))))......((((((...(((((((((.....))))))))).......((....)).....))))))....)))).)))......((((((((.((....)).)))).........((((.((.....)).))))....))))..........................)))).))))..))))))))).))))))..)).
**********************************************************************************************************************************************************************************************************************************AGCCGGGCTCGGTCGCGCGTG********** UNM-miR14-3p 34
----------------------------------------------------------------------------------------------------------------------------------------------------------------------------------------------------------------------------------AGCCGGGCTCGGTCGCGC------------- UNM-t1061303 1
----------------------------------------------------------------------------------------------------------------------------------------------------------------------------------------------------------------------------------AGCCGGGCTCGGTCGCGCGT----------- UNM-t0041432 9
----------------------------------------------------------------------------------------------------------------------------------------------------------------------------------------------------------------------------------AGCCGGGCTCGGTCGCGCGTG---------- UNM-t0028703 13
----------------------------------------------------------------------------------------------------------------------------------------------------------------------------------------------------------------------------------AGCCGGGCTCGGTCGCGCGTGC--------- UNM-t0046431 8
----------------------------------------------------------------------------------------------------------------------------------------------------------------------------------------------------------------------------------AGCCGGGCTCGGTCGCGCGTGCCT------- UNM-t0155641 2
----------------------------------------------------------------------------------------------------------------------------------------------------------------------------------------------------------------------------------AGCCGGGCTCGGTCGCGCGTGCCTG------ UNM-t1029878 1
**********************************************************************************************************************************************************************************************************************************AGCCGGGCTCGGTCGCGCGTG********** TCP-miR14-3p 91
----------------------------------------------------------------------------------------------------------------------------------------------------------------------------------------------------------------------------------AGCCGGGCTCGGTCGCGC------------- TCP-t0048062 9
----------------------------------------------------------------------------------------------------------------------------------------------------------------------------------------------------------------------------------AGCCGGGCTCGGTCGCGCG------------ TCP-t0079239 5
----------------------------------------------------------------------------------------------------------------------------------------------------------------------------------------------------------------------------------AGCCGGGCTCGGTCGCGCGT----------- TCP-t0027413 20
----------------------------------------------------------------------------------------------------------------------------------------------------------------------------------------------------------------------------------AGCCGGGCTCGGTCGCGCGTG---------- TCP-t0017786 38
----------------------------------------------------------------------------------------------------------------------------------------------------------------------------------------------------------------------------------AGCCGGGCTCGGTCGCGCGTGC--------- TCP-t0033698 15
----------------------------------------------------------------------------------------------------------------------------------------------------------------------------------------------------------------------------------AGCCGGGCTCGGTCGCGCGTGCC-------- TCP-t0169959 2
----------------------------------------------------------------------------------------------------------------------------------------------------------------------------------------------------------------------------------AGCCGGGCTCGGTCGCGCGTGCCT------- TCP-t0416774 1
-----------------------------------------------------------------------------------------------------------------------------------------------------------------------------------------------------------------------------------GCCGGGCTCGGTCGCGCGTGCCT------- TCP-t0336097 1
//
mireap-plant
miR15 12001:2314080:2314197:- 118(nt) -28.40(kcal/mol)
ATTTGTTTCTTTATAGGAGGTATAGACGGTAGCCACGTCACTTTCTTTTTGCCTAATCCCATGCACGAGAACTGAAGCCCCTCTCTGTATCTTGATATGACATCGCATAGAAACAAGA 
.((((((((((((((.((((((((((.((..((....(((..(((((..(((..........))).))))).))).))..)).))))))))))..)))))........))))))))).
**********TTATAGGAGGTATAGACGGTA*************************************************************************************** UNM-miR15-5p 11
----------TTATAGGAGGTATAGACGGTA--------------------------------------------------------------------------------------- UNM-t0034617 11
**********TTATAGGAGGTATAGACGGTA*************************************************************************************** BCP-miR15-5p 24
---------TTTATAGGAGGTATAGACGGT---------------------------------------------------------------------------------------- BCP-t1488058 1
----------TTATAGGAGGTATAGACGGT---------------------------------------------------------------------------------------- BCP-t1347751 1
----------TTATAGGAGGTATAGACGGTA--------------------------------------------------------------------------------------- BCP-t0024190 22
//
mireap-plant
miR16 12002:20292464:20292727:+ 264(nt) -75.32(kcal/mol)
ACATAACCCGAGAGGTCCGGATCGAACGTAGGAATAGTCAAGAAAATGGCAAACAAACGTACCGCGTATTGTCTCTTACAGCCTTATAGCACATTCTGCACTCTTGTCTCATGGGCTGTGCACATTGTTTTGATACCCATGGAGATCATTGTGACCTCGTTGGCCTGCGCAAGCCATTTCACTATCTTCTTCTCCCAGGGTGCTATGTGAATTAATTTCTTGAACTCTTAGACTTTGCTTTGATCCTGGCCTTTCTTGAAATGG 
.(((.....((((((((.((((((((((.((.((.((((((((((..(((((....(((.....))).)))))...((((((((...((.(((...........)))))...))))))))(((((.((......((((..(((((.....((((......((((........))))..))))........)))))..)))))).)))))......))))))).))).))...)).)).)))))))).)))))))).....))).
**********AGAGGTCCGGATCGAACGTAG***************************************************************************************************************************************************************************************************************************************** UNM-miR16-5p 16
----------AGAGGTCCGGATCGAACGTAG----------------------------------------------------------------------------------------------------------------------------------------------------------------------------------------------------------------------------------------- UNM-t0024793 16
-------------------------------------------------------------------------TCTTACAGCCTTATAGCACAT-------------------------------------------------------------------------------------------------------------------------------------------------------------------------- UNM-t0389488 1
**********AGAGGTCCGGATCGAACGTAG***************************************************************************************************************************************************************************************************************************************** BCP-miR16-5p 5
----------AGAGGTCCGGATCGAACGT------------------------------------------------------------------------------------------------------------------------------------------------------------------------------------------------------------------------------------------- BCP-t1938523 1
----------AGAGGTCCGGATCGAACGTAG----------------------------------------------------------------------------------------------------------------------------------------------------------------------------------------------------------------------------------------- BCP-t0126770 4
----------------------------------------------------------------------------------------------------------------------------------------------------------------------------------------------------------------------------TGAACTCTTAGACTTTGCTTT----------------------- BCP-t1244481 1
//
mireap-plant
miR17 12002:22853855:22853940:- 86(nt) -31.00(kcal/mol)
GGACGTCATGCCAGCCGGTGGCATAGTTCTCGTGAAGCCCGGACGAGTACTAGCGTATCCGCTGAGTACAGATTATCGAGACGTCG 
.((((((.(((((((.((((((.((((.(((((.........))))).)))))).)))).)))).)))..(.....)..)))))).
**********CCAGCCGGTGGCATAGTTCTC******************************************************* UNM-miR17-5p 7
----------CCAGCCGGTGGCATAGTTCTC------------------------------------------------------- UNM-t0050247 7
**********CCAGCCGGTGGCATAGTTCTC******************************************************* BCP-miR17-5p 5
----------CCAGCCGGTGGCATAGTTCT-------------------------------------------------------- BCP-t1394957 1
----------CCAGCCGGTGGCATAGTTCTC------------------------------------------------------- BCP-t0129652 4
//
mireap-plant
miR18 12003:32444949:32445086:+ 138(nt) -28.50(kcal/mol)
AATTGTTGCCCAGAATATCTGGGACGAGCATGATAACATGTGCACAGTATAGCTCGGACTTGTTAATCTCCTAATGTTGGCTCTCCCAATGCCTTCCATTCTCACACACTCTTCTATATGTTTTCTTGGGTAGATAGC 
.....(((((((((((((.(((((.(((..((.(((((.((.(..((.....)).).)).))))).......((((..(((.........)))...))))....))..)))))))).))))))...))))))).....
**********CAGAATATCTGGGACGAGCAT*********************************************************************************************************** TCP-miR18-5p 7
----------CAGAATATCTGGGACGAGCAT----------------------------------------------------------------------------------------------------------- TCP-t0054980 7
**********CAGAATATCTGGGACGAGCAT*********************************************************************************************************** BCP-miR18-5p 69
----------CAGAATATCTGGGACGAGCAT----------------------------------------------------------------------------------------------------------- BCP-t0009633 68
-----------AGAATATCTGGGACGAGCAT----------------------------------------------------------------------------------------------------------- BCP-t1048404 1
-------------------TGGGACGAGCATGATAACATG-------------------------------------------------------------------------------------------------- BCP-t0969250 1
//
mireap-plant
miR19 12004:11805973:11806117:- 145(nt) -38.50(kcal/mol)
AACTGGTGGTTGAGCTGTAACACTTGAAGACGCAACTTGCACTGCATTGGCTCCTGTGACGACAATGTTGTTGACTTGACCTTGCGGCTGCTGATGCTTTGGCTTCGAACACTCTCTTGCAAAGTGACATGGCTTGTAACAGTTG 
(((((.....((((((((..(((((.((((........((((((((..((.((..((((((((...)))))).))..)))).))))).))).((.((....)).))........))))...)))))..))))))))...))))).
**********TGAGCTGTAACACTTGAAGAC****************************************************************************************************************** BCP-miR19-5p 127
---------TTGAGCTGTAACACTTGAAGACGC---------------------------------------------------------------------------------------------------------------- BCP-t2108164 1
----------TGAGCTGTAACACTTGAAGAC------------------------------------------------------------------------------------------------------------------ BCP-t0009265 71
----------TGAGCTGTAACACTTGAAGACG----------------------------------------------------------------------------------------------------------------- BCP-t0141772 4
----------TGAGCTGTAACACTTGAAGACGCA--------------------------------------------------------------------------------------------------------------- BCP-t0563394 2
-----------GAGCTGTAACACTTGAAGACGCA--------------------------------------------------------------------------------------------------------------- BCP-t0048268 10
-----------GAGCTGTAACACTTGAAGACGCAA-------------------------------------------------------------------------------------------------------------- BCP-t0044457 11
-----------GAGCTGTAACACTTGAAGACGCAAC------------------------------------------------------------------------------------------------------------- BCP-t1085061 1
------------AGCTGTAACACTTGAAGACG----------------------------------------------------------------------------------------------------------------- BCP-t2076359 1
------------AGCTGTAACACTTGAAGACGCA--------------------------------------------------------------------------------------------------------------- BCP-t0112819 5
------------AGCTGTAACACTTGAAGACGCAA-------------------------------------------------------------------------------------------------------------- BCP-t0823504 1
------------AGCTGTAACACTTGAAGACGCAAC------------------------------------------------------------------------------------------------------------- BCP-t0026333 20
-----------------------TTGAAGACGCAACTTGCACTG----------------------------------------------------------------------------------------------------- BCP-t0911682 1
**********TGAGCTGTAACACTTGAAGAC****************************************************************************************************************** TCP-miR19-5p 7
----------TGAGCTGTAACACTTGAAGAC------------------------------------------------------------------------------------------------------------------ TCP-t0070874 5
-----------GAGCTGTAACACTTGAAGACGCAA-------------------------------------------------------------------------------------------------------------- TCP-t0429190 1
------------AGCTGTAACACTTGAAGACGCAAC------------------------------------------------------------------------------------------------------------- TCP-t1112682 1
//
mireap-plant
miR20 12004:17054326:17054450:+ 125(nt) -52.30(kcal/mol)
TTCTGCTGTTCCATGTTCGATTCTTCATTTGGGGATCTAACATCAGCGGGAACCTTAAGTCTTCTTCACATATCCATTTGATGGATAGATTGCCGAAGGAAGAATCGTTATGGAATGATGCAGAT 
.(((((.((((((((..(((((((((.(((((.((((((.((((((..(((.....(((....)))......)))..))))))..)))))).))))).))))))))).))))))))...))))).
**********************************************************************************************GAAGGAAGAATCGTTATGGAA********** UNM-miR20-3p 8
----------------------------------------------------------------------------------------------GAAGGAAGAATCGTTATG------------- UNM-t1347852 1
----------------------------------------------------------------------------------------------GAAGGAAGAATCGTTATGGAA---------- UNM-t0052271 7
**********************************************************************************************GAAGGAAGAATCGTTATGGAA********** BCP-miR20-3p 11
----------------------------------------------------------------------------------------------GAAGGAAGAATCGTTATGGAA---------- BCP-t0045891 11
//
mireap-plant
miR21 12004:27511931:27512016:+ 86(nt) -27.60(kcal/mol)
GGATACGCCTGCCCCGCTCGATTATCACTGATGATTAATTTTCAAAAGAAGAATATCACTGATGAAATCTTGCGGCGGCTTGTGTC 
.((((((...(((((((..((((((((.(((((.....(((((....))))).))))).))))))..))..)))).))).))))))
******************************************************ATCACTGATGAAATCTTGCGGC********** BCP-miR21-3p 10
----------------------------------------------------ATATCACTGATGAAATCTTGCGGC---------- BCP-t0426271 2
-----------------------------------------------------TATCACTGATGAAATCTTGCGGCG--------- BCP-t1542934 1
------------------------------------------------------ATCACTGATGAAATCTTGCGGC---------- BCP-t0130653 4
------------------------------------------------------ATCACTGATGAAATCTTGCGGCG--------- BCP-t2081262 1
--------------------------------------------------------CACTGATGAAATCTTGCGGCG--------- BCP-t0334239 2
-------------------------------------------------------------ATGAAATCTTGCGGCGGCTTGTGT- BCP-t0895528 1
******************************************************ATCACTGATGAAATCTTGCGGCG********* TCP-miR21-3p 5
------------------------------------------------------ATCACTGATGAAATCTTGCGGC---------- TCP-t0851055 1
------------------------------------------------------ATCACTGATGAAATCTTGCGGCG--------- TCP-t0101788 4
//
mireap-plant
miR22 12004:28618775:28619140:+ 366(nt) -151.90(kcal/mol)
ATCTTTGCCGATTATTCCTTCTGCACCACAAGGATGCCATGAGGTTCCCTTCCTTCTGTAGACAGATATGGTGCAAGGTGGAACTTTCCACATGATAGGGAAGGCACCGTGAGGTAGGGAATGGTGTGCCTTCCTTCGTGCAAGAGGGAAAAGAGGGATGTCAGAGCCAGCATAGATGATTGCAGCGGACCAGGGTGATTGGAGCAGGCTCCTCCCCTTGTTTGGTGCCGGTTGGTTGTGCCTGCTATGGCTTTCCCTGCCAGCATCAAGCCATCAACTGTGATGGGGGTGCGCAAGGGAGGGATGCACATTTGGGATAAGCAAAGATGTTGATCTCTTGTGGCTAGAAGGGTGAGGGGCAAAATA 
...((((((..((((.(((((((..((((((((((.(((....((((((((((((.((((..(.....((((((..((((...((((((........)))))).))))....((((((((..((..(.(((((((((......))))))....))).)..)).((((((((((((..(((((((.(((((.((((.((..((((....)))))))))).))))).)).)))))..))))))......)))))))))))))).))))))..((((((....)))))))..)))).)))))))))).)).....)))....((((....)))).))).))))))).)))))))))))..))))))...
***********************************************************************************************************************************************************************************************************************************************************************************************************************************************TCTTGTGGCTAGAAGGGTGAG********** Callus-miR22-3p 6
-----------------------------------------------------------------------------------------------------------------------------------------------------------------------------------------------------------------------------------------------------------------------------------------------------------------------------------------------TCTTGTGGCTAGAAGGGTGAG---------- Callus-t0079520 6
***********************************************************************************************************************************************************************************************************************************************************************************************************************************************TCTTGTGGCTAGAAGGGTGAG********** Leaf-miR22-3p 27
-----------------------------------------------------------------------------------------------------------------------------------------------------------------------------------------------------------------------------------------------------------------------------------------------------------------------------------------------TCTTGTGGCTAGAAGGGTGAG---------- Leaf-t0022045 27
//
mireap-plant
miR23 12005:28896664:28896805:- 142(nt) -62.10(kcal/mol)
AGGATGGTCTGTGCCGCGGTCCTTCTGTGTCTTGGCTTGAACAAGGGCTCGTGCCCAGGTCCCAGCCTCAAACGGCGCGGGTCGGGGCCTGCGTTACCCCGATACGCTGATACGGATACGGATACGCGATACGGTGTTACCG 
.((.....(((((.((((((((.((((((((..((((.(.((..((((....))))..)).).)))).........(((..((((((.........))))))..))).))))))))...)))).)))).))))).....)).
**************************************************************************************************************TACGGATACGGATACGCGATAC********** BCP-miR23-3p 8
------------------------------------------------------------------------------------------------------------GATACGGATACGGATACGCGATAC---------- BCP-t1261535 1
--------------------------------------------------------------------------------------------------------------TACGGATACGGATACGCGATAC---------- BCP-t0069350 7
**************************************************************************************************************TACGGATACGGATACGCGATAC********** Callus-miR23-3p 13
------------------------------------------------------------------------------------------------------------GATACGGATACGGATACGCGATA----------- Callus-t0959083 1
------------------------------------------------------------------------------------------------------------GATACGGATACGGATACGCGATAC---------- Callus-t0170430 3
--------------------------------------------------------------------------------------------------------------TACGGATACGGATACGCGAT------------ Callus-t0110319 4
--------------------------------------------------------------------------------------------------------------TACGGATACGGATACGCGATA----------- Callus-t1704895 1
--------------------------------------------------------------------------------------------------------------TACGGATACGGATACGCGATAC---------- Callus-t0123243 4
//
mireap-plant
miR24 12008:10791080:10791335:- 256(nt) -51.57(kcal/mol)
TTTTGCTAGACCTCCCTCCTATCAGGATCTGAAGCCAACCTATTACTATTAGCCATACAGTTTTGCAAACTGATTCTGATTCTTCTAAGGATCTGATTCACGGAGAATCCTTTGGATTTCCTTTTTTGATCAATGATAACCTCTGCATTGTTGTCATAGCGTATTATTATACCATCTTCGCATTTGAACTCTTTACATGTATGTACAATTACACCTCAAATTACTTCGGATCTTTCTAGAGGCATTTGGGGCACTG 
...((((.......((((.((..(((((((((((.....(((.......))).((((((......((((.(((.((.((((((....)))))).)).))).(((((.(((...))))))))...))))....((((((((.........)))))))).(((.................)))................))))))....................)))))))))))..)))))).......))))...
********************************************************************************************************************************************************************************************************************************TTCGGATCTTTCTAGAGGCATT********** BCP-miR24-3p 63
------------------------------------------------------------------------------------------------------------------------------------------------------------------------------------------------------------------------------ACTTCGGATCTTTCTAGAGGCATT---------- BCP-t0060026 8
-------------------------------------------------------------------------------------------------------------------------------------------------------------------------------------------------------------------------------CTTCGGATCTTTCTAGAGGCAT----------- BCP-t1338913 1
--------------------------------------------------------------------------------------------------------------------------------------------------------------------------------------------------------------------------------TTCGGATCTTTCTAGAGGCAT----------- BCP-t0108481 5
--------------------------------------------------------------------------------------------------------------------------------------------------------------------------------------------------------------------------------TTCGGATCTTTCTAGAGGCATT---------- BCP-t0014555 40
---------------------------------------------------------------------------------------------------------------------------------------------------------------------------------------------------------------------------------TCGGATCTTTCTAGAGGCATT---------- BCP-t0058765 8
----------------------------------------------------------------------------------------------------------------------------------------------------------------------------------------------------------------------------------CGGATCTTTCTAGAGGCAT----------- BCP-t1354198 1
********************************************************************************************************************************************************************************************************************************TTCGGATCTTTCTAGAGGCATT********** Callus-miR24-3p 6
--------------------------------------------------------------------------------------------------------------------------------------------------------------------------------------------------------------------------------TTCGGATCTTTCTAGAGGCAT----------- Callus-t0367599 2
--------------------------------------------------------------------------------------------------------------------------------------------------------------------------------------------------------------------------------TTCGGATCTTTCTAGAGGCATT---------- Callus-t0155943 3
-----------------------------------------------------------------------------------------------------------------------------------------------------------------------------------------------------------------------------------GGATCTTTCTAGAGGCATT---------- Callus-t1915261 1
//
mireap-plant
miR25 12009:21238989:21239249:- 261(nt) -52.63(kcal/mol)
AGGCGTGGAGGAGCACCACTGGAATCCGCGCGCTGCCGATTGCGCACAGGAATCAGATCGAGAAATGCAGAGAGAGATGGGAATAGGAAGAGGAAGAGGAGAGGAGGAGGAGGGGAATTGGAGGGAAAGGGGGGGATTTCGGCAGGAGCAAGTGAGAAGTTTTGGAGGGAAAAAGTTGAAAAGTTTTGTTTATAGGATTTATAAAACTATTTATAAATATTGGCATGAAAGGGCGTTTGGTCTAGTGGTATGATTCTCGCT 
.((((.((((..(.(((((((((..(((.(((((.((((((.(.(.(.....((...((.......................................))...))....).).).))))))...............(((((((......(((..(((..(((..(..........)..)))..)))..))).....(((((((((....)))))))))....)).))))).))))).)))))))))))).)..))))))))
**************************************************************************************************************************************************************************************************************************************GGGCGTTTGGTCTAGTGGTAT********** TCP-miR25-3p 9
--------------------------------------------------------------------------------------------------------------------------------------------------------------------------------------------------------------------------------------GGGCGTTTGGTCTAGTGG------------- TCP-t0462970 1
--------------------------------------------------------------------------------------------------------------------------------------------------------------------------------------------------------------------------------------GGGCGTTTGGTCTAGTGGTAT---------- TCP-t0054397 8
**************************************************************************************************************************************************************************************************************************************GGGCGTTTGGTCTAGTGGTAT********** Root-miR25-3p 10
--------------------------------------------------------------------------------------------------------------------------------------------------------------------------------------------------------------------------------------GGGCGTTTGGTCTAGTGGTA----------- Root-t0490085 1
--------------------------------------------------------------------------------------------------------------------------------------------------------------------------------------------------------------------------------------GGGCGTTTGGTCTAGTGGTAT---------- Root-t0051431 9
**************************************************************************************************************************************************************************************************************************************GGGCGTTTGGTCTAGTGGTAT********** Leaf-miR25-3p 12
--------------------------------------------------------------------------------------------------------------------------------------------------------------------------------------------------------------------------------------GGGCGTTTGGTCTAGTGG------------- Leaf-t0480811 1
--------------------------------------------------------------------------------------------------------------------------------------------------------------------------------------------------------------------------------------GGGCGTTTGGTCTAGTGGTA----------- Leaf-t0158319 2
--------------------------------------------------------------------------------------------------------------------------------------------------------------------------------------------------------------------------------------GGGCGTTTGGTCTAGTGGTAT---------- Leaf-t0060394 7
---------------------------------------------------------------------------------------------------------------------------------------------------------------------------------------------------------------------------------------GGCGTTTGGTCTAGTGGT------------ Leaf-t0212853 2
//
mireap-plant
miR26 12010:16898777:16898870:- 94(nt) -25.90(kcal/mol)
TGCTGAATTTTGTTCGTTGGAGCTTGTTCTGTTATTTTATTTGCACTGCCGTAGGAAATACACAGTGACGGGAGGACTGCAAGGTTCTTCAGCT 
.((((((....(..(.(((.((.((.((((((((((.(((((.(((....)).).)))))...)))))))))).)))).))).)..))))))).
***************************************************************AGTGACGGGAGGACTGCAAGG********** TCP-miR26-3p 22
--------------------------------------------------------------CAGTGACGGGAGGACTGCAAG----------- TCP-t1097231 1
--------------------------------------------------------------CAGTGACGGGAGGACTGCAAGG---------- TCP-t0607532 1
---------------------------------------------------------------AGTGACGGGAGGACTGCAA------------ TCP-t0082322 5
---------------------------------------------------------------AGTGACGGGAGGACTGCAAG----------- TCP-t0170123 2
---------------------------------------------------------------AGTGACGGGAGGACTGCAAGG---------- TCP-t0074390 5
---------------------------------------------------------------AGTGACGGGAGGACTGCAAGGT--------- TCP-t0102806 4
---------------------------------------------------------------AGTGACGGGAGGACTGCAAGGTT-------- TCP-t0212806 2
---------------------------------------------------------------AGTGACGGGAGGACTGCAAGGTTC------- TCP-t0159635 2
***************************************************************AGTGACGGGAGGACTGCAAGGT********* Callus-miR26-3p 109
--------------------------------------------------------------CAGTGACGGGAGGACTGCAA------------ Callus-t0772955 1
--------------------------------------------------------------CAGTGACGGGAGGACTGCAAG----------- Callus-t2085082 1
--------------------------------------------------------------CAGTGACGGGAGGACTGCAAGG---------- Callus-t1609792 1
--------------------------------------------------------------CAGTGACGGGAGGACTGCAAGGT--------- Callus-t1156187 1
---------------------------------------------------------------AGTGACGGGAGGACTGCA------------- Callus-t0057970 8
---------------------------------------------------------------AGTGACGGGAGGACTGCAA------------ Callus-t0028559 18
---------------------------------------------------------------AGTGACGGGAGGACTGCAAG----------- Callus-t0028754 18
---------------------------------------------------------------AGTGACGGGAGGACTGCAAGG---------- Callus-t0031932 16
---------------------------------------------------------------AGTGACGGGAGGACTGCAAGGT--------- Callus-t0022068 25
---------------------------------------------------------------AGTGACGGGAGGACTGCAAGGTT-------- Callus-t0032152 16
---------------------------------------------------------------AGTGACGGGAGGACTGCAAGGTTC------- Callus-t0180066 3
---------------------------------------------------------------AGTGACGGGAGGACTGCAAGGTTCT------ Callus-t0459625 1
***************************************************************AGTGACGGGAGGACTGCAAGGTT******** Root-miR26-3p 10
---------------------------------------------------------------AGTGACGGGAGGACTGCA------------- Root-t1055356 1
---------------------------------------------------------------AGTGACGGGAGGACTGCAA------------ Root-t0377546 2
---------------------------------------------------------------AGTGACGGGAGGACTGCAAG----------- Root-t0663918 1
---------------------------------------------------------------AGTGACGGGAGGACTGCAAGGT--------- Root-t0373508 2
---------------------------------------------------------------AGTGACGGGAGGACTGCAAGGTT-------- Root-t0114162 4
//
mireap-plant
miR27 12012:13386345:13386550:+ 206(nt) -41.30(kcal/mol)
ATTGGCACTATGGCGCATGTATGTTGAGTTCTTGAAGCATTGCCGATATCGATATATATTTCTTTGCATGGGACAGTAGCCTTTTCTGCGGCGGATCGTTTCCTTTTCTCCAATCATAAATAACCTGATCTCTTTCTTTGTCTTTCATCAAATAAGTACAAGAATTGCATAGATGAGGATTCGGTATTGATCGCTAAAATGCGAGA 
.((.(((.(.(((((.((..(((..((((((((..........((....)).........(((.((((.(((((((..(((........)))(((.....))).....................))).)))).(((((.(((((.........))).))))))).)))).))).))))))))..)))..))))))).).))).)).
******************************************************************************************************************************************************************************GAGGATTCGGTATTGATCGCTA********** UNM-miR27-3p 131
--------------------------------------------------------------------TGGGACAGTAGCCTTTTCTGCGGCG----------------------------------------------------------------------------------------------------------------- UNM-t0615077 1
-----------------------------------------------------------------------------------------------------------------------------------------------------------------------------TGAGGATTCGGTATTGATCGCTA---------- UNM-t0417063 1
------------------------------------------------------------------------------------------------------------------------------------------------------------------------------GAGGATTCGGTATTGATCG------------- UNM-t0028407 14
------------------------------------------------------------------------------------------------------------------------------------------------------------------------------GAGGATTCGGTATTGATCGC------------ UNM-t1101429 1
------------------------------------------------------------------------------------------------------------------------------------------------------------------------------GAGGATTCGGTATTGATCGCT----------- UNM-t0031946 12
------------------------------------------------------------------------------------------------------------------------------------------------------------------------------GAGGATTCGGTATTGATCGCTA---------- UNM-t0007348 73
------------------------------------------------------------------------------------------------------------------------------------------------------------------------------GAGGATTCGGTATTGATCGCTAA--------- UNM-t0015847 28
------------------------------------------------------------------------------------------------------------------------------------------------------------------------------GAGGATTCGGTATTGATCGCTAAA-------- UNM-t0200752 2
******************************************************************************************************************************************************************************GAGGATTCGGTATTGATCGCTAA********* TCP-miR27-3p 6
----------------------------------------------------------------------GGGACAGTAGCCTTTTCTGCGGCG---------------------------------------------------------------------------------------------------------------- TCP-t0957024 1
------------------------------------------------------------------------------------------------------------------------------------------------------------------------------GAGGATTCGGTATTGATCGC------------ TCP-t0802734 1
------------------------------------------------------------------------------------------------------------------------------------------------------------------------------GAGGATTCGGTATTGATCGCT----------- TCP-t0905477 1
------------------------------------------------------------------------------------------------------------------------------------------------------------------------------GAGGATTCGGTATTGATCGCTA---------- TCP-t0740122 1
------------------------------------------------------------------------------------------------------------------------------------------------------------------------------GAGGATTCGGTATTGATCGCTAA--------- TCP-t0604094 1
------------------------------------------------------------------------------------------------------------------------------------------------------------------------------GAGGATTCGGTATTGATCGCTAAA-------- TCP-t0722164 1
-------------------------------------------------------------------------------------------------------------------------------------------------------------------------------AGGATTCGGTATTGATCGCTAA--------- TCP-t0739228 1
//
mireap-plant
miR28 12012:15162073:15162183:- 111(nt) -28.40(kcal/mol)
ACCAGTTGTATGGATCGCTTCGTCTGATGGTCCTCCTATTGACTCAAGTGGACGTGACTGAACCCTAGGAGTGCTCAGCCCATCAAGGTGACGTCGATGCAGATGACATTG 
....((..(.((.(((((.((..(((((((.(((((((.....(((.((.......)))))....))))))......).))))).))..)).).)))).)).)..))....
**********TGGATCGCTTCGTCTGATGGT******************************************************************************** UNM-miR28-5p 25
---------ATGGATCGCTTCGTCTGATGG--------------------------------------------------------------------------------- UNM-t0186705 2
----------TGGATCGCTTCGTCTGAT----------------------------------------------------------------------------------- UNM-t0617721 1
----------TGGATCGCTTCGTCTGATGGT-------------------------------------------------------------------------------- UNM-t0019400 22
----------------------------------------------------CGTGACTGAACCCTAGGAGTG-------------------------------------- UNM-t1516454 1
**********TGGATCGCTTCGTCTGATGGT******************************************************************************** BCP-miR28-5p 13
----------TGGATCGCTTCGTCTGATGG--------------------------------------------------------------------------------- BCP-t2137699 1
----------TGGATCGCTTCGTCTGATGGT-------------------------------------------------------------------------------- BCP-t0045430 11
-----------GGATCGCTTCGTCTGATGGT-------------------------------------------------------------------------------- BCP-t1747961 1
//
mireap-plant
miR29 12012:20986428:20986672:- 245(nt) -77.90(kcal/mol)
AAAGCATATATTGGGTTGTCGGTTTTCATAAAAAAACAGTCTGGTTCAGCCAGTTCTAGCAGGTCTAATTGCATGGACTCTCTATGAGGAAATACGATCCTGTGAGGGTGCTGGTTAGCTGCACCAATGTGATGGAGGCCCCAGCTGCATAGCGCGCGACTCACGCCAGCAGCGAGCGCACTCTGGACCATACATCAGATTCCACCACGATGGCAATGAGAATGATGACCCGGTGAAATGACAAC 
...((((.((((((((..(((.(((((((.............((((.(((((((.((.(((((((..(((.(((((.....)))))....)))..)).)))))...)).)))))))))))...(((.((((.((((.((.(..(((((...(((.(.....).)))..)))))..).))..(((((........))))).)))).)))).)))..))))))))))..))))))))..))).)...
**********************************************************************************************************************************************************************************************************************AATGAGAATGATGACCCGGTG********** UNM-miR29-3p 38
---------------------------------------------------------------------------------------GGAAATACGATCCTGTGA-------------------------------------------------------------------------------------------------------------------------------------------- UNM-t0522233 1
----------------------------------------------------------------------------------------------------------------------------------------------------------------------------------------------------------------------AATGAGAATGATGACCCGGTG---------- UNM-t0012502 38
**********************************************************************************************************************************************************************************************************************AATGAGAATGATGACCCGGTG********** BCP-miR29-3p 28
----------------------------------------------------------------------------------------------------------------------------------------------------------------------------------------------------------------------AATGAGAATGATGACCCGGTG---------- BCP-t0019434 28
//
mireap-plant
miR30 12006:637204:637356:- 153(nt) -69.70(kcal/mol)
GCTATTGAACTAGATGGCTGATCTGGTGTGGCTTGGCTTTGGGTAAGAAGGATTGGCCTCTGTCTAGTGCCTCACTTTCCTTCTGCGGTTCTGTCTACTGTCCTGGTTTGGAAGAAGTCAAACCAAGCCAGATCAGCCATCTAGTTGAGTCTC 
...(((.((((((((((((((((((((.(((.(((((((((..(.(((((((..(((((......)).)))......)))))))...)..).........(((......))).)))))))).))).)))))))))))))))))))).)))...
**********TAGATGGCTGATCTGGTGTGG************************************************************************************************************************** Root-miR30-5p 26
-----TGAACTAGATGGCTGATCTGG------------------------------------------------------------------------------------------------------------------------------- Root-t0706622 1
----------TAGATGGCTGATCTGGTGT---------------------------------------------------------------------------------------------------------------------------- Root-t0134353 3
----------TAGATGGCTGATCTGGTGTG--------------------------------------------------------------------------------------------------------------------------- Root-t0425010 1
----------TAGATGGCTGATCTGGTGTGG-------------------------------------------------------------------------------------------------------------------------- Root-t0027822 17
-----------AGATGGCTGATCTGGTGT---------------------------------------------------------------------------------------------------------------------------- Root-t1742232 1
-----------AGATGGCTGATCTGGTGTG--------------------------------------------------------------------------------------------------------------------------- Root-t1052641 1
-----------AGATGGCTGATCTGGTGTGG-------------------------------------------------------------------------------------------------------------------------- Root-t0185427 3
**********TAGATGGCTGATCTGGTGTGG************************************************************************************************************************** Leaf-miR30-5p 35
****************************************************************************************************************************AAGCCAGATCAGCCATCTAGT******** Leaf-miR30-3p 1
----------TAGATGGCTGATCTGGTG----------------------------------------------------------------------------------------------------------------------------- Leaf-t1082839 1
----------TAGATGGCTGATCTGGTGT---------------------------------------------------------------------------------------------------------------------------- Leaf-t0375586 1
----------TAGATGGCTGATCTGGTGTG--------------------------------------------------------------------------------------------------------------------------- Leaf-t0083314 4
----------TAGATGGCTGATCTGGTGTGG-------------------------------------------------------------------------------------------------------------------------- Leaf-t0021833 27
-----------AGATGGCTGATCTGGTGT---------------------------------------------------------------------------------------------------------------------------- Leaf-t0280811 2
----------------------------------------------------------------------------------------------------------------------------AAGCCAGATCAGCCATCTAGT-------- Leaf-t0651505 1
//
mireap-plant
miR31 12011:23757256:23757491:- 236(nt) -61.60(kcal/mol)
TTTCCAAGCCTAGGCATTTTCTCTTGGCATGCTGTGCAGCTTATTCCAGGAAACATTATATTGAACTTTAGTAGAGGAATTGCATATTAAAGTTTTTCTTGAAGTAAGTCAAGTAAATATTTTTGGTGACAGGCTACATTTGGGATAGCAGGGATACCGTCTAGTGCCTAATGCGTGCCTTTGGATTCGAAATGGTCAGGCCTATCGCCCTGTGATTGTTATTTCTTTGTTGGGTT 
.......((((.(.((((((.(((.(((((((.(((.(((((.(((((((((...((((.((((((((((..(((((((((.........)))))))))))))))...))))))))...))))))).)).))))).)))(((((.(((..((....))..)))...))))).)))))))...)))...)))))).).)))).....((((.(..(...........)..).)))).
**********TAGGCATTTTCTCTTGGCATG************************************************************************************************************************************************************************************************************* UNM-miR31-5p 11
----------TAGGCATTTTCTCTTGGCATG------------------------------------------------------------------------------------------------------------------------------------------------------------------------------------------------------------- UNM-t0033773 11
**********TAGGCATTTTCTCTTGGCATG************************************************************************************************************************************************************************************************************* BCP-miR31-5p 16
----------TAGGCATTTTCTCTTGGCATG------------------------------------------------------------------------------------------------------------------------------------------------------------------------------------------------------------- BCP-t0030869 16
//
mireap-plant
miR32 12012:19099350:19099474:- 125(nt) -53.80(kcal/mol)
GTTGGCTCAAAGGCTGATCCACTCCAGAGGAGGTTTCGTAGGACAGATCCCCTCGATTCATTGTCACTCGTTCATGGATCATCCCGATGAACATCCTCAGGAGTGGATTGGGCTTCAAGACAGCA 
((((.((..(((.(..(((((((((.(((((.(..(((.(((........))))))..)..........((((((((......)).)))))).))))).)))))))))..).)))..)).)))).
**********AGGCTGATCCACTCCAGAGGA********************************************************************************************** Root-miR32-5p 8
----------AGGCTGATCCACTCCAGAGGA---------------------------------------------------------------------------------------------- Root-t0059441 7
-----------GGCTGATCCACTCCAGAGGA---------------------------------------------------------------------------------------------- Root-t1674085 1
**********AGGCTGATCCACTCCAGAGGA********************************************************************************************** Leaf-miR32-5p 6
----------AGGCTGATCCACTCCAGAGG----------------------------------------------------------------------------------------------- Leaf-t1069455 1
----------AGGCTGATCCACTCCAGAGGA---------------------------------------------------------------------------------------------- Leaf-t0071064 5
//
mireap-plant
miR33 12005:3639510:3639655:- 146(nt) -95.00(kcal/mol)
TTGCTTCACTAATGATGTGGGTACGAATGAACAAAAATGTGACTATTTTAAGCTTCACTGTTGATGACTGATGGCGACACGAGTAACATGAAGCCTAAAATAGTCACATTTTTGTTCATTCGTACCTACATCATTAGTGAAGCAAA 
((((((((((((((((((((((((((((((((((((((((((((((((((.((((((.((((....(((..((....))..))))))))))))).)))))))))))))))))))))))))))))))))))))))))))))))))).
**********AATGATGTGGGTACGAATGAA******************************************************************************************************************* BCP-miR33-5p 17
----------AATGATGTGGGTACGAATGAA------------------------------------------------------------------------------------------------------------------- BCP-t0030211 17
**********AATGATGTGGGTACGAATGAA******************************************************************************************************************* Callus-miR33-5p 13
---------TAATGATGTGGGTACGAATGA-------------------------------------------------------------------------------------------------------------------- Callust0246572 2
----------AATGATGTGGGTACGAATGAA------------------------------------------------------------------------------------------------------------------- Callust0045663 11
**********AATGATGTGGGTACGAATGAA******************************************************************************************************************* Root-miR33-5p 103
---------TAATGATGTGGGTACGAATGA-------------------------------------------------------------------------------------------------------------------- Root-t0107500 4
----------AATGATGTGGGTACGAATGAA------------------------------------------------------------------------------------------------------------------- Root-t0006780 97
-----------ATGATGTGGGTACGAATGAA------------------------------------------------------------------------------------------------------------------- Root-t1697077 1
-----------ATGATGTGGGTACGAATGAAC------------------------------------------------------------------------------------------------------------------ Root-t1361317 1
**********AATGATGTGGGTACGAATGAA******************************************************************************************************************* Leaf-miR33-5p 46
********************************************************************************************************************CATTCGTACCTACATCATTAG********* Leaf-miR33-3p 1
---------TAATGATGTGGGTACGAATGA-------------------------------------------------------------------------------------------------------------------- Leaft0118533 3
----------AATGATGTGGGTACGAATGAA------------------------------------------------------------------------------------------------------------------- Root-t0016910 39
-----------ATGATGTGGGTACGAATGAAC------------------------------------------------------------------------------------------------------------------ Root-t0097465 4
--------------------------------------------------------------GATGACTGATGGCGACACGAGTAA------------------------------------------------------------ Root-t1031747 1
-------------------------------------------------------------------------------------------------------------------TCATTCGTACCTACATCATTA---------- Root-t1162068 1
//
mireap-plant
miR34 12004:14628293:14628420:- 128(nt) -34.30(kcal/mol)
TTGGTGGAAGAAGGCCAAGTGTTTGGGATGTTGGAAATAACTTCCTAGCTGGCTGGCCTAAGAAATTTTCATAGACAAAGAGCCGTTTCAAACCATGCATATCCCAGCTGTTTCGGCCTTGCTGCATT
...(..(...((((((((..(.(((((((((.((((.....)))).....((((.(.(((.((.....)).))).)....))))..............))))))))).)..)).)))))).)..)...
**************CCAAGTGTTTGGGATGTTGG********************************************************************************************** UNM-miR34-5p 3
*************************************************************************************************CATATCCCAGCTGTTTCGGCC********** UNM-miR34-3p 10
-------------GCCAAGTGTTTGGGATGTTGG---------------------------------------------------------------------------------------------- UNM-t0106342 3
-----------------------------------AATAACTTCCTAGCTGGCTGG------------------------------------------------------------------------ UNM-t0981307 1
-------------------------------------------------------------------------------------------------CATATCCCAGCTGTTTCGGCC---------- UNM-t0037367 10
*************************************************************************************************CATATCCCAGCTGTTTCGGCC********** BCP-miR34-3p 8
-------------------------------------------------------------------------------------------------CATATCCCAGCTGTTTCGGCC---------- BCP-t0063545 8
//
mireap-plant
miR35 12004:18199589:18199725:+ 137(nt) -69.40(kcal/mol)
CTCTTGTATTTTTTTTTAGCATTACCATATCCTATTTGGCAATGAATTTCATATACTAGAGTATGTTCTTAAGATTGGATTGTCTAAAGTGAAATTCATTGCCAAATAGGATATGGTAATGCTAAAAAAATACATGA 
.((.((((((((((..((((((((((((((((((((((((((((((((((.(((((....)))))..(((.((((......)))).))).)))))))))))))))))))))))))))))))))))))))))))).))
**********************************************************************************************************TAGGATATGGTAATGCTAAAA********** Callus-miR35-3p 18
-------------------------------------------------------------------------------------------------------AAATAGGATATGGTAATGCTA------------- Callus-t0084900 6
----------------------------------------------------------------------------------------------------------TAGGATATGGTAATGCTAAA----------- Callus-t1411063 1
----------------------------------------------------------------------------------------------------------TAGGATATGGTAATGCTAAAA---------- Callus-t0043955 11
*************TTTTAGCATTACCATATCCTATT***************************************************************************************************** Root-miR35-5p 1
**********************************************************************************************************TAGGATATGGTAATGCTAAAA********** Root-miR35-3p 81
--------------TTTAGCATTACCATATCCTAT------------------------------------------------------------------------------------------------------ Root-t1166383 1
--------------------ATTACCATATCCTATTTGGC------------------------------------------------------------------------------------------------- Root-t0558720 1
------------------------------------------------------------------------------------------------------CAAATAGGATATGGTAAT----------------- Root-t0876685 1
------------------------------------------------------------------------------------------------------CAAATAGGATATGGTAATGCT-------------- Root-t0976128 1
-------------------------------------------------------------------------------------------------------AAATAGGATATGGTAATGCTA------------- Root-t1392415 1
--------------------------------------------------------------------------------------------------------AATAGGATATGGTAATGC--------------- Root-t1647984 1
--------------------------------------------------------------------------------------------------------AATAGGATATGGTAATGCTAA------------ Root-t0115566 4
----------------------------------------------------------------------------------------------------------TAGGATATGGTAATGCTAAAA---------- Root-t0008536 73
-----------------------------------------------------------------------------------------------------------AGGATATGGTAATGCTAAAAA--------- Root-t0286524 2
**********************************************************************************************************TAGGATATGGTAATGCTAAAA********** Leaf-miR35-3p 46
-------------------------------------------------------------------------------------------------------AAATAGGATATGGTAATGCTA------------- Leaf-t0135835 3
----------------------------------------------------------------------------------------------------------TAGGATATGGTAATGCTAAAA---------- Leaf-t0015822 43
//
mireap-plant
miR36 12003:33946937:33947082:+ 146(nt) -72.20(kcal/mol)
GTCATTATTCTTCAGTCCGTTGTCCTTTGTGATAACATATCTGTACTTATACGTTTGTTCATTTAGGATAGACAAGGCTCAAAGCCACGCTAGCTGACATTAGCCGGATATGTTATAACAAAGGACAACAGACTGAAGAATAATGA 
.((((((((((((((((.((((((((((((.((((((((((((.........((((((((.....))))))))..(((.....)))..(((((......))))))))))))))))).)))))))))))).))))))))))))))))
*******************************************************************************************************************TAACAAAGGACAACAGACTGA********** Callus-miR36-3p 7
-------------------------------------------------------------------------------------------------------------------TAACAAAGGACAACAGACTGA---------- Callus-t0189647 3
-------------------------------------------------------------------------------------------------------------------TAACAAAGGACAACAGACTGAA--------- Callus-t0295373 2
-------------------------------------------------------------------------------------------------------------------TAACAAAGGACAACAGACTGAAGA------- Callus-t1492106 1
-------------------------------------------------------------------------------------------------------------------TAACAAAGGACAACAGACTGAAGAA------ Callus-t0560279 1
*************AGTCCGTTGTCCTTTGTGATA**************************************************************************************************************** Root-miR36-5p 1
*******************************************************************************************************************TAACAAAGGACAACAGACTGA********** Root-miR36-3p 21
----------TTCAGTCCGTTGTCCTTTGTGA------------------------------------------------------------------------------------------------------------------ Root-t0610050 1
-------------------------------------------------------------------------------------------------------------------TAACAAAGGACAACAGAC------------- Root-t1497621 1
-------------------------------------------------------------------------------------------------------------------TAACAAAGGACAACAGACTG----------- Root-t0315441 2
-------------------------------------------------------------------------------------------------------------------TAACAAAGGACAACAGACTGA---------- Root-t0026288 18
*******************************************************************************************************************TAACAAAGGACAACAGACTGA********** Leaf-miR36-3p 10
-------------------------------------------------------------------------------------------------------------------TAACAAAGGACAACAGACTGA---------- Leaf-t0043358 10
//

mireap-plant
miR37 12007:16718078:16718186:- 109(nt) -47.70(kcal/mol)
ACTGGAAGTGAGAATTGGAGGAAAACAAACTGATTGCTGGTTGATGCTTGCAACAGTGTGGCAAACAATTAATATTCAGATTGTTTTTCTCCAATATCTCACCTTCAGG 
.(((((.(((((((((((((((((((((.((((.((.((((((.((((.(((....)))))))..)))))).)).)))).))))))))))))))).)))))).))))).
**********AGAATTGGAGGAAAACAAACTGA**************************************************************************** UNM-miR37-5p 5
*****************************************************************************AGATTGTTTTTCTCCAATATCTCA******** UNM-miR37-3p 1
----------AGAATTGGAGGAAAACAAACT------------------------------------------------------------------------------ UNM-t1413331 1
----------AGAATTGGAGGAAAACAAACTG----------------------------------------------------------------------------- UNM-t0191390 2
----------AGAATTGGAGGAAAACAAACTGA---------------------------------------------------------------------------- UNM-t0218922 2
-------------------------------------------------------------------------------ATTGTTTTTCTCCAATATCTCA-------- UNM-t1582327 1
**********AGAATTGGAGGAAAACAAACT****************************************************************************** BCP-miR37-5p 5
----------AGAATTGGAGGAAAACAAAC------------------------------------------------------------------------------- BCP-t0390637 2
----------AGAATTGGAGGAAAACAAACT------------------------------------------------------------------------------ BCP-t0206440 3
//
mireap-plant
miR38 12006:17007970:17008158:- 189(nt) -61.80(kcal/mol)
TTTTTGAGGAAATTGCTGGCAGCACTGTTTATATAGAAATTTCTGTAAAATAATTGCTCCTGAGCTTGTGTTTGTCATAAATGTTAGTTGTTACTGTAGATGTTTCTTTCCTTAAAAGTTTCCCTAAACATTCTTGCTTGTTTACAGGAATTCCTATATGAACACTGTTGCCAGCAATTTGCTTTTTAA
.....(((.(((((((((((((((.(((((((((((.((((((((((((......(((....)))........(.((..((((((((..(..(((..(((....))).........)))..).)).))))))..)))...)))))))))))).))))))))))).))))))))))))))).))).....
**********AATTGCTGGCAGCACTGTTTA************************************************************************************************************************************************************** BCP-miR38-5p 7
****************************************************************************************************************************************************************AACACTGTTGCCAGCAATTTG******** BCP-miR38-3p 2
----------AATTGCTGGCAGCACTGTTTA-------------------------------------------------------------------------------------------------------------------------------------------------------------- BCP-t0086538 6
-----------ATTGCTGGCAGCACTGTTTAT------------------------------------------------------------------------------------------------------------------------------------------------------------- BCP-t1690112 1
------------------------------------------------------------------------------------------------------------------------------------------------------TTCCTATATGAACACTGTTGCCAG--------------- BCP-t0672403 1
----------------------------------------------------------------------------------------------------------------------------------------------------------------AACACTGTTGCCAGCAATTTG-------- BCP-t0373442 2
**********AATTGCTGGCAGCACTGTTTA************************************************************************************************************************************************************** Leaf-miR38-5p 19
---------AAATTGCTGGCAGCACTGTTTA-------------------------------------------------------------------------------------------------------------------------------------------------------------- Leaf-t0947096 1
----------AATTGCTGGCAGCACTGT----------------------------------------------------------------------------------------------------------------------------------------------------------------- Leaf-t0837771 1
----------AATTGCTGGCAGCACTGTTTA-------------------------------------------------------------------------------------------------------------------------------------------------------------- Leaf-t0036052 13
-----------ATTGCTGGCAGCACTGTTTA-------------------------------------------------------------------------------------------------------------------------------------------------------------- Leaf-t0775898 1
-----------ATTGCTGGCAGCACTGTTTAT------------------------------------------------------------------------------------------------------------------------------------------------------------- Leaf-t0200051 2
------------TTGCTGGCAGCACTGTTTATA------------------------------------------------------------------------------------------------------------------------------------------------------------ Leaf-t0916423 1
//
mireap-plant
miR39 12002:22834292:22834395:+ 104(nt) -44.42(kcal/mol)
TTGGACAGCTTCCCAGAGCTTTGGCCGTCGCTCCGGTCTTCTGCCATGACATCAATCTTTGGACCGCCGGCGACTGGCCTTGTTCTGGGATGAACTTGAACAGA 
(((..(((..(((((((((...((((((((((.((((((.......((....))......))))))..)))))).))))..))))))))).....)))..))).
**********TCCCAGAGCTTTGGCCGTCGC************************************************************************* UNM-miR39-5p 5
----------TCCCAGAGCTTTGGCCGTCGC------------------------------------------------------------------------- UNM-t0068651 5
//
mireap-plant
miR40 12004:17056747:17056870:+ 124(nt) -35.40(kcal/mol)
AAATTGTTTGGTTCAGTTGGGGAGACGATCACGCCTTAATTGGAATGAGAGACTTCGGGAGTTTTAGTTATTCTATTTGGACACCCAAATGGGCCGATGGTTGTTCTACAGGTGAAAACAATGT 
..(((((((...(((.(((..(((.(((((((((((....(((((((((((((((...)))))))..)))))))).((((....))))..))).)).)))))))))..))).))))))))))..
*********************************************************************************************CCGATGGTTGTTCTACAGGTG********** UNM-miR40-3p 5
---------------------------------------------------------------------------------------------CCGATGGTTGTTCTACAGGTG---------- UNM-t0065215 5
//
mireap-plant
miR41 12005:13901335:13901429:- 95(nt) -29.40(kcal/mol)
GGAGGTGGGAGTCAAACCATATCAGTTTCCGTGGGAGTGAGAAGCATGGGGAAATTTAGCCCAACTCATTGCTTCGGTAGGCTGGCGACCAATTC 
((..((((........)))).((((((((((.((.((((((.....((((.........)))).)))))).)).))).)))))))...)).....
****************************************************************CTCATTGCTTCGGTAGGCTGG********** UNM-miR41-3p 8
-----------------------------CGTGGGAGTGAGAAGCATGGG--------------------------------------------- UNM-t1627461 1
----------------------------------------------------------------CTCATTGCTTCGGTAGGCTGG---------- UNM-t0044026 8
//
mireap-plant
miR42 12006:6449256:6449510:- 255(nt) -75.14(kcal/mol)
CATCATGAACAAGTGGGATCCGTGGCGCAATGGTAGCGCGTCTGACTCCAGATCAGAAGGTTGCGTGTTCGATTCATGTCGGGTTCAAAACCCCGGTCCAAAACGGATCTTTTTTTTTTTCCAACGTATTTTGGCAATCAACTTTTTGGTTCTTCAATTCCAGGCAAAGAACTCGACTGCACACGTGAGCCTGCGACCGTACTGGACCAATTTGCGACACTAGTGATCGCGATCGTGATTTGTGAATAATGATGT 
((((((..((((((.(((((.(((((((..((((..((((......(((((.......(((((((.(((((......(((((((((........(((((.....)))))................((...((((.((((((....))))))..))))......))...)))))))))........))))).)))))))...)))))......))))..))))))).)))))))).).)))))).....)))))).
**********AAGTGGGATCCGTGGCGCAA********************************************************************************************************************************************************************************************************************************* UNM-miR42-5p 10
----------AAGTGGGATCCGTGGCGC----------------------------------------------------------------------------------------------------------------------------------------------------------------------------------------------------------------------------------- UNM-t0178641 2
----------AAGTGGGATCCGTGGCGCA---------------------------------------------------------------------------------------------------------------------------------------------------------------------------------------------------------------------------------- UNM-t0398732 1
----------AAGTGGGATCCGTGGCGCAA--------------------------------------------------------------------------------------------------------------------------------------------------------------------------------------------------------------------------------- UNM-t0156179 2
-----------AGTGGGATCCGTGGCGCAA--------------------------------------------------------------------------------------------------------------------------------------------------------------------------------------------------------------------------------- UNM-t1320587 1
------------GTGGGATCCGTGGCGCAA--------------------------------------------------------------------------------------------------------------------------------------------------------------------------------------------------------------------------------- UNM-t0802210 1
------------GTGGGATCCGTGGCGCAAT-------------------------------------------------------------------------------------------------------------------------------------------------------------------------------------------------------------------------------- UNM-t0827515 1
------------GTGGGATCCGTGGCGCAATG------------------------------------------------------------------------------------------------------------------------------------------------------------------------------------------------------------------------------- UNM-t1609276 1
-------------TGGGATCCGTGGCGCAATG------------------------------------------------------------------------------------------------------------------------------------------------------------------------------------------------------------------------------- UNM-t0623542 1
------------------------------------------------------------------GTTCGATTCATGTCGGGTTC------------------------------------------------------------------------------------------------------------------------------------------------------------------------- UNM-t0787058 1
//
mireap-plant
miR43 12006:24617624:24617726:- 103(nt) -26.40(kcal/mol)
CAAATCAATTTGCATCACGGCGCATATGTAGAACCCCGTTCAGTTGACTACAATAGTAAGCCAAACGAATGCAGCGTTGTGTGCCGCAATGTACGTACAGCCA
..........(((((..((((((((((((.(.....((((..(((.((((...)))).)))..))))....).))).)))))))))..)))))..........
**********TGCATCACGGCGCATATGTAG************************************************************************ UNM-miR43-5p 5
----------TGCATCACGGCGCATATGTAG------------------------------------------------------------------------ UNM-t0066282 5

//
mireap-plant
miR44 12007:9524609:9524771:+ 163(nt) -39.00(kcal/mol)
AATCAAGGAGAGAATAGTCCCGATTCCTGCTTACTGCATGCCTTATTTGGATGTGCCCAAATTCAGACCGGGTCACATATATGGTGCATTTTAATGTAAAATCTAGGGCCAAACATAATCACGATTCTTTGCATACTCAAACAGGGCATTGCAGTTCATTGAT 
.((((((.((.((((.......)))))).)..((((((((((((.((((..(((((..............((((...((.((..(((((....)))))..)).)).))))...(........).......)))))..)))).)))))).))))))...)))))
************************************************************************************************************************************ATACTCAAACAGGGCATTGCA********** UNM-miR44-3p 6
------------------------------------------------------------------------------------------------------------------------------------ATACTCAAACAGGGCATTGCA---------- UNM-t0053448 6
//
mireap-plant
miR45 12012:24324806:24324875:+ 70(nt) -34.20(kcal/mol)
CTGTGGGCGTTGGCAGAAGTACTGGACTTAGCGGGCGCTAGGGCTTCAGCTCATTCTGCTATGTCCGCAT 
.(((((((((.((((((((..(((((((((((....))))))..)))))..).)))))))))))))))).
**********TGGCAGAAGTACTGGACTTAG*************************************** UNM-miR45-5p 6
----------TGGCAGAAGTACTGGACTTAG--------------------------------------- UNM-t0071595 5
----------TGGCAGAAGTACTGGACTTAGCGG------------------------------------ UNM-t0310255 1
//
mireap-plant
miR46 12012:10267043:10267373:- 331(nt) -83.80(kcal/mol)
CAGAGATTCAGGCTAGTACATTGGGTAGGCATATGTCCATGAGCAAGTCTACGCTCAAGACAGGGAGGATAGTTTAGATAAAGGAATATCATTCCGACCTTTGCTCAAAGTGCTATAGCCAATTATTACAAAAATCGCCCAAAAGTGTTCACAAAACAGCGAGTTCACAACCACACTCTAACCAAACATTAAGCCAACACACACTAATGCAAGCCAACACAAGATAAAGAAAACACAATTATGAGGAGAGTACTCATCACCTCAAGGGTGTCGTGCTCATTTGTGTGCTTGATCGTGGTGCTGCGTATGCCAAGCTGATGCATGTCTTTGC 
(((((((...(((((((((.(((((((((....((((..(((((........))))).)))).((((((((.(((.......))).)))).))))..)))..)))))).)))))..))))................((......((....))....((((((((..........))))..............((..((.(((((((...(((((..(((((((............((....))....((((((....((((.....))))..)))))).))))))))))))....))))).)).))..))...))))..))..))))))).
**********GGCTAGTACATTGGGTAGGCA************************************************************************************************************************************************************************************************************************************************************************************************************ UNM-miR46-5p 7
----------GGCTAGTACATTGGGTAGGCA------------------------------------------------------------------------------------------------------------------------------------------------------------------------------------------------------------------------------------------------------------------------------------------------------------ UNM-t0051522 7
-------------------------------------------------------------------------------------------------------------------------------------------------------------------------------------------------------CACACTAATGCAAGCCAACAC--------------------------------------------------------------------------------------------------------------- UNM-t0996805 1
//
mireap-plant
miR47 12001:2330879:2331062:- 184(nt) -56.00(kcal/mol)
ATGAATGTTCAGTGGCTGCATATCTGATGAGCCACGGTAAAATCCTTGAGCAAACTGTTCTGCTTCCGTGCCTCTCACAGCGCTGGTTCCAGTGCATATGATTCAGATGTAGAGGAACAACACATAAATCGTCTATATAGCTGGAAGAGACTCGTCATTTGGGATCAGTGAGTTGAGCAGTCGA 
.(((.((((((((.((((..((..(((((((.(((((..........(((((........))))))))))..((((...((((((....))))))......((((((((((((.((............)).)))))))..))))).)))))))))))..))....)))).).))))))).))).
**********AGTGGCTGCATATCTGATGAG********************************************************************************************************************************************************* BCP-P2-miR47-5p 10
----------AGTGGCTGCATATCTGATGAG--------------------------------------------------------------------------------------------------------------------------------------------------------- BCP-t0047808 10
----------------------------------------------------------------------------------------------------------------------------------------ATAGCTGGAAGAGACTCGTCA--------------------------- BCP-t1881316 1
//
mireap-plant
miR48 12003:22776587:22776923:- 337(nt) -83.40(kcal/mol)
AGGTGGAAATATTAAGAGATGGGAGGTTACAATTGATTGAGAAGAATAATATTATATGTTGATATAAAATTTAAATTCTAAGAGTTTGTTATATTTTAGAACGGGTAGCAGAGGCAAAAGGAACTAAATGCTGAAACCGTGTAAATGTAGCTATTGGTGCTAAAGGTTAAGACAAACAGTAGGTTACAGCTAAAATAGTACAATTAAATTTTTGAAAAACCAAAGTTCAGGTTGGGTGTTTGGTCTAGTGGTATGATTCTCGCTTCGGGTGCGAGAGGTCGGGAGTTCGATTCTCCCAACACCCCGTGTAAGCTGTATCCATTTCTTTTTTCGAAAA 
.....((((....((((((((((((.(((((.(((((((...((((((((.((((((....)))))).)))...)))))............((((((((.((((.(((((.((..........))...)))))...)))).....(((((((((((.((((........)).))..))))).)))))).))))))))...)))))))..........((((........))))((((((.................(((((((.......)))))))...(((((.......))))).))))))..))))).))...)))))))))).)))).....
******************************************************************************************************************************************************************************************************************************************************************************************************************TGTAAGCTGTATCCATTTCTT********** BCP-miR48-3p 11
-----------------------------------------------------------------------------------------------------------------------------------------------------------------------------------------------------------------------------------------------------------------------------------------------------------------GTGTAAGCTGTATCCATTTCTT---------- BCP-t1298552 1
-----------------------------------------------------------------------------------------------------------------------------------------------------------------------------------------------------------------------------------------------------------------------------------------------------------------GTGTAAGCTGTATCCATTTCTTTT-------- BCP-t0258386 3
------------------------------------------------------------------------------------------------------------------------------------------------------------------------------------------------------------------------------------------------------------------------------------------------------------------TGTAAGCTGTATCCATTTCTT---------- BCP-t0158744 4
------------------------------------------------------------------------------------------------------------------------------------------------------------------------------------------------------------------------------------------------------------------------------------------------------------------TGTAAGCTGTATCCATTTCTTT--------- BCP-t0349270 2
------------------------------------------------------------------------------------------------------------------------------------------------------------------------------------------------------------------------------------------------------------------------------------------------------------------TGTAAGCTGTATCCATTTCTTTT-------- BCP-t0857899 1
//
mireap-plant
miR49 12004:21462942:21463054:+ 113(nt) -50.00(kcal/mol)
AGCACCTAAGAACAATAGGAATGGGAGGCATTAGGAAAGTTGCAAGCCAAGTCTCCACAAACATGGAGCTTGCACTTTCCTCCATGTTCCCATTCCTACAGCTCTTAGACCCT 
.....((((((.(..((((((((((((.(((.((((((((.((((((......((((......))))))))))))))))))..)))))))))))))))..).)))))).....
**********AACAATAGGAATGGGAGGCAT********************************************************************************** BCP-miR49-5p 9
--------AGAACAATAGGAATGGGAG-------------------------------------------------------------------------------------- BCP-t0771211 1
--------AGAACAATAGGAATGGGAGG------------------------------------------------------------------------------------- BCP-t1692403 1
---------GAACAATAGGAATGGGAGGCA----------------------------------------------------------------------------------- BCP-t0574996 2
----------AACAATAGGAATGGGAGGCAT---------------------------------------------------------------------------------- BCP-t0103679 5
---------------TAGGAATGGGAGGCATTAGGA----------------------------------------------------------------------------- BCP-t0946351 1
//
mireap-plant
miR50 12004:18018287:18018370:- 84(nt) -19.10(kcal/mol)
TACTAGAAAACAAGTAAGTGTAATTCCCCCTAAACATTAAAATATGTTGACATGAGGAGGAACATATTTACTAGTTATATTGTC 
........(((.(((((((((..((((.(((.(((((......)))))......))).)))).))))))))).)))........
****************************************************TGAGGAGGAACATATTTACTAG********** BCP-miR50-3p 10
--------------------------------------------TGTTGACATGAGGAGGAACAT------------------- BCP-t1434020 1
-------------------------------------------------ACATGAGGAGGAACATATT---------------- BCP-t0968842 1
--------------------------------------------------CATGAGGAGGAACATATT---------------- BCP-t2106144 1
--------------------------------------------------CATGAGGAGGAACATATTTACTA----------- BCP-t1196370 1
----------------------------------------------------TGAGGAGGAACATATTTAC------------- BCP-t1120559 1
----------------------------------------------------TGAGGAGGAACATATTTACTA----------- BCP-t1023560 1
----------------------------------------------------TGAGGAGGAACATATTTACTAG---------- BCP-t0118402 4
----------------------------------------------------TGAGGAGGAACATATTTACTAGT--------- BCP-t1102053 1
//
mireap-plant
miR52 12008:3730462:3730588:- 127(nt) -55.71(kcal/mol)
TTGTTCAGGCACTGGAAGTGAGAATTGGAGGAAAACAAACTGATTGCTGGTTGTTGTTTGCAACAGTGTGGCAAACAATGTTCAGCTTGTTTTTCTCCAATATCTCACCTTCAGGTTGATTGCTTGA 
....((((((((((((.(((((((((((((((((((((.......(((((..(((((((((.((...)).)))))))))..)))))))))))))))))))).)))))).)))))......)))))))
********************AGAATTGGAGGAAAACAAACT************************************************************************************** BCP-miR52-5p 5
*************************************************************************************CTTGTTTTTCTCCAATATCTCA******************** BCP-miR52-3p 24
--------------------AGAATTGGAGGAAAACAAAC--------------------------------------------------------------------------------------- BCP-t0390637 2
--------------------AGAATTGGAGGAAAACAAACT-------------------------------------------------------------------------------------- BCP-t0206440 3
-------------------------------------------------------------------------------------CTTGTTTTTCTCCAATATCTCA-------------------- BCP-t0021910 24
//
mireap-plant
miR53 12009:3277054:3277337:+ 284(nt) -56.40(kcal/mol)
GAAGAATGGCGGTAATCGTGACATTATTTCTATTAATAGTAACCAAATAATATTGTCAGATGTGATCAGCAAAAGTATCATCAACAAAGGTTCAAGTTTGTATATGTTTTGGTTTGAGTAAGAAGATAGCGAATGAAAAGGAATGCCCCTTGCATGTTGAGGGATTGGTATGTGTTAATTGTTTGAGTCAAGATATTTTTGTAGAGACTATGCTAATCGCAGTTAAGAATCAACAGTTCTAGAGAGATATATATGGAAAATGTGTTCATGACGGTCTATTCAAT 
...(((((((.(...(((((((((..(((((((........((((((((((...((((....)))).((((...((((((((....((.((.((((...((((.(.((((.(((((..((......)).))))).)))).).))))..)))).)).))....)).)))))).)))).)))))))).))....((((((((.(((((....(((.....)))(((.......)))..))))).))))))))..)))))))..))).))))))).).))))))...
*************************************************************************************************************************************************************************************************************************************************************TGGAAAATGTGTTCATGACGG********** BCP-miR53-3p 40
------------------------------------------------------------------------------------------------------------------------------------------------------------TTGAGGGATTGGTATGTGTTAA---------------------------------------------------------------------------------------------------------- BCP-t2154275 1
----------------------------------------------------------------------------------------------------------------------------------------------------------------------------------------------------------------------------------------------------------ATATGGAAAATGTGTTCATGACGG---------- BCP-t0148823 4
-----------------------------------------------------------------------------------------------------------------------------------------------------------------------------------------------------------------------------------------------------------TATGGAAAATGTGTTCATGACGGT--------- BCP-t1349025 1
------------------------------------------------------------------------------------------------------------------------------------------------------------------------------------------------------------------------------------------------------------ATGGAAAATGTGTTCATGACGG---------- BCP-t0199309 3
------------------------------------------------------------------------------------------------------------------------------------------------------------------------------------------------------------------------------------------------------------ATGGAAAATGTGTTCATGACGGT--------- BCP-t0091273 5
------------------------------------------------------------------------------------------------------------------------------------------------------------------------------------------------------------------------------------------------------------ATGGAAAATGTGTTCATGACGGTC-------- BCP-t0069118 7
-------------------------------------------------------------------------------------------------------------------------------------------------------------------------------------------------------------------------------------------------------------TGGAAAATGTGTTCATGACGG---------- BCP-t0044911 11
-------------------------------------------------------------------------------------------------------------------------------------------------------------------------------------------------------------------------------------------------------------TGGAAAATGTGTTCATGACGGT--------- BCP-t0057365 8
-------------------------------------------------------------------------------------------------------------------------------------------------------------------------------------------------------------------------------------------------------------TGGAAAATGTGTTCATGACGGTCT------- BCP-t1252343 1
//
mireap-plant
miR54 12009:3903312:3903519:- 208(nt) -45.90(kcal/mol)
GATGTACAAGTGAACCTTGGGAGCGATCTGAAACGAATTCCTTGTTCTCATGAAAATAGTCATGAATGCGGCCCCAATGTGTTCCATGAGATTGATCCATCCCTTTACCGCATTAAAAGAAACATTTATCCATGCCGACACCAAAAGGTTGTCTTCCTCCAAAATGAATTTTTCGGATCTTTTTTGGTTTGGTCTCACAGCAGCATTT 
(((((....((((((((..((((.((((((((..((((((.......((((((......))))))..((((((.....(((((.((((.(((.(((...((..((((......)))).))...))).)))))))..))))).....)))))).............)))))))))))))).))))..)...))).))))....))))).
**********TGAACCTTGGGAGCGATCTGAA******************************************************************************************************************************************************************************** BCP-miR54-5p 7
----------TGAACCTTGGGAGCGATCTGA--------------------------------------------------------------------------------------------------------------------------------------------------------------------------------- BCP-t0328533 2
----------TGAACCTTGGGAGCGATCTGAA-------------------------------------------------------------------------------------------------------------------------------------------------------------------------------- BCP-t0092676 5
//
mireap-plant
miR55 12010:1568883:1569135:+ 253(nt) -53.42(kcal/mol)
GGATGTGGGATTCAAACTCAAGACCTCTCACCTCAGCTCTCAAACACATTACCATACCATCTACTACACACATCTGACTTGGATAGAGATGTTTTTTTTAACTAAGCCTAGAAGCATCTTTCACCAACCGATACTAAAAATATCTTTAGTTCTAGTTGGTAACACCAACCTAGACTAAAAATTCTTCTACAATTCGAACCTACACATTCTAAGGGCATATACAAAGGTAGAGTCAGGTATGAGCTCTACGTTA 
.(((((((..((((.(((...(((.(((.((((..(((((......................................((((..((((((((((((.............))))))))))))..)))).(((..........((.((((((.((((((((.....)))).)))))))))).))...........)))...............)))))........)))))))))).))).))))..))))))).
******************************************************************************************************************************************************************************************************************************AAAGGTAGAGTCAGGTATGAG********** BCP-miR55-3p 9
-----------------------------------------------------------------------------------------------------------------------------------------------------------------------------------------------------------------TAAGGGCATATACAAAGGTAGAG--------------------- BCP-t2067835 1
----------------------------------------------------------------------------------------------------------------------------------------------------------------------------------------------------------------------------ACAAAGGTAGAGTCAGGTATGAGC--------- BCP-t0576664 2
------------------------------------------------------------------------------------------------------------------------------------------------------------------------------------------------------------------------------AAAGGTAGAGTCAGGTATG------------ BCP-t1506640 1
------------------------------------------------------------------------------------------------------------------------------------------------------------------------------------------------------------------------------AAAGGTAGAGTCAGGTATGA----------- BCP-t1133228 1
------------------------------------------------------------------------------------------------------------------------------------------------------------------------------------------------------------------------------AAAGGTAGAGTCAGGTATGAG---------- BCP-t0264843 3
-------------------------------------------------------------------------------------------------------------------------------------------------------------------------------------------------------------------------------AAGGTAGAGTCAGGTATG------------ BCP-t0583987 2
//
mireap-plant
miR56 12011:9567860:9568224:+ 365(nt) -95.90(kcal/mol)
TGAAGACAGTTCTCAGCCAGGGCAGTAACAGGTACCCAATTCGAGTGGTGTAGGAGCATCTGATGAACCAACATCCGCAGTTTTGTTTCGCCACTGTTCCTATCAAGCTCTTCGTCATGTTTATGCGTTATCCTGATCCAGTACCCTCCTAAATGACTATCATCCTTCCTGATGTCTATCATTCTCACAGCCTAGCTTTCTACTCCCGGATGCGTGATTCGTTGGATGACAGAAAGGCGATCTGAATCTAGGATGATCCCGTGGAATCCTTCTTCCTTTGCTAAGAACAGGGTTAATTTGGCGCACTGCCACTGCCTCAGCAACTTCTGGCACTCTGATCCCTGAGACAAGCTCATTGGATACAA 
((.(((.((((((.((.(((((((((..(((((((((.....((((...(((((((((..((.((((.(((.((.....)).))).)))).)).)))))))))...)))).......(((((..((.((((((((((.(((..........(((((....((((......))))....)))))......((((..((.((...((((((((.....)))))..))).)).))..))))...))).))).)))))))......((((......))))...))...)))))))))..)))))....)))))).))).)).)).)))))))..))...((((((.((((.....))))..)))).)).
**********TCTCAGCCAGGGCAGTAACAG********************************************************************************************************************************************************************************************************************************************************************************************************************************************** BCP-miR56-5p 5
----------TCTCAGCCAGGGCAGTAACAG---------------------------------------------------------------------------------------------------------------------------------------------------------------------------------------------------------------------------------------------------------------------------------------------------------------------------------------------- BCP-t0110547 5
//
mireap-plant
miR57 12011:9564887:9564959:- 73(nt) -21.40(kcal/mol)
GACATCAGTTTGCAGTATCTTTACCAAGGTCTGGTACTGCCCAAGACGGTTTTAGATGTTGCCTCCTGATCGT 
.(((((((...(((((((((..(((...((((((......)).)))))))...)))))))))...))))).))
******************************************AAGACGGTTTTAGATGTTGCC********** BCP-miR57-3p 8
------------------------------------------AAGACGGTTTTAGATGTTGCC---------- BCP-t0058526 8
//
miR58
mireap-plant
miR58 12011:24303573:24303903:- 331(nt) -79.20(kcal/mol)
ATATGTGTGAGCGTGGTGTTGCGTGTGATGTTTGTAGTGAAATTGAAAAAAAAAAGTAGGTTTAGTATGCATAAATAAATGTTCTCATTATTTGTGTGGATGATTTAGAAACGGACGAACTAATTACATACCGGGGTAAGATCGATTGAAATTCCATTAGAGCGCAATGAATCCCCGAGACAATTGAATTACACCAATGATCGCCCAAAAAAATAAAGAGTACAAAGTCATGTCACCGAGGCTAAATTCGCCTCACTACTTGTGTGGATGTACAAAAGAGACCATTAATTTCAATCTACAGTTTCATCCATGGACACCGCATTGTCCATTG 
..(((..(((..((((((((.((((.((((.(((((((((((((((..........((((((.....(((((((((((.((....)))))))))))))...)))))).....((.(((.............(((((.....((.((((...(((.....)))..))))))..))))).....((((........))))..))).)).............(((((.............(((((.......))))).((((....)))).)))))...........)))))))))..))))))...)))))))))))))))).)))..)))..
************************************************************************************************************************************************************************************************************************************************************************************************************GTTTCATCCATGGACACCGCA********** BCP-miR58-3p 5
------------------------------------------------------------------------------------------------------------------------------------------------------------------------------------------------------------------------------------------------------------------------------------------------------------GTTTCATCCATGGACACCGCA---------- BCP-t0098443 5
//
mireap-plant
miR59 12012:21748875:21748992:+ 118(nt) -40.10(kcal/mol)
ACTGTTGGCGAGTGGTGTCGTATTACCTGCCCTTATAGGACATGATGCATCATGCATGCATTATGGCTGGGAGCATGATATGATACCTCTAGTATGTAAACTAATAATTAGTAGCAGG 
.(((((.((.((.((((((((((((..((((((...((..((((((((((.....)))))))))).))))).))))))))))))))).)).))......((((.....))))))))).
**********AGTGGTGTCGTATTACCTGCC*************************************************************************************** BCP-miR59-5p 5
----------AGTGGTGTCGTATTACCTGCC--------------------------------------------------------------------------------------- BCP-t0106059 5
//
mireap-plant
miR60 12003:10267559:10267646:+ 88(nt) -31.60(kcal/mol)
GGATTCAAGCTGGTGACTGACTGCCTTGAGCTCCGGGCATGGTTCTACCTTGCACTTGAGGAGTATGAGGCTGCAGTGCGGGATATCA 
.(((.....((.((.((((...((((((.((((((((((.((.....)).))).))...))))).))))))..)))))).))..))).
***************ACTGACTGCCTTGAGCTCCGGG*************************************************** TCP-miR60-5p 1
**********************************************************AGGAGTATGAGGCTGCAGTG********** TCP-miR60-3p 12
-----------------TGACTGCCTTGAGCTCCGGGCAT------------------------------------------------ TCP-t0839507 1
---------------------------------------------------------GAGGAGTATGAGGCTGCAGTG---------- TCP-t0304095 1
---------------------------------------------------------GAGGAGTATGAGGCTGCAGTGC--------- TCP-t1050861 1
----------------------------------------------------------AGGAGTATGAGGCTGCAG------------ TCP-t0234861 2
----------------------------------------------------------AGGAGTATGAGGCTGCAGTG---------- TCP-t0100865 4
----------------------------------------------------------AGGAGTATGAGGCTGCAGTGC--------- TCP-t0164723 2
----------------------------------------------------------AGGAGTATGAGGCTGCAGTGCG-------- TCP-t0665732 1
-----------------------------------------------------------GGAGTATGAGGCTGCAGTGCG-------- TCP-t0332930 1
//
mireap-plant
miR61 12004:23428755:23428908:+ 154(nt) -37.51(kcal/mol)
CCTCTTTTGGATTCTTAAGACCACCCTTGTAGTAGGATACCGTCTGCTTTGGGTTCTTTATTATATTATCTCCTTCGAGGGATTTTTAGGATCGTTTAGGCTATATTTAGTCTATTTTGGCTATGGAATATATGACAAAGGTGGAGTCTTGGAG 
.((((...(((((.......(((((.((((.(((..((.((((..(((...((((((.....((....((((....)))).))....))))))...(((((((....)))))))....))).)))).)).))).)))).)))))))))).))))
**************************************************************************************************************************ATGGAATATATGACAAAGGTGG********** TCP-miR61-3p 10
---------------------------------AGGATACCGTCTGCTTTGGGTT--------------------------------------------------------------------------------------------------- TCP-t0724930 1
--------------------------------------------------------------------------------------------------------------------------ATGGAATATATGACAAAGG------------- TCP-t0190803 2
--------------------------------------------------------------------------------------------------------------------------ATGGAATATATGACAAAGGTGG---------- TCP-t0094169 4
--------------------------------------------------------------------------------------------------------------------------ATGGAATATATGACAAAGGTGGA--------- TCP-t0434648 1
--------------------------------------------------------------------------------------------------------------------------ATGGAATATATGACAAAGGTGGAG-------- TCP-t0467153 1
---------------------------------------------------------------------------------------------------------------------------TGGAATATATGACAAAGGTGG---------- TCP-t0463014 1
---------------------------------------------------------------------------------------------------------------------------TGGAATATATGACAAAGGTGGA--------- TCP-t0976330 1
//
mireap-plant
miR62 12004:2748752:2749027:- 276(nt) -219.14(kcal/mol)
CTCCCTGACTCCTCTTTGCCAGAAGCCCTCATGGCAGCTGTTGAGAGAGGTGCTCATGCACCTCAGATGGGGATACGCCAAGCATCCTTATTTTATAGCTGCCATGGCAATTCCCTGATAAGGATGCTTGGCGTATCCCCATCTGCTGGCAGCTATAAAATTTATAGCTGCCATAGGAATTCCCTGATAAGGATGCTTGGCGTATCCCCATCTGAGGTGCATGAGCACCTTTTTCAACAGTTGCCATGAAGGCTTCTGGCAAAGAGGAGTCAGGGA 
.((((((((((((((((((((((((((.((((((((((((((((((((((((((((((((((((((((((((((((((((((((((((((((.............((.((((((..(((..((((((.....))))))..)))...(((((((((((.....)))))))))))..)))))).)).)))))))))))))))))))))))))))))))))))))))))))))))))))))))))))))))).))))))))))))))))))))))))))
*************CTTTGCCAGAAGCCCTCATGG************************************************************************************************************************************************************************************************************************************************** TCP-miR62-5p 1
*****************************************************************************************************************************************************************************************************************************************************ATGAAGGCTTCTGGCAAAGAG********** TCP-tCP-miR62-3p 12
---------------TTGCCAGAAGCCCTCATGGCA------------------------------------------------------------------------------------------------------------------------------------------------------------------------------------------------------------------------------------------------ TCP-t0797293 1
---------------------------------------------------------------------------------------------------------------------------------------------------------------------------------------------------------------------------------------------------CCATGAAGGCTTCTGGCAAAG------------ TCP-t0207913 2
-----------------------------------------------------------------------------------------------------------------------------------------------------------------------------------------------------------------------------------------------------ATGAAGGCTTCTGGCAAAGA----------- TCP-t0179892 2
-----------------------------------------------------------------------------------------------------------------------------------------------------------------------------------------------------------------------------------------------------ATGAAGGCTTCTGGCAAAGAG---------- TCP-t0052108 8
//
mireap-plant
miR63 12011:6399763:6399864:- 102(nt) -72.80(kcal/mol)
AACTTTAGCGCCTTGACGACAACAGCTAGAATGGTCGCGGCGACGAAGGATTGTCCCCCGATGAGGCCGCCATTCTAGCTGTTGTCGTCGAGGCGCTAAAGT 
.((((((((((((((((((((((((((((((((((.((..((.((..((.....))..)).))..)).))))))))))))))))))))))))))))))))))
*************TGACGACAACAGCTAGAATGG******************************************************************** TCP-miR63-5p 10
***********************************************************************ATTCTAGCTGTTGTCGTCGAG********** TCP-miR63-3p 7
--------CGCCTTGACGACAACAGCTAG------------------------------------------------------------------------- TCP-t0850402 1
----------CCTTGACGACAACAGCTAGAA----------------------------------------------------------------------- TCP-t0343012 1
------------TTGACGACAACAGCTAGAATG--------------------------------------------------------------------- TCP-t0097507 4
------------TTGACGACAACAGCTAGAATGG-------------------------------------------------------------------- TCP-t1076908 1
--------------GACGACAACAGCTAGAATG--------------------------------------------------------------------- TCP-t0510164 1
---------------ACGACAACAGCTAGAATGG-------------------------------------------------------------------- TCP-t0336208 1
---------------ACGACAACAGCTAGAATGGTC------------------------------------------------------------------ TCP-t0188909 2
-----------------------------------------------------------------------ATTCTAGCTGTTGTCGTCGAG---------- TCP-t0093839 4
-----------------------------------------------------------------------ATTCTAGCTGTTGTCGTCGAGG--------- TCP-t0142255 3
//
mireap-plant
miR64 12011:6399890:6399987:- 98(nt) -55.00(kcal/mol)
AACTTTGTTCGATGACAACAGCTAGAATGGCCGCGGCGACGGAGGATTGTCCCCCGATGAGGCCGCCATTCTAGCTGTTGTTGTCGAGACGCTAAAGT 
.(((((((((((..(((((((((((((((((.((..((.(((.((.....)).))).))..)).)))))))))))))))))..)))))....))))))
*********CGATGACAACAGCTAGAATGG******************************************************************** TCP-miR64-5p 6
*******************************************************************ATTCTAGCTGTTGTTGTCGAG********** TCP-miR64-3p 9
--------TCGATGACAACAGCTAGAATG--------------------------------------------------------------------- TCP-t0222043 2
--------TCGATGACAACAGCTAGAATGGCC------------------------------------------------------------------ TCP-t0957498 1
----------GATGACAACAGCTAGAATGGC------------------------------------------------------------------- TCP-t0744175 1
-----------ATGACAACAGCTAGAATGGCC------------------------------------------------------------------ TCP-t0647099 1
------------TGACAACAGCTAGAATGGCCG----------------------------------------------------------------- TCP-t0311583 1
------------------------------------------------------------------CATTCTAGCTGTTGTTGTCGA----------- TCP-t0242240 2
-------------------------------------------------------------------ATTCTAGCTGTTGTTGTCGAG---------- TCP-t0056776 7
------------------------------------------------------------------------AGCTGTTGTTGTCGAGACGCTAAA-- TCP-t0631298 1
//
mireap-plant
miR65 12012:12443314:12443641:- 328(nt) -93.70(kcal/mol)
CCCGAACTCGTCTGCGTGATTGAAGTCTGCATCCCCCATGAGAGGAATAGTGTCTTTGGTGCTGCCATGCCAATCCGATCTATTCCCTTTCTTTTTTTTTGTTTTTGTTTTTTCATGTTTGCATGATCGGTGATCAGGCCTTTTTTCCCCACGCTGTTCAGATTCATGGTGGTTTTTCTTGTCGATTCAATCTTCTATGCTTTATGGTTGCAATTTTCCCAGGTTTTAGTTTAGTGTTTATAACTAGACATGAAAAGACAAGATATGTATTTTTTTCGCAGGGGTAGAGTGAGAATCCGGATGCAGCATCAATGCAGATGAGGATTAT 
......(((((((((((...(((.(.((((((((.....(((((((((((.(((.(((((........)))))...)))))))).))))))..................(((((((....((.(((((...))))).)).......((((.((((((........)))))).....(((((((..((((........(((.........)))................(((((((.......))))))).))))..))))))).................))))....)))))))...))))))))).))))))))))))))......
**********TCTGCGTGATTGAAGTCTGCAT******************************************************************************************************************************************************************************************************************************************************************************************************** TCP-miR65-5p 6
----------TCTGCGTGATTGAAGTCTGCA--------------------------------------------------------------------------------------------------------------------------------------------------------------------------------------------------------------------------------------------------------------------------------------------------------- TCP-t0755979 1
----------TCTGCGTGATTGAAGTCTGCAT-------------------------------------------------------------------------------------------------------------------------------------------------------------------------------------------------------------------------------------------------------------------------------------------------------- TCP-t0082449 5
//
mireap-plant
miR66 12009:9139161:9139306:- 146(nt) -42.22(kcal/mol)
TGAGGATCCTCTAACATAATATCATTATCATTACAGTTACTGGTATGTAGATCTCACCCTCCTATTGCCCCACATATCATTGTCTATATTTTTTTTAGGAATGTCAGTACCTATAATGGTAGTGACATTATGGTAGAGGATGTGAA 
...(.((((((((.((((((.((((((((((((.((.(((((..((.............(((((.......(((......)))............)))))))..))))).)).)))))))))))).)))))).)))))))).)...
******************************************************************************************************************AATGGTAGTGACATTATGGTAG********** Callus-miR66-3p 11
------------------------------------------------------------------------------------------------------------------AATGGTAGTGACATTATGGT------------ Callus-t0756985 1
------------------------------------------------------------------------------------------------------------------AATGGTAGTGACATTATGGTA----------- Callus-t1917710 1
------------------------------------------------------------------------------------------------------------------AATGGTAGTGACATTATGGTAG---------- Callus-t0187862 3
------------------------------------------------------------------------------------------------------------------AATGGTAGTGACATTATGGTAGAG-------- Callus-t0943422 1
-------------------------------------------------------------------------------------------------------------------ATGGTAGTGACATTATGGTAGAGG------- Callus-t1231213 1
--------------------------------------------------------------------------------------------------------------------TGGTAGTGACATTATGGTAGAGGA------ Callus-t0253506 2
---------------------------------------------------------------------------------------------------------------------GGTAGTGACATTATGGTAGAGGA------ Callus-t0350428 2
----------------------------------------------------------------------------------------------------------------------GTAGTGACATTATGGTAGAGGA------ Callus-t2090219 1
//
mireap-plant
miR67 12010:10781284:10781413:+ 130(nt) -29.33(kcal/mol)
TTGTTTTATTAATTGACTAGAAAAATGTCCGTGCATTACAACGGGTGAAAAATTTCTAATGATAATATATATTTTTCATGCATAACCATGTCAATGGCAATGTTTGTATGGATCGTTTGTAGCTAAAACA 
.(((((((......(.(((.(((...(((((((((..(((..(.(((((((((.................))))))))).)....((((....))))...))).)))))))))..))).)))))))))))
**************************************************************************************************AATGTTTGTATGGATCGTTTGT********** Callus-miR67-3p 16
--------------------------------------------------------------------------------------------------AATGTTTGTATGGATCGTTTGT---------- Callus-t0030867 16
//
mireap-plant
miR68 12010:21007598:21007720:+ 123(nt) -43.30(kcal/mol)
ATGAGGAACTACTGAACTCAATCACTTGCTGCCGTTACTCAACAGTTTTCTGTTGAGGTCTATCCCGTAGAGGTAGTCAAATTAGAACGGGAGGAGAGGAGGTGAGTAGGGGTAGTTCAATGG 
.....((((((((..(((((.((.(((.((.(((((.((((((((....))))))))(.(((((.......))))).).......))))).))..)))))..)))))...)))))))).....
**********ACTGAACTCAATCACTTGCTGC******************************************************************************************* Callus-miR68-5p 6
---------TACTGAACTCAATCACTTGCTGC------------------------------------------------------------------------------------------- Callus-t0465033 1
----------ACTGAACTCAATCACTTGCTG-------------------------------------------------------------------------------------------- Callus-t0789178 1
----------ACTGAACTCAATCACTTGCTGC------------------------------------------------------------------------------------------- Callus-t0279456 2
----------ACTGAACTCAATCACTTGCTGCCG----------------------------------------------------------------------------------------- Callus-t0356120 2
--------------------------------------------------------------------AGAGGTAGTCAAATTAGAACGGGA------------------------------- Callus-t1302503 1
//
mireap-plant
miR69 12012:20520336:20520411:- 76(nt) -34.30(kcal/mol)
GATTCAAAGCAAGAAAACGGATGCGCGTGCTAACGCTTTCGCGCTAGTGCGCTCAATCCGTTGCTTGTTTGGAACA 
..(((.(((((((..((((((((.(((..(((.(((....))).)))..))).).))))))).))))))).)))..
**********AAGAAAACGGATGCGCGTGCTA******************************************** Callus-miR69-5p 8
--------GCAAGAAAACGGATGCGCGTGCT--------------------------------------------- Callus-t0336199 2
----------AAGAAAACGGATGCGCGTGCT--------------------------------------------- Callus-t0288295 2
----------AAGAAAACGGATGCGCGTGCTA-------------------------------------------- Callus-t0363546 2
----------AAGAAAACGGATGCGCGTGCTAAC------------------------------------------ Callus-t1049093 1
-------------AAAACGGATGCGCGTGCTAACG----------------------------------------- Callus-t1859946 1
//
miR70
mireap-plant
miR70 12001:35879577:35879919:- 343(nt) -150.99(kcal/mol)
TTTTGCGATAATATAACGTCGATCTCGCACGATCTCGCACAACCGTTGCGCGAAAATGACGTGGATGTGACATTGCAGACGGTATTGCGCATTGAAAGTACGAGACCGCACCGTGCACGATAATTAATCACTAATTATTATTAGCTAATAGTTAATTATGTACTTGATCACTAATTAAATGGAGCCGGTTAATACTGTCGCAGACTGTTTCAGCAAGACCTCGCTCTTTCATTTCGTAAGACCGCGCGGTCTCGCACATAGCCCACGCGATACCGCCTGCGACGTCACGCATCCGTTATTTTCGCGCAATGATTGTGCGAGATCGACGGTATATTTTCGCAAA 
.(((((((.((((((.((((((((((((((((((..........(((((((((((((((((.(..((((((.((((((.((((((((((........((.(((((((((...(((((..(((((((....(((((....)))))....))))).))..))))).......((.((.(((((((((.((((....(((..((.....))..)))...))))..))))...))))).)).)).....))))))))).))........)))))))))).)))))).))))))..).))))))))))))))))))))))))))))))))))).)))))).)))))))
************************************************************************************************************************************************************************************************************************************************************************************************************************TTGTGCGAGATCGACGGTATA********** Leaf-miR70-3p 6
------------------------------------------------------------------------------------------------------------------------------------------------------------------------------------------------------------------------------------------------------------------------------------------------------------------------TTGTGCGAGATCGACGGTATA---------- Leaf-t0064372 6
//
mireap-plant
miR71 12002:10238951:10239144:- 194(nt) -94.47(kcal/mol)
GTCCAATGAGTCAAGTGGTGTACTCTAAAGAAAAAAAATCTAATTAATTTAACCACCTAAAATAGCTTTTCCTTTTCCTTTTTGGGATTTATCACCCTAAACTACAATACATAAATCCCAAAAAGGAAAAAAACTATTTTACGTGGGTATATTAGACTTTTTTCTTTAGAGTACACCACTTAACTCATTGGACT 
(((((((((((.((((((((((((((((((((((((..((((((........((((.((((((((.((((...(((((((((((((((((((..................))))))))))))))))))))))))))))))).))))....)))))).)))))))))))))))))))))))).))))))))))).
**********TCAAGTGGTGTACTCTAAAGA******************************************************************************************************************************************************************* Leaf-miR71-5p 7
----------TCAAGTGGTGTACTCTAAAG-------------------------------------------------------------------------------------------------------------------------------------------------------------------- Leaf-t0305921 1
----------TCAAGTGGTGTACTCTAAAGA------------------------------------------------------------------------------------------------------------------------------------------------------------------- Leaf-t0069823 5
------------AAGTGGTGTACTCTAAAGAA------------------------------------------------------------------------------------------------------------------------------------------------------------------ Leaf-t1083405 1
//
mireap-plant
miR72 12004:32578536:32578687:- 152(nt) -62.52(kcal/mol)
TTCTACGGTCTTTGAGAAGGTATCATGAGATACAAAAAATTTAGTGTAAAATTTAGTATCTTATGATACCTCATAGTACCTAGGTACCATAAGATACTAAATTTACAATAGAAAAAATGGTACCTTGTGATACCTCCTCAAGGAACGTAAAA 
...((((.((((((((.((((((((..((.(((......((((.((((((.((((((((((((((.(((((..........))))).)))))))))))))))))))).)))).......))).))..)))))))).)))))))).))))...
**********TTTGAGAAGGTATCATGAGAT************************************************************************************************************************* Leaf-miR72-5p 46
----------TTTGAGAAGGTATCATGAGA-------------------------------------------------------------------------------------------------------------------------- Leaf-t0216492 2
----------TTTGAGAAGGTATCATGAGAT------------------------------------------------------------------------------------------------------------------------- Leaf-t0015655 43
-----------TTGAGAAGGTATCATGAGATA------------------------------------------------------------------------------------------------------------------------ Leaf-t1004235 1
//
mireap-plant
miR73 12006:29361479:29361817:- 339(nt) -92.40(kcal/mol)
AGGCATCGTTAACAGATAGAGAATCTTCTCAGAAAATTCTCCAAATTTGATGTTTGAAATCTGACTGATTCTTTGAGAACTGTGAGCCTGTAGTTAAGCTATCAGCTTGAAATCCTTTACTGCAGCACTACATACTCCGGAACCTTGTTACTGTTATTAGCCACCAGCAAGCCAGCTCAATTTACAGTTAGTGCCACCACAAAAGGACTCTTCCCAGTTATATGTAAGCTATACCACCCAGATATTCAGCTACACCTTGAAGGCATAAGAAGCATATGCTTTTGGATACAATCAAATGGAGAATCTGATGGGAATATTCTTTATCTGTTAACAACAAAC 
.......(((((((((((((((((.((((((..(.((((((((..((((((.........(((((((.....(((((..(((.(((..((((((...(((..(((..((((....))))))).)))))))))..))))))...((((((..((........))..))))))....)))))....))))))).(((.........(((....)))........((((.((((((.(.....).)))..))))))).......)))...((((((....)))))).......)))))))))))))).)..)))))).))))))))))))))))).......
************CAGATAGAGAATCTTCTCAGA****************************************************************************************************************************************************************************************************************************************************************************************************************** Leaf-miR73-5p 1
********************************************************************************************************************************************************************************************************************************************************************************************************************TGGGAATATTCTTTATCTGTT********** Leaf-miR73-3p 8
------------CAGATAGAGAATCTTCTCAGA------------------------------------------------------------------------------------------------------------------------------------------------------------------------------------------------------------------------------------------------------------------------------------------------------------------ Leaf-t0907057 1
--------------------------------------------------------------------------------------------------------------------------------------------------------------------------------------------------------------------------------------------------------------------------------------------------------------------TGGGAATATTCTTTATCTGTT---------- Leaf-t0051771 8
//
mireap-plant
miR75 12002:18552430:18552643:- 214(nt) -113.10(kcal/mol)
GGGCCTTCCATGAGGACAAGAGCTGATTCGGTAGCCAAGGATGACTTGCCTAATGCCTATGTGCATGTGTTTATACGCTGCTCATCTGCATTTTGATTATCCCCTGATCAGTCCTGTCGTCAATTATATGTGTGTGTAGTACTCTGTACTCATACATATATAGGCATGTCTTCCTTGGCTATTCGGAGCGGCTCTTGTCTCTCGTGGAAGGCTG 
.((((((((((((((((((((((((.(((((((((((((((.(((.((((.(((((..(((.(((.((((....))))))).)))..)))))(((((((.....))))))).............((((((((((((.(((((...))))))))))))))))))))).))).)))))))))).))))).))))))))))).))))))))))))).
**********TGAGGACAAGAGCTGATTCGG*************************************************************************************************************************************************************************************** Root-miR75-5p 7
----------TGAGGACAAGAGCTGATTCGG--------------------------------------------------------------------------------------------------------------------------------------------------------------------------------------- Root-t0067136 7
----------------------------------------------------------------------------------------------------------------------------------------------------------------------------CCTTGGCTATTCGGAGCGGCTC-------------------- Roott1662582 1
//
mireap-plant
miR76 12004:16229856:16229957:- 102(nt) -48.33(kcal/mol)
ATTGAAATCATATGAATGGTATATTTTCTTGCAACATGTGTAATTAATACCAAAGCACCTACACATGTTACAAGAAAATATACGGTTTATATGATTTCAGTT 
(((((((((((((((((.(((((((((((((.((((((((((.................)))))))))).))))))))))))).))))))))))))))))).
**********TATGAATGGTATATTTTCTTG*********************************************************************** Root-miR76-5p 6
************************************************************************AGAAAATATACGGTTTATATG********* Root-miR76-3p 2
----------TATGAATGGTATATTTTCTTG----------------------------------------------------------------------- Root-t0075219 6
--------------------------------------------------------------------------AAAATATACGGTTTATATGAT------- Root-t0207648 2
//
mireap-plant
miR77 12002:19328970:19329174:+ 205(nt) -41.42(kcal/mol)
TTGTTGTGACACCATTTCCATTTAGTTTTTCATACACCATTAATTTTCTTACTAACAAAATCTTACCATGCTATAGATTTCAGCCTCTTATTCTCATATTCTTGTTCTAATTATGCACCTTGTGAATCCATAGGTTGTTCTTGTTGTTCGATACTTGGAGCATCGTTTGGAGTAGAACACGGAGTAGAAGTTGGTGTCAATGCAG 
.(((..((((((((((((.((((.((..(((.(((.(((...................................(((...((((((.......(((((....(((.........)))...)))))......)))))).))).(.(((((.(....).))))).)...))).)))))).)).)))).)))).))))))))..))).
*****************************************************************************************************************************************************************************AGAACACGGAGTAGAAGTTGGT********** BCP-miR77-3p 8
--------------------------------------------------------------------------------------------------------------------------------------------------------------------------AGTAGAACACGGAGTAGAAGTTGG----------- BCP-t0341124 2
---------------------------------------------------------------------------------------------------------------------------------------------------------------------------GTAGAACACGGAGTAGAAGTTGGT---------- BCP-t1847312 1
-----------------------------------------------------------------------------------------------------------------------------------------------------------------------------AGAACACGGAGTAGAAGTTGGT---------- BCP-t0264470 3
-----------------------------------------------------------------------------------------------------------------------------------------------------------------------------AGAACACGGAGTAGAAGTTGGTGT-------- BCP-t0464563 2
