# Supplementary material for: Deep sequencing on genome-wide scale reveals the unique composition and expression patterns of microRNAs in developing pollen of Oryza sativa
Source: Genome Biol. 2011 Jun 16;12(6):R53. doi: 10.1186/gb-2011-12-6-r53 (PMC3218841; doi:10.1186/gb-2011-12-6-r53)
Supplement: Additional file 4 — All predicted novel miRNAs. [file gb-2011-12-6-r53-S4.XLS]

## Sheet: Additional file 4
			All predicted novel miRNAs (nov-miRs). SGR,sense to gene coding region; AGR, antisence to gene coding region; IG, intergenic; MFE, minimum free energy.
sRNA_ID	UNM	BCP	TCP	Callus	Leaf	Root	Location	Length	Sequence	MFE	Locus	Chrom	Start	End	Strand	Region	miRNA*	Precursor length	Seq-precursor
miR1	12083.1	1576.67	332.913	0	0	0	SGR	21	AACCGAGCGCGCUGUUGAUUA	-84.3	LOC_Os02g14230	12002	7796921	7797212	-	intron2	No	292	GGCGGCCGGCTGCGGCGACGGCGGCTTGGATGGGTCGCCTTCCTCCCTTGCTGCTCGGATGAACCCTCGCCGCATGCATCGCGATCTTGATATTCTTGGCATGGAATTAATAGCGTCTCTTTTTTATCCCCCTTACGGTTCTTGATCTCCAGCGCTTCTCTGAATTCTCTGGTTCTTCTTGCTCGCTCAATTTACTTGTTTTGTTTTCTCGATTGATTGGTTGCCTGATCAGCTGTGCTGTGGATGCATGCGATGTTGCAAAACCGAGCGCGCTGTTGATTAATCTTATCTC
miR2	18816.9	9775.38	59317.1	79828.2	88936	75146.8	IG	20	GCUGGAGUAGCUCAGAUGGU	-66.49	interspace	12003	13002616	13002898	+		No	283	AGGACAGGTAGCTGGAGTAGCTCAGATGGTTAGAGCGTGTGGCTGTTAACCACAAGGTCGAAGGTTCAAGCCCTTCCTCTAGCGATATTTTTTTAAATTTTTTTTAGACTTTTCTGCTTTGCTGTTTGAACAATTTGTGTGAGAGAATTTGACCATTTGTTGCATTGCTGTTTGAACAATTTATATATGTGATAATTTCAACAATTTCTGCTTTGTTGATATTTTTTATAATTTTTTTAGACTTTTCTGCTTTGCTGTTTGAACTTTTCTGCTTTGCTGTTTG
miR3	11485.2	78825.1	36710.5	0	195.822	0	IG	21	UGACAACUGGUAGCAGAGCAA	-65.11	interspace	12003	22042702	22042819	-		Yes	118	CTTGGAGTGGTGACAACTGGTAGCAGAGCAATGTCATCTCCACTTGCCGGTTGTTCCTGGTATGTCGAGGGATACTGGTGCTGACATTGCTCTGATACCAATTGTCGGCACTCTAGGC
miR4	4877.28	328.294	35.9906	0	0	0	IG	21	AGGGGCUUGCAUAUUCUACCA	-25.4	interspace	12003	26788064	26788150	+		No	87	TTGCGTTGAAAGGGGCTTGCATATTCTACCACCCGCTTGAGCAGTGTCGCATCAACCTAGGATTTGCTGGGCCTCGCTCCACCGCTG
miR5	4342.35	539.957	62.9836	0	0	0	IG	21	AAAGAUGUGCAUGUAGUUCCG	-58.4	interspace	12004	17381772	17381991	+		No	220	AGAACAGCTAAAAGATGTGCATGTAGTTCCGGCTTAATTAAGCGAGTTTGGTGTTATGACAAGCTGGTTGGAGTACTCGTATTTGATGAACATCCTCATTTTAAAATTTTAATGATTGGAAGAGTGAAATATTGAGTAGATGGCATCATGGCTATGCATATGCTCTCTTCCCATACTTAAAATTAATGGCCTGTATTGCATGTCACACTACCGCTGTTGG
miR7	314.663	142.549	0	304.794	783.29	1229	AGR	20	CCAGGACGUGUGGGAUGGCA	-60.7	LOC_Os11g28250	12011	15775946	15776043	+	intron	No	98	TTGACGGCGTGTGCCATCCCACACATCCCGATCATGGCGTGTGACACAACTGGATGTGCGTGCCACGACCAGGACGTGTGGGATGGCACATGTTGTCA
miR8	0	0	0	0	815.927	477.946	IG	24	GACCGUAGAAACUAGCAUAGAAAA	-56.7	interspace	12005	3855025	3855153	+		Yes	129	TGCCCACCATGGTGACCGTAGAAACTAGCATAGAAAAAAGTAGATATCTCAAGTGACTTTGTTCATTTACGTTGGGATAGACAAGTAACTACCTTTTCTATTTTAGTTTCTATGGTCACTTTGGTGGCA
miR9	786.658	69.1145	0	0	0	0	IG	21	UGAAGGCGACUGAUGAUUUCA	-47.6	interspace	12012	18010567	18010779	+		No	213	ACGCATTTGATGAAGGCGACTGATGATTTCAGGAGACACAAGATGACCTTGCGCGTGGTGATTGGATTTTTACTGTCATTTTCTCGCAGAAGGCACAGATTGGATCATTACTCTGAACAGCATCACAAGCTTGCAAGAAACACAATCCTTTTAAATAAACAAATTTTTTATCTGTGGAATCAGATTAACCATTAGATGTTTTCACAGAAGTAC
miR10	723.726	30.2376	0	0	0	0	IG	21	CAGGUGUUCUCGAUGGCUUCC	-85.7	interspace	12011	22556170	22556453	-		No	284	CCACCCTTGCTTGGATGCCATTGAAACACTGCTAGCTAAAACATAACTTCGTCCACAAATTCATCGTTGCCCTAAGAGTTTGCAGACTTGTAGTCATAGACTCTGGTGTGCAAACTACAGAGAATACATGAAGAATATTTCCTGAATGTCCTTTCTATTACCTATCTGTCTCAAGCAATAGGCTTTGGAGGTTTCAGGAAACCACTGCATCTGAGCTAGAGAGATCAAAGAGTAATCTGGATTTCCTTGCCTGCAGGTGTTCTCGATGGCTTCCTTGCCTAGTG
miR11	220.264	64.7948	0	0	0	0	IG	21	UUGGAUUUUUAUUUAGGACGG	-45.2	interspace	12011	24590204	24590310	-		No	107	GCTACTCCATGTCCTAAAGAAACCTCATTCAGAAGGTGTACCTGGATGACATGTATATACAGGTACATCCTTAAGATTGGATTTTTATTTAGGACGGAGGGAGTAGG
miR12	188.798	103.672	0	0	0	0	IG	21	UGAAAUGGAGGCUCGUUGUAC	-25.5	interspace	12009	6895342	6895458	+		No	117	ACCATGCGGCATTGACAATCTGAGTGCTTCATTTTATACACGTATACTTTCACAGACATAAGAGCACGTTGTGTATCAAAAAATTGTGAAATGGAGGCTCGTTGTACGTTGTGTACC
miR13	314.663	82.0734	0	0	0	0	IG	21	AGAAGGAGAAUAGAUAUGGUU	-43	interspace	12006	16972819	16972991	+		No	173	ACAATGAGGGAGAAGGAGAATAGATATGGTTGAGTTAATTATAGAAATCATTCTGGTGATTGGATTTAATCAGTGTCTTCTTGGGAAGTGCAACTAATAAAAGTTACACTTTTTTTTCTAATAATTGTGGTTTTAGACTCAATAACTGTTGTTTCTCCTCTCACCCTATTCAT
miR14	1069.86	0	409.394	0	0	0	IG	21	AGCCGGGCUCGGUCGCGCGUG	-82.6	interspace	12002	22892175	22892431	+		No	257	CAGAGGCGGGCTCCGTGCCGGCCTGCCCAGCTGCAGATCTCGGATGTTTCCCTGAGACAAAAACAGAGAAGGAAGAGGCCCATGTAAGATGGGCTTTCAAGTCAGCTCAAGCACCCACTTCTCACTACCGATGTCCTCTACAAGCACTATTCCCTCGATTAGTACCATACCGCTTGCCGAACGACGCCAAGACCAGCTTAAATACGCGCTTCCCACCATCTCCACCAGCCGGGCTCGGTCGCGCGTGCCTGTTACTC
miR15	346.13	103.672	0	0	0	0	IG	21	UUAUAGGAGGUAUAGACGGUA	-28.4	interspace	12001	2314080	2314197	-		No	118	ATTTGTTTCTTTATAGGAGGTATAGACGGTAGCCACGTCACTTTCTTTTTGCCTAATCCCATGCACGAGAACTGAAGCCCCTCTCTGTATCTTGATATGACATCGCATAGAAACAAGA
miR16	503.461	21.5983	0	0	0	0	IG	21	AGAGGUCCGGAUCGAACGUAG	-75.32	interspace	12002	20292464	20292727	+		No	264	ACATAACCCGAGAGGTCCGGATCGAACGTAGGAATAGTCAAGAAAATGGCAAACAAACGTACCGCGTATTGTCTCTTACAGCCTTATAGCACATTCTGCACTCTTGTCTCATGGGCTGTGCACATTGTTTTGATACCCATGGAGATCATTGTGACCTCGTTGGCCTGCGCAAGCCATTTCACTATCTTCTTCTCCCAGGGTGCTATGTGAATTAATTTCTTGAACTCTTAGACTTTGCTTTGATCCTGGCCTTTCTTGAAATGG
miR17	220.264	21.5983	0	0	0	0	IG	21	CCAGCCGGUGGCAUAGUUCUC	-31	interspace	12002	22853855	22853940	-		No	86	GGACGTCATGCCAGCCGGTGGCATAGTTCTCGTGAAGCCCGGACGAGTACTAGCGTATCCGCTGAGTACAGATTATCGAGACGTCG
miR18	0	298.056	31.4918	0	0	0	IG	21	CAGAAUAUCUGGGACGAGCAU	-28.5	interspace	12003	32444949	32445086	+		No	138	AATTGTTGCCCAGAATATCTGGGACGAGCATGATAACATGTGCACAGTATAGCTCGGACTTGTTAATCTCCTAATGTTGGCTCTCCCAATGCCTTCCATTCTCACACACTCTTCTATATGTTTTCTTGGGTAGATAGC
miR19	0	548.596	31.4918	0	0	0	IG	21	UGAGCUGUAACACUUGAAGAC	-38.5	interspace	12004	11805973	11806117	-		No	145	AACTGGTGGTTGAGCTGTAACACTTGAAGACGCAACTTGCACTGCATTGGCTCCTGTGACGACAATGTTGTTGACTTGACCTTGCGGCTGCTGATGCTTTGGCTTCGAACACTCTCTTGCAAAGTGACATGGCTTGTAACAGTTG
miR20	251.731	47.5162	0	0	0	0	IG	21	GAAGGAAGAAUCGUUAUGGAA	-52.3	interspace	12004	17054326	17054450	+		No	125	TTCTGCTGTTCCATGTTCGATTCTTCATTTGGGGATCTAACATCAGCGGGAACCTTAAGTCTTCTTCACATATCCATTTGATGGATAGATTGCCGAAGGAAGAATCGTTATGGAATGATGCAGAT
miR21	0	43.1965	22.4942	0	0	0	IG	22	AUCACUGAUGAAAUCUUGCGGC	-31.1	interspace	12004	27511930	27512017	+		No	88	AGGATACGCCTGCCCCGCTCGATTATCACTGATGATTAATTTTCAAAAGAAGAATATCACTGATGAAATCTTGCGGCGGCTTGTGTCC
miR23	0	34.5572	0	360.211	0	0	IG	22	UACGGAUACGGAUACGCGAUAC	-62.1	interspace	12005	28896664	28896805	-		No	142	AGGATGGTCTGTGCCGCGGTCCTTCTGTGTCTTGGCTTGAACAAGGGCTCGTGCCCAGGTCCCAGCCTCAAACGGCGCGGGTCGGGGCCTGCGTTACCCCGATACGCTGATACGGATACGGATACGCGATACGGTGTTACCG
miR24	0	272.138	0	166.251	0	0	IG	22	UUCGGAUCUUUCUAGAGGCAUU	-51.57	interspace	12008	10791080	10791335	-		No	256	TTTTGCTAGACCTCCCTCCTATCAGGATCTGAAGCCAACCTATTACTATTAGCCATACAGTTTTGCAAACTGATTCTGATTCTTCTAAGGATCTGATTCACGGAGAATCCTTTGGATTTCCTTTTTTGATCAATGATAACCTCTGCATTGTTGTCATAGCGTATTATTATACCATCTTCGCATTTGAACTCTTTACATGTATGTACAATTACACCTCAAATTACTTCGGATCTTTCTAGAGGCATTTGGGGCACTG
miR25	0	0	40.4895	0	195.822	136.556	IG	21	GGGCGUUUGGUCUAGUGGUAU	-52.63	interspace	12009	21238989	21239249	-		No	261	AGGCGTGGAGGAGCACCACTGGAATCCGCGCGCTGCCGATTGCGCACAGGAATCAGATCGAGAAATGCAGAGAGAGATGGGAATAGGAAGAGGAAGAGGAGAGGAGGAGGAGGGGAATTGGAGGGAAAGGGGGGGATTTCGGCAGGAGCAAGTGAGAAGTTTTGGAGGGAAAAAGTTGAAAAGTTTTGTTTATAGGATTTATAAAACTATTTATAAATATTGGCATGAAAGGGCGTTTGGTCTAGTGGTATGATTCTCGCT
miR26	0	0	98.9743	3020.23	0	136.556	SGR	21	AGUGACGGGAGGACUGCAAGG	-25.9	LOC_Os10g32920	12010	16898775	16898872	-	intron2	No	98	ATTGCTGAATTTTGTTCGTTGGAGCTTGTTCTGTTATTTTATTTGCACTGCCGTAGGAAATACACAGTGACGGGAGGACTGCAAGGTTCTTCAGCTTT
miR27	4122.09	0	26.993	0	0	0	IG	22	GAGGAUUCGGUAUUGAUCGCUA	-41.3	interspace	12012	13386344	13386551	+		No	208	CATTGGCACTATGGCGCATGTATGTTGAGTTCTTGAAGCATTGCCGATATCGATATATATTTCTTTGCATGGGACAGTAGCCTTTTCTGCGGCGGATCGTTTCCTTTTCTCCAATCATAAATAACCTGATCTCTTTCTTTGTCTTTCATCAAATAAGTACAAGAATTGCATAGATGAGGATTCGGTATTGATCGCTAAAATGCGAGAA
miR28	786.658	56.1555	0	0	0	0	IG	21	UGGAUCGCUUCGUCUGAUGGU	-28.4	interspace	12012	15162073	15162183	-		No	111	ACCAGTTGTATGGATCGCTTCGTCTGATGGTCCTCCTATTGACTCAAGTGGACGTGACTGAACCCTAGGAGTGCTCAGCCCATCAAGGTGACGTCGATGCAGATGACATTG
miR29	1195.72	120.95	0	0	0	0	IG	21	AAUGAGAAUGAUGACCCGGUG	-77.9	interspace	12012	20986428	20986672	-		No	245	AAAGCATATATTGGGTTGTCGGTTTTCATAAAAAAACAGTCTGGTTCAGCCAGTTCTAGCAGGTCTAATTGCATGGACTCTCTATGAGGAAATACGATCCTGTGAGGGTGCTGGTTAGCTGCACCAATGTGATGGAGGCCCCAGCTGCATAGCGCGCGACTCACGCCAGCAGCGAGCGCACTCTGGACCATACATCAGATTCCACCACGATGGCAATGAGAATGATGACCCGGTGAAATGACAAC
miR31	346.13	69.1145	0	0	0	0	IG	21	UAGGCAUUUUCUCUUGGCAUG	-61.6	interspace	12011	23757256	23757491	-		No	236	TTTCCAAGCCTAGGCATTTTCTCTTGGCATGCTGTGCAGCTTATTCCAGGAAACATTATATTGAACTTTAGTAGAGGAATTGCATATTAAAGTTTTTCTTGAAGTAAGTCAAGTAAATATTTTTGGTGACAGGCTACATTTGGGATAGCAGGGATACCGTCTAGTGCCTAATGCGTGCCTTTGGATTCGAAATGGTCAGGCCTATCGCCCTGTGATTGTTATTTCTTTGTTGGGTT
miR33	0	73.4341	0	360.211	750.653	1406.53	AGR	21	AAUGAUGUGGGUACGAAUGAA	-95	LOC_Os05g06980	12005	3639510	3639655	-	intron1	Yes	146	TTGCTTCACTAATGATGTGGGTACGAATGAACAAAAATGTGACTATTTTAAGCTTCACTGTTGATGACTGATGGCGACACGAGTAACATGAAGCCTAAAATAGTCACATTTTTGTTCATTCGTACCTACATCATTAGTGAAGCAAA
miR34	314.663	34.5572	0	0	0	0	IG	21	CAUAUCCCAGCUGUUUCGGCC	-34.3	interspace	12004	14628293	14628420	-		Yes	128	TTGGTGGAAGAAGGCCAAGTGTTTGGGATGTTGGAAATAACTTCCTAGCTGGCTGGCCTAAGAAATTTTCATAGACAAAGAGCCGTTTCAAACCATGCATATCCCAGCTGTTTCGGCCTTGCTGCATT
miR37	157.332	0	0	0	0	0	IG	23	AGAAUUGGAGGAAAACAAACUGA	-47.7	interspace	12007	16718078	16718186	-		Yes	109	ACTGGAAGTGAGAATTGGAGGAAAACAAACTGATTGCTGGTTGATGCTTGCAACAGTGTGGCAAACAATTAATATTCAGATTGTTTTTCTCCAATATCTCACCTTCAGG
miR38	0	30.2376	0	0	310.052	0	IG	21	AAUUGCUGGCAGCACUGUUUA	-61.8	interspace	12006	17007970	17008158	-		Yes	189	TTTTTGAGGAAATTGCTGGCAGCACTGTTTATATAGAAATTTCTGTAAAATAATTGCTCCTGAGCTTGTGTTTGTCATAAATGTTAGTTGTTACTGTAGATGTTTCTTTCCTTAAAAGTTTCCCTAAACATTCTTGCTTGTTTACAGGAATTCCTATATGAACACTGTTGCCAGCAATTTGCTTTTTAA
miR39	157.332	0	0	0	0	0	IG	21	UCCCAGAGCUUUGGCCGUCGC	-44.42	interspace	12002	22834292	22834395	+		No	104	TTGGACAGCTTCCCAGAGCTTTGGCCGTCGCTCCGGTCTTCTGCCATGACATCAATCTTTGGACCGCCGGCGACTGGCCTTGTTCTGGGATGAACTTGAACAGA
miR40	157.332	0	0	0	0	0	IG	21	CCGAUGGUUGUUCUACAGGUG	-35.4	interspace	12004	17056747	17056870	+		No	124	AAATTGTTTGGTTCAGTTGGGGAGACGATCACGCCTTAATTGGAATGAGAGACTTCGGGAGTTTTAGTTATTCTATTTGGACACCCAAATGGGCCGATGGTTGTTCTACAGGTGAAAACAATGT
miR41	251.731	0	0	0	0	0	IG	21	CUCAUUGCUUCGGUAGGCUGG	-29.4	interspace	12005	13901335	13901429	-		No	95	GGAGGTGGGAGTCAAACCATATCAGTTTCCGTGGGAGTGAGAAGCATGGGGAAATTTAGCCCAACTCATTGCTTCGGTAGGCTGGCGACCAATTC
miR42	314.663	0	0	0	0	0	IG	20	AAGUGGGAUCCGUGGCGCAA	-75.14	interspace	12006	6449256	6449510	-		No	255	CATCATGAACAAGTGGGATCCGTGGCGCAATGGTAGCGCGTCTGACTCCAGATCAGAAGGTTGCGTGTTCGATTCATGTCGGGTTCAAAACCCCGGTCCAAAACGGATCTTTTTTTTTTTCCAACGTATTTTGGCAATCAACTTTTTGGTTCTTCAATTCCAGGCAAAGAACTCGACTGCACACGTGAGCCTGCGACCGTACTGGACCAATTTGCGACACTAGTGATCGCGATCGTGATTTGTGAATAATGATGT
miR43	157.332	0	0	0	0	0	IG	21	UGCAUCACGGCGCAUAUGUAG	-26.4	interspace	12006	24617624	24617726	-		No	103	CAAATCAATTTGCATCACGGCGCATATGTAGAACCCCGTTCAGTTGACTACAATAGTAAGCCAAACGAATGCAGCGTTGTGTGCCGCAATGTACGTACAGCCA
miR44	188.798	0	0	0	0	0	IG	21	AUACUCAAACAGGGCAUUGCA	-39	interspace	12007	9524609	9524771	+		No	163	AATCAAGGAGAGAATAGTCCCGATTCCTGCTTACTGCATGCCTTATTTGGATGTGCCCAAATTCAGACCGGGTCACATATATGGTGCATTTTAATGTAAAATCTAGGGCCAAACATAATCACGATTCTTTGCATACTCAAACAGGGCATTGCAGTTCATTGAT
miR45	188.798	0	0	0	0	0	IG	21	UGGCAGAAGUACUGGACUUAG	-34.2	interspace	12012	24324806	24324875	+		No	70	CTGTGGGCGTTGGCAGAAGTACTGGACTTAGCGGGCGCTAGGGCTTCAGCTCATTCTGCTATGTCCGCAT
miR46	220.264	0	0	0	0	0	IG	21	GGCUAGUACAUUGGGUAGGCA	-83.8	interspace	12012	10267043	10267373	-		No	331	CAGAGATTCAGGCTAGTACATTGGGTAGGCATATGTCCATGAGCAAGTCTACGCTCAAGACAGGGAGGATAGTTTAGATAAAGGAATATCATTCCGACCTTTGCTCAAAGTGCTATAGCCAATTATTACAAAAATCGCCCAAAAGTGTTCACAAAACAGCGAGTTCACAACCACACTCTAACCAAACATTAAGCCAACACACACTAATGCAAGCCAACACAAGATAAAGAAAACACAATTATGAGGAGAGTACTCATCACCTCAAGGGTGTCGTGCTCATTTGTGTGCTTGATCGTGGTGCTGCGTATGCCAAGCTGATGCATGTCTTTGC
miR47	0	43.1965	0	0	0	0	IG	21	AGUGGCUGCAUAUCUGAUGAG	-56	interspace	12001	2330879	2331062	-		No	184	ATGAATGTTCAGTGGCTGCATATCTGATGAGCCACGGTAAAATCCTTGAGCAAACTGTTCTGCTTCCGTGCCTCTCACAGCGCTGGTTCCAGTGCATATGATTCAGATGTAGAGGAACAACACATAAATCGTCTATATAGCTGGAAGAGACTCGTCATTTGGGATCAGTGAGTTGAGCAGTCGA
miR48	0	47.5162	0	0	0	0	IG	21	UGUAAGCUGUAUCCAUUUCUU	-83.4	interspace	12003	22776587	22776923	-		No	337	AGGTGGAAATATTAAGAGATGGGAGGTTACAATTGATTGAGAAGAATAATATTATATGTTGATATAAAATTTAAATTCTAAGAGTTTGTTATATTTTAGAACGGGTAGCAGAGGCAAAAGGAACTAAATGCTGAAACCGTGTAAATGTAGCTATTGGTGCTAAAGGTTAAGACAAACAGTAGGTTACAGCTAAAATAGTACAATTAAATTTTTGAAAAACCAAAGTTCAGGTTGGGTGTTTGGTCTAGTGGTATGATTCTCGCTTCGGGTGCGAGAGGTCGGGAGTTCGATTCTCCCAACACCCCGTGTAAGCTGTATCCATTTCTTTTTTCGAAAA
miR49	0	38.8769	0	0	0	0	IG	21	AACAAUAGGAAUGGGAGGCAU	-50	interspace	12004	21462942	21463054	+		No	113	AGCACCTAAGAACAATAGGAATGGGAGGCATTAGGAAAGTTGCAAGCCAAGTCTCCACAAACATGGAGCTTGCACTTTCCTCCATGTTCCCATTCCTACAGCTCTTAGACCCT
miR50	0	43.1965	0	0	0	0	IG	22	UGAGGAGGAACAUAUUUACUAG	-19.1	interspace	12004	18018287	18018370	-		No	84	TACTAGAAAACAAGTAAGTGTAATTCCCCCTAAACATTAAAATATGTTGACATGAGGAGGAACATATTTACTAGTTATATTGTC
miR52	0	103.672	0	0	0	0	IG	22	CUUGUUUUUCUCCAAUAUCUCA	-55.71	interspace	12008	3730462	3730588	-		Yes	127	TTGTTCAGGCACTGGAAGTGAGAATTGGAGGAAAACAAACTGATTGCTGGTTGTTGTTTGCAACAGTGTGGCAAACAATGTTCAGCTTGTTTTTCTCCAATATCTCACCTTCAGGTTGATTGCTTGA
miR53	0	172.786	0	0	0	0	IG	21	UGGAAAAUGUGUUCAUGACGG	-56.4	interspace	12009	3277054	3277337	+		No	284	GAAGAATGGCGGTAATCGTGACATTATTTCTATTAATAGTAACCAAATAATATTGTCAGATGTGATCAGCAAAAGTATCATCAACAAAGGTTCAAGTTTGTATATGTTTTGGTTTGAGTAAGAAGATAGCGAATGAAAAGGAATGCCCCTTGCATGTTGAGGGATTGGTATGTGTTAATTGTTTGAGTCAAGATATTTTTGTAGAGACTATGCTAATCGCAGTTAAGAATCAACAGTTCTAGAGAGATATATATGGAAAATGTGTTCATGACGGTCTATTCAAT
miR54	0	30.2376	0	0	0	0	IG	22	UGAACCUUGGGAGCGAUCUGAA	-45.9	interspace	12009	3903312	3903519	-		No	208	GATGTACAAGTGAACCTTGGGAGCGATCTGAAACGAATTCCTTGTTCTCATGAAAATAGTCATGAATGCGGCCCCAATGTGTTCCATGAGATTGATCCATCCCTTTACCGCATTAAAAGAAACATTTATCCATGCCGACACCAAAAGGTTGTCTTCCTCCAAAATGAATTTTTCGGATCTTTTTTGGTTTGGTCTCACAGCAGCATTT
miR55	0	38.8769	0	0	0	0	IG	21	AAAGGUAGAGUCAGGUAUGAG	-53.42	interspace	12010	1568883	1569135	+		No	253	GGATGTGGGATTCAAACTCAAGACCTCTCACCTCAGCTCTCAAACACATTACCATACCATCTACTACACACATCTGACTTGGATAGAGATGTTTTTTTTAACTAAGCCTAGAAGCATCTTTCACCAACCGATACTAAAAATATCTTTAGTTCTAGTTGGTAACACCAACCTAGACTAAAAATTCTTCTACAATTCGAACCTACACATTCTAAGGGCATATACAAAGGTAGAGTCAGGTATGAGCTCTACGTTA
miR56	0	21.5983	0	0	0	0	IG	21	UCUCAGCCAGGGCAGUAACAG	-95.9	interspace	12011	9567860	9568224	+		No	365	TGAAGACAGTTCTCAGCCAGGGCAGTAACAGGTACCCAATTCGAGTGGTGTAGGAGCATCTGATGAACCAACATCCGCAGTTTTGTTTCGCCACTGTTCCTATCAAGCTCTTCGTCATGTTTATGCGTTATCCTGATCCAGTACCCTCCTAAATGACTATCATCCTTCCTGATGTCTATCATTCTCACAGCCTAGCTTTCTACTCCCGGATGCGTGATTCGTTGGATGACAGAAAGGCGATCTGAATCTAGGATGATCCCGTGGAATCCTTCTTCCTTTGCTAAGAACAGGGTTAATTTGGCGCACTGCCACTGCCTCAGCAACTTCTGGCACTCTGATCCCTGAGACAAGCTCATTGGATACAA
miR57	0	34.5572	0	0	0	0	IG	21	AAGACGGUUUUAGAUGUUGCC	-21.4	interspace	12011	9564887	9564959	-		No	73	GACATCAGTTTGCAGTATCTTTACCAAGGTCTGGTACTGCCCAAGACGGTTTTAGATGTTGCCTCCTGATCGT
miR58	0	21.5983	0	0	0	0	IG	21	GUUUCAUCCAUGGACACCGCA	-79.2	interspace	12011	24303573	24303903	-		No	331	ATATGTGTGAGCGTGGTGTTGCGTGTGATGTTTGTAGTGAAATTGAAAAAAAAAAGTAGGTTTAGTATGCATAAATAAATGTTCTCATTATTTGTGTGGATGATTTAGAAACGGACGAACTAATTACATACCGGGGTAAGATCGATTGAAATTCCATTAGAGCGCAATGAATCCCCGAGACAATTGAATTACACCAATGATCGCCCAAAAAAATAAAGAGTACAAAGTCATGTCACCGAGGCTAAATTCGCCTCACTACTTGTGTGGATGTACAAAAGAGACCATTAATTTCAATCTACAGTTTCATCCATGGACACCGCATTGTCCATTG
miR59	0	21.5983	0	0	0	0	IG	21	AGUGGUGUCGUAUUACCUGCC	-40.1	interspace	12012	21748875	21748992	+		No	118	ACTGTTGGCGAGTGGTGTCGTATTACCTGCCCTTATAGGACATGATGCATCATGCATGCATTATGGCTGGGAGCATGATATGATACCTCTAGTATGTAAACTAATAATTAGTAGCAGG
miR60	0	0	53.986	0	0	0	SGR	22	ACUGACUGCCUUGAGCUCCGGG	-31.6	LOC_Os03g18360	12003	10267559	10267646	+	exon	Yes	88	GGATTCAAGCTGGTGACTGACTGCCTTGAGCTCCGGGCATGGTTCTACCTTGCACTTGAGGAGTATGAGGCTGCAGTGCGGGATATCA
miR61	0	0	44.9883	0	0	0	IG	22	AUGGAAUAUAUGACAAAGGUGG	-37.51	interspace	12004	23428755	23428908	+		No	154	CCTCTTTTGGATTCTTAAGACCACCCTTGTAGTAGGATACCGTCTGCTTTGGGTTCTTTATTATATTATCTCCTTCGAGGGATTTTTAGGATCGTTTAGGCTATATTTAGTCTATTTTGGCTATGGAATATATGACAAAGGTGGAGTCTTGGAG
miR62	0	0	53.986	0	0	0	IG	21	CUUUGCCAGAAGCCCUCAUGG	-219.14	interspace	12004	2748752	2749027	-		Yes	276	CTCCCTGACTCCTCTTTGCCAGAAGCCCTCATGGCAGCTGTTGAGAGAGGTGCTCATGCACCTCAGATGGGGATACGCCAAGCATCCTTATTTTATAGCTGCCATGGCAATTCCCTGATAAGGATGCTTGGCGTATCCCCATCTGCTGGCAGCTATAAAATTTATAGCTGCCATAGGAATTCCCTGATAAGGATGCTTGGCGTATCCCCATCTGAGGTGCATGAGCACCTTTTTCAACAGTTGCCATGAAGGCTTCTGGCAAAGAGGAGTCAGGGA
miR63	0	0	44.9883	0	0	0	IG	21	UGACGACAACAGCUAGAAUGG	-72.8	interspace	12011	6399763	6399864	-		Yes	102	AACTTTAGCGCCTTGACGACAACAGCTAGAATGGTCGCGGCGACGAAGGATTGTCCCCCGATGAGGCCGCCATTCTAGCTGTTGTCGTCGAGGCGCTAAAGT
miR64	0	0	40.4895	0	0	0	IG	21	CGAUGACAACAGCUAGAAUGG	-55	interspace	12011	6399890	6399987	-		Yes	98	AACTTTGTTCGATGACAACAGCTAGAATGGCCGCGGCGACGGAGGATTGTCCCCCGATGAGGCCGCCATTCTAGCTGTTGTTGTCGAGACGCTAAAGT
miR65	0	0	26.993	0	0	0	IG	22	UCUGCGUGAUUGAAGUCUGCAU	-93.7	interspace	12012	12443314	12443641	-		No	328	CCCGAACTCGTCTGCGTGATTGAAGTCTGCATCCCCCATGAGAGGAATAGTGTCTTTGGTGCTGCCATGCCAATCCGATCTATTCCCTTTCTTTTTTTTTGTTTTTGTTTTTTCATGTTTGCATGATCGGTGATCAGGCCTTTTTTCCCCACGCTGTTCAGATTCATGGTGGTTTTTCTTGTCGATTCAATCTTCTATGCTTTATGGTTGCAATTTTCCCAGGTTTTAGTTTAGTGTTTATAACTAGACATGAAAAGACAAGATATGTATTTTTTTCGCAGGGGTAGAGTGAGAATCCGGATGCAGCATCAATGCAGATGAGGATTAT
miR35	0	0	0	498.753	750.653	1106.1	AGR	21	UAGGAUAUGGUAAUGCUAAAA	-69.4	LOC_Os04g30760	12004	18199589	18199725	+	intron1	Yes	137	CTCTTGTATTTTTTTTTAGCATTACCATATCCTATTTGGCAATGAATTTCATATACTAGAGTATGTTCTTAAGATTGGATTGTCTAAAGTGAAATTCATTGCCAAATAGGATATGGTAATGCTAAAAAAATACATGA
miR36	0	0	0	193.96	163.185	286.768	SGR	21	UAACAAAGGACAACAGACUGA	-72.2	LOC_Os03g59740	12003	33946937	33947082	+	intron	Yes	146	GTCATTATTCTTCAGTCCGTTGTCCTTTGTGATAACATATCTGTACTTATACGTTTGTTCATTTAGGATAGACAAGGCTCAAAGCCACGCTAGCTGACATTAGCCGGATATGTTATAACAAAGGACAACAGACTGAAGAATAATGA
miR22	0	0	0	166.251	440.601	0	IG	21	UCUUGUGGCUAGAAGGGUGAG	-151.9	interspace	12004	28618775	28619140	+		No	366	ATCTTTGCCGATTATTCCTTCTGCACCACAAGGATGCCATGAGGTTCCCTTCCTTCTGTAGACAGATATGGTGCAAGGTGGAACTTTCCACATGATAGGGAAGGCACCGTGAGGTAGGGAATGGTGTGCCTTCCTTCGTGCAAGAGGGAAAAGAGGGATGTCAGAGCCAGCATAGATGATTGCAGCGGACCAGGGTGATTGGAGCAGGCTCCTCCCCTTGTTTGGTGCCGGTTGGTTGTGCCTGCTATGGCTTTCCCTGCCAGCATCAAGCCATCAACTGTGATGGGGGTGCGCAAGGGAGGGATGCACATTTGGGATAAGCAAAGATGTTGATCTCTTGTGGCTAGAAGGGTGAGGGGCAAAATA
miR6	0	0	0	221.668	326.371	122.9	AGR	22	UGGUGAUAAGGGUGUAGCUCUG	-94	interspace	12008	26670273	26670448	+		Yes	176	GGAAGAGAGCAAGGCTTGCATGGTGATAAGGGTGTAGCTCTGGTAGCCAAGGATGACTTGCCTGTGTCCTTGTGTAGAGGATCATTCAGAAAATGAGCCTTGAACTGGTTCATAGGCAGTCTCCTTGGCTAGTCTGAGTCGCTCTTATCACTCATGTTAGGCTTGCATCTCGTTGA
miR30	0	0	0	0	571.149	355.046	SGR	21	UAGAUGGCUGAUCUGGUGUGG	-69.7	LOC_Os06g02120	12006	637204	637356	-	intron2	Yes	153	GCTATTGAACTAGATGGCTGATCTGGTGTGGCTTGGCTTTGGGTAAGAAGGATTGGCCTCTGTCTAGTGCCTCACTTTCCTTCTGCGGTTCTGTCTACTGTCCTGGTTTGGAAGAAGTCAAACCAAGCCAGATCAGCCATCTAGTTGAGTCTC
miR32	0	0	0	0	97.9112	109.245	SGR	21	AGGCUGAUCCACUCCAGAGGA	-53.8	LOC_Os12g31790	12012	19099350	19099474	-	intron1	No	125	GTTGGCTCAAAGGCTGATCCACTCCAGAGGAGGTTTCGTAGGACAGATCCCCTCGATTCATTGTCACTCGTTCATGGATCATCCCGATGAACATCCTCAGGAGTGGATTGGGCTTCAAGACAGCA
miR66	0	0	0	304.794	0	0	IG	22	AAUGGUAGUGACAUUAUGGUAG	-42.22	interspace	12009	9139161	9139306	-		No	146	TGAGGATCCTCTAACATAATATCATTATCATTACAGTTACTGGTATGTAGATCTCACCCTCCTATTGCCCCACATATCATTGTCTATATTTTTTTTAGGAATGTCAGTACCTATAATGGTAGTGACATTATGGTAGAGGATGTGAA
miR67	0	0	0	443.336	0	0	IG	22	AAUGUUUGUAUGGAUCGUUUGU	-29.33	interspace	12010	10781284	10781413	+		No	130	TTGTTTTATTAATTGACTAGAAAAATGTCCGTGCATTACAACGGGTGAAAAATTTCTAATGATAATATATATTTTTCATGCATAACCATGTCAATGGCAATGTTTGTATGGATCGTTTGTAGCTAAAACA
miR68	0	0	0	166.251	0	0	IG	22	ACUGAACUCAAUCACUUGCUGC	-43.3	interspace	12010	21007598	21007720	+		No	123	ATGAGGAACTACTGAACTCAATCACTTGCTGCCGTTACTCAACAGTTTTCTGTTGAGGTCTATCCCGTAGAGGTAGTCAAATTAGAACGGGAGGAGAGGAGGTGAGTAGGGGTAGTTCAATGG
miR69	0	0	0	221.668	0	0	IG	22	AAGAAAACGGAUGCGCGUGCUA	-34.3	interspace	12012	20520336	20520411	-		No	76	GATTCAAAGCAAGAAAACGGATGCGCGTGCTAACGCTTTCGCGCTAGTGCGCTCAATCCGTTGCTTGTTTGGAACA
miR70	0	0	0	0	97.9112	0	IG	21	UUGUGCGAGAUCGACGGUAUA	-150.99	interspace	12001	35879577	35879919	-		No	343	TTTTGCGATAATATAACGTCGATCTCGCACGATCTCGCACAACCGTTGCGCGAAAATGACGTGGATGTGACATTGCAGACGGTATTGCGCATTGAAAGTACGAGACCGCACCGTGCACGATAATTAATCACTAATTATTATTAGCTAATAGTTAATTATGTACTTGATCACTAATTAAATGGAGCCGGTTAATACTGTCGCAGACTGTTTCAGCAAGACCTCGCTCTTTCATTTCGTAAGACCGCGCGGTCTCGCACATAGCCCACGCGATACCGCCTGCGACGTCACGCATCCGTTATTTTCGCGCAATGATTGTGCGAGATCGACGGTATATTTTCGCAAA
miR71	0	0	0	0	114.23	0	IG	21	UCAAGUGGUGUACUCUAAAGA	-94.47	interspace	12002	10238951	10239144	-		No	194	GTCCAATGAGTCAAGTGGTGTACTCTAAAGAAAAAAAATCTAATTAATTTAACCACCTAAAATAGCTTTTCCTTTTCCTTTTTGGGATTTATCACCCTAAACTACAATACATAAATCCCAAAAAGGAAAAAAACTATTTTACGTGGGTATATTAGACTTTTTTCTTTAGAGTACACCACTTAACTCATTGGACT
miR72	0	0	0	0	750.653	0	IG	21	UUUGAGAAGGUAUCAUGAGAU	-62.52	interspace	12004	32578536	32578687	-		No	152	TTCTACGGTCTTTGAGAAGGTATCATGAGATACAAAAAATTTAGTGTAAAATTTAGTATCTTATGATACCTCATAGTACCTAGGTACCATAAGATACTAAATTTACAATAGAAAAAATGGTACCTTGTGATACCTCCTCAAGGAACGTAAAA
miR73	0	0	0	0	130.548	0	SGR	21	CAGAUAGAGAAUCUUCUCAGA	-92.4	LOC_Os06g48530	12006	29361479	29361817	-	intron3	Yes	339	AGGCATCGTTAACAGATAGAGAATCTTCTCAGAAAATTCTCCAAATTTGATGTTTGAAATCTGACTGATTCTTTGAGAACTGTGAGCCTGTAGTTAAGCTATCAGCTTGAAATCCTTTACTGCAGCACTACATACTCCGGAACCTTGTTACTGTTATTAGCCACCAGCAAGCCAGCTCAATTTACAGTTAGTGCCACCACAAAAGGACTCTTCCCAGTTATATGTAAGCTATACCACCCAGATATTCAGCTACACCTTGAAGGCATAAGAAGCATATGCTTTTGGATACAATCAAATGGAGAATCTGATGGGAATATTCTTTATCTGTTAACAACAAAC
miR75	0	0	0	0	114.23	0	IG	21	UGAGGACAAGAGCUGAUUCGG	-113.1	osa-MIR169f	12002	18552430	18552643	-		No	214	GGGCCTTCCATGAGGACAAGAGCTGATTCGGTAGCCAAGGATGACTTGCCTAATGCCTATGTGCATGTGTTTATACGCTGCTCATCTGCATTTTGATTATCCCCTGATCAGTCCTGTCGTCAATTATATGTGTGTGTAGTACTCTGTACTCATACATATATAGGCATGTCTTCCTTGGCTATTCGGAGCGGCTCTTGTCTCTCGTGGAAGGCTG
miR76	0	0	0	0	0	81.9336	IG	21	UAUGAAUGGUAUAUUUUCUUG	-48.33	interspace	12004	16229856	16229957	-		Yes	102	ATTGAAATCATATGAATGGTATATTTTCTTGCAACATGTGTAATTAATACCAAAGCACCTACACATGTTACAAGAAAATATACGGTTTATATGATTTCAGTT
miR77	0	345.572	0	0	0	0	IG	22	AGAACACGGAGUAGAAGUUGGU	-41.42	interspace	12002	19328970	19329174	+		No	205	TTGTTGTGACACCATTTCCATTTAGTTTTTCATACACCATTAATTTTCTTACTAACAAAATCTTACCATGCTATAGATTTCAGCCTCTTATTCTCATATTCTTGTTCTAATTATGCACCTTGTGAATCCATAGGTTGTTCTTGTTGTTCGATACTTGGAGCATCGTTTGGAGTAGAACACGGAGTAGAAGTTGGTGTCAATGCAG
