# Supplementary material for: Deep sequencing on genome-wide scale reveals the unique composition and expression patterns of microRNAs in developing pollen of Oryza sativa
Source: Genome Biol. 2011 Jun 16;12(6):R53. doi: 10.1186/gb-2011-12-6-r53 (PMC3218841; doi:10.1186/gb-2011-12-6-r53)
Supplement: Additional file 7 — Validation of miRNAs by stem-loop real-time quantitative RT-PCR. [file gb-2011-12-6-r53-S7.XLS]

## Sheet: Additional file 7
	Validation of miRNA expression profiles by stem-loop real-time quantitative RT-PCR. P denotes the expression detected by PCR (mean ± SD) and S by Solexa sequencing.
miRNA	UNM	BCP	TCP	Callus	Leaf	Root	r-value
miR3-P	4.29±0.01	17.27±1.2	15.45±0.2	1.87±0	1.82±0	1±0	0.936034
miR3-S	114852	788251	367105	0	1958.22	0
miR4-P	757.45±39.24	10.37±0.38	5.62±0.09	1.14±0	1±0	1.95±0	0.998503
miR4-S	48772.8	3282.94	359.906	0	0	0
miR5-P	26158.64±1555.87	528.22±27.9	194.69±10.09	1±0	2.82±0.17	9.51±0.6	0.994662
miR5-S	43423.5	5399.57	629.836	0	0	0
miR11-P	5095.47±1603.47	469.51±29.92	176.07±6.84	2.59±0.2	1±0	11.88±1.1	0.976642
miR11-S	2202.64	647.948	0	0	0	0
miR13-P	7181.15±360.85	87.73±33.21	89.88±11.07	1±0	1.04±0	5.43±0.95	0.967682
miR13-S	3146.63	820.734	0	0	0	0
miR20-P	6585.15±298.51	121.94±3.62	14.57±1.6	1±0	3.84±0.11	5.05±0.34	0.985144
miR20-S	2517.31	475.162	0	0	0	0
miR31-P	1964.57±285.85	97.68±4.3	37.53±0.15	1.8±0.06	1±0	1.14±0	0.987563
miR31-S	3461.3	691.145	0	0	0	0
miR37-P	3304±84.46	159.79±13.53	109.9±7.17	1±0	6.75±0.35	3.48±0.1	0.998757
miR37-S	1573.32	0	0	0	0	0
miR72-P	7.31±0.1	1.55±0.01	1±0	1.35±0	59.71±0.24	2.79±0.01	0.994992
miR72-S	0	0	0	0	7506.53	0
osa-miR2873-P	7.24±0.73	11±1.26	3.97±0	1±0	268.73±12.55	1.26±0	0.999379
osa-miR2873-S	0	0	0	0	3753.26	0
osa-miR164d-P	42.52±2.72	4.52±0.06	4.81±0.09	1±0	10.45±0.03	19.97±0.18	0.93508
osa-mi164d-S	1689.09	108.744	127.259	9.7764	246.113	187.65
osa-miR164f-P	172.45±0.83	8.82±0.08	5.5±0.11	1±0	22.94±0.24	25.46±0.17	0.986645
osa-mi164f-S	32493.6	2120.52	1187.75	135.783	8187.81	2324.77
osa-miR167a-P	9.55±0.29	1.22±0	1±0	3.23±0	3.66±0	1.93±0.01	0.957924
osa-mi167a-S	133753	13035.7	5684.23	31421.4	10667.2	4115.26
osa-miR1850.1-P	14.17±0.13	29.04±0.06	5.33±0	1.52±0	1±0	7.65±0.03	0.948999
osa-mi1850.1-S	1717.72	6592.63	1230.17	36.9331	195.979	2616.67
osa-miR1874-3p-P	26.17±0.31	167.73±11.59	99.04±0.27	1±0	1.03±0	4.23±0.04	0.956927
osa-mi1874-3p-S	171.772	5817.83	1696.78	18.4665	9.11529	10.425
osa-miR1881-P	6.68±0.08	36.76±1.8	20.11±0	2.05±0	1±0	2.29±0	0.946244
osa-mi1881-S	944.747	8346.13	1654.36	4.34507	6.83647	15.6375
