# Supplementary material for: Deep sequencing on genome-wide scale reveals the unique composition and expression patterns of microRNAs in developing pollen of Oryza sativa
Source: Genome Biol. 2011 Jun 16;12(6):R53. doi: 10.1186/gb-2011-12-6-r53 (PMC3218841; doi:10.1186/gb-2011-12-6-r53)
Supplement: Additional file 8 — Targets of all known miRNAs and novel miRNAs. (a) Kn-miRs; (b) nov-miRs. [file gb-2011-12-6-r53-S8.XLS]

## Sheet: Additional file 8a
	(a). Targets of all kn-miRs.
sRNA_Acc.	Target_Acc	Expectation	sRNA_start	sRNA_end	Target_start	Target_end	sRNA_aligned_fragment(reversed)	Target_aligned_fragment	Target_Desc.	Inhibition	Multiplicity_target_site
osa-miR441a/b/c	LOC_Os01g34620	3	1	24	502	525	AAAGGGUGUAAAUAUAACUACCAU	UUUCUCACAUUCAUAUUGAUGUUA	OsGrx_S15.1 - glutaredoxin subgroup II, expressed [PFAM]	Cleavage	1
osa-miR441a/b/c	LOC_Os01g68230	2	1	24	1764	1787	AAAGGGUGUAAAUAUAACUACCAU	UUUCUCACAUUUAUAUUGAUGUUA	expressed protein [PFAM]	Cleavage	1
osa-miR441a/b/c	LOC_Os02g43560	2.5	1	24	2760	2783	AAAGGGUGUAAAUAUAACUACCAU	UUUUCUACAUUUAUAUUGAUGUUA	OsWRKY34 - Superfamily of rice TFs having WRKY and zinc finger domains, expressed [PFAM] 3031-3141 PF03106.8 WRKY DNA -binding domain;	Cleavage	1
osa-miR441a/b/c	LOC_Os02g44990	2.5	1	24	1811	1834	AAAGGGUGUAAAUAUAACUACCAU	UUUCCCACAUUCAUAUUGAUGUUA	F-box domain containing protein, expressed [PFAM]	Cleavage	1
osa-miR441a/b/c	LOC_Os03g44200	3	1	24	1970	1993	AAAGGGUGUAAAUAUAACUACCAU	UUUCCCAUAUUUAUAAUGAUGUUA	beclin-1-like protein, putative, expressed [PFAM]	Translation	1
osa-miR441a/b/c	LOC_Os03g50070	3	1	24	1197	1220	AAAGGGUGUAAAUAUAACUACCAU	UUUUCCACAUUCAUAUUGAUGUUA	membrane protein, putative, expressed [PFAM]	Cleavage	1
osa-miR441a/b/c	LOC_Os03g52010	3	1	24	1802	1825	AAAGGGUGUAAAUAUAACUACCAU	UUUUCUAUAUUUAUAUUGAUGUUA	phosphatidylcholine-sterol acyltransferase precursor, putative, expressed [PFAM]	Cleavage	1
osa-miR441a/b/c	LOC_Os05g41190	3	1	24	988	1011	AAAGGGUGUAAAUAUAACUACCAU	UUUCCCACAUUCGUAUUGAUGUUA	expressed protein [PFAM]	Cleavage	1
osa-miR441a/b/c	LOC_Os05g51140	3	1	24	1551	1574	AAAGGGUGUAAAUAUAACUACCAU	UUUCCCACAUUCGUAUUGAUGUUA	expressed protein [PFAM]	Cleavage	1
osa-miR441a/b/c	LOC_Os06g19990	2.5	1	24	835	858	AAAGGGUGUAAAUAUAACUACCAU	UUUCCCACAUUCAUAUUGAUGCUA	GPI-anchored protein, putative, expressed [PFAM]	Cleavage	1
osa-miR441a/b/c	LOC_Os06g43980	3	1	24	1560	1583	AAAGGGUGUAAAUAUAACUACCAU	UUUCCCACAUUCAUAUUGAUGUUG	expressed protein [PFAM]	Cleavage	1
osa-miR441a/b/c	LOC_Os08g04300	2.5	1	24	2103	2126	AAAGGGUGUAAAUAUAACUACCAU	UUUCCCAGAUUUAUAUUGAUGCUA	transferase, transferring glycosyl groups, putative, expressed [PFAM]	Cleavage	1
osa-miR441a/b/c	LOC_Os08g06500	2.5	1	24	4570	4593	AAAGGGUGUAAAUAUAACUACCAU	UUUCCCACAUUCAUAUUGAUGUUA	expressed protein [PFAM]	Cleavage	1
osa-miR441a/b/c	LOC_Os08g19114	2.5	1	24	2052	2075	AAAGGGUGUAAAUAUAACUACCAU	UUUCCCACAUUCAUAUUGAUGUUA	expressed protein [PFAM]	Cleavage	1
osa-miR441a/b/c	LOC_Os08g44850	3	1	24	1835	1858	AAAGGGUGUAAAUAUAACUACCAU	UUUUCUAUAUUUAUAUUGAUGUUA	SRC2, putative, expressed [PFAM]	Cleavage	1
osa-miR441a/b/c	LOC_Os09g09820	1.5	1	24	782	805	AAAGGGUGUAAAUAUAACUACCAU	UUUCCCACAUUUAUAUUGAUGUUA	retrotransposon protein, putative, unclassified, expressed [PFAM]	Cleavage	1
osa-miR441a/b/c	LOC_Os09g12230	3	1	24	1023	1046	AAAGGGUGUAAAUAUAACUACCAU	UUUCUCACAUUCAUAUUGAUGUUA	ubiquitin-conjugating enzyme E2-17 kDa, putative, expressed [PFAM]	Cleavage	1
osa-miR441a/b/c	LOC_Os09g28180	3	1	24	3250	3273	AAAGGGUGUAAAUAUAACUACCAU	UUUUCCAUAUUUAUAUUGAUGUUG	D-mannose binding lectin family protein, expressed [PFAM]	Cleavage	1
osa-miR441a/b/c	LOC_Os10g39520	3	1	24	1840	1863	AAAGGGUGUAAAUAUAACUACCAU	UUUCUCACAUUUAAAUUGAUGUUA	MLO-like protein 10, putative, expressed [PFAM]	Translation	1
osa-miR441a/b/c	LOC_Os12g37510	3	1	24	1544	1567	AAAGGGUGUAAAUAUAACUACCAU	UUUUCCACAUAUAUAUUGAUGUUA	transferase, transferring glycosyl groups, putative, expressed [PFAM]	Cleavage	1
osa-miR1859	LOC_Os01g25810	3	1	22	605	626	AACCUUACCUGCAGUAUCCUUU	UUGGAAUGGGUGGCCUAGGAAA	powdery mildew resistance protein PM3A, putative, expressed [PFAM]	Translation	1
osa-miR1859	LOC_Os02g43780	2	1	22	381	402	AACCUUACCUGCAGUAUCCUUU	UUGGAAUGGGUAUCAUAGGAAA	protein dimerization, putative [PFAM]	Translation	1
osa-miR1859	LOC_Os11g40160	3	1	22	1602	1623	AACCUUACCUGCAGUAUCCUUU	UUGGAAUGGGGGGUAUAGGAAA	expressed protein [PFAM]	Translation	1
osa-miR808	LOC_Os01g34620	2	1	22	494	515	AAGAAUGUAAAGGGUGUAAGUA	UUCUAGCAUUUCUCACAUUCAU	OsGrx_S15.1 - glutaredoxin subgroup II, expressed [PFAM]	Cleavage	1
osa-miR808	LOC_Os02g44990	2	1	22	1803	1824	AAGAAUGUAAAGGGUGUAAGUA	UUUUAGCAUUUCCCACAUUCAU	F-box domain containing protein, expressed [PFAM]	Cleavage	1
osa-miR808	LOC_Os02g45650	2	1	22	1731	1752	AAGAAUGUAAAGGGUGUAAGUA	UUCUAGCAUUUUCCACAUUCAU	CAAX prenyl protease 1, putative, expressed [PFAM]	Cleavage	1
osa-miR808	LOC_Os03g09880	2.5	1	22	802	823	AAGAAUGUAAAGGGUGUAAGUA	UUCUAGCAUUUCUCACAUUUAU	AIR12, putative, expressed [PFAM]	Cleavage	1
osa-miR808	LOC_Os03g40600	2	1	22	715	736	AAGAAUGUAAAGGGUGUAAGUA	UUCUAGCAUUUUCCACAUUCAU	cytochrome P450 78A11, putative, expressed [PFAM]	Cleavage	1
osa-miR808	LOC_Os03g54130	2	1	22	1186	1207	AAGAAUGUAAAGGGUGUAAGUA	UUCUAACAUUUUCUACAUUCAU	cysteine protease 1 precursor, putative, expressed [PFAM]	Cleavage	1
osa-miR808	LOC_Os04g02640	1.5	1	22	1631	1652	AAGAAUGUAAAGGGUGUAAGUA	UUCUAGCAUUUCCCACAUUCAU	3-ketoacyl-CoA synthase, putative, expressed [PFAM]	Cleavage	1
osa-miR808	LOC_Os04g20400	2	1	22	1384	1405	AAGAAUGUAAAGGGUGUAAGUA	UUCUAAUAUUUUCCACAUUCAU	glucosyltransferase-like protein, putative, expressed [PFAM]	Cleavage	1
osa-miR808	LOC_Os04g32610	1.5	1	22	257	278	AAGAAUGUAAAGGGUGUAAGUA	UUCUAGCAUUUCCCACAUUCAU	expressed protein [PFAM]	Cleavage	1
osa-miR808	LOC_Os04g35260	1.5	1	22	4601	4622	AAGAAUGUAAAGGGUGUAAGUA	UUCUAGCAUUUCCCACAUUCAU	ATP binding protein, putative, expressed [PFAM]	Cleavage	1
osa-miR808	LOC_Os04g58070	1.5	1	22	1523	1544	AAGAAUGUAAAGGGUGUAAGUA	UUCUAGCAUUUCCCACAUUCAU	aspartic proteinase nepenthesin-2 precursor, putative, expressed [PFAM]	Cleavage	1
osa-miR808	LOC_Os05g41190	2	1	22	980	1001	AAGAAUGUAAAGGGUGUAAGUA	UUCUAGCAUUUCCCACAUUCGU	expressed protein [PFAM]	Cleavage	1
osa-miR808	LOC_Os05g43650	1.5	1	22	1511	1532	AAGAAUGUAAAGGGUGUAAGUA	UUCUAGCAUUUCCCACAUUCAU	expressed protein [PFAM]	Cleavage	1
osa-miR808	LOC_Os06g19990	1.5	1	22	827	848	AAGAAUGUAAAGGGUGUAAGUA	UUCUAGCAUUUCCCACAUUCAU	GPI-anchored protein, putative, expressed [PFAM]	Cleavage	1
osa-miR808	LOC_Os07g11790	1	1	22	1637	1658	AAGAAUGUAAAGGGUGUAAGUA	UUCUAACAUUUCCCACAUUCAU	terpene synthase 7, putative, expressed [PFAM]	Cleavage	1
osa-miR808	LOC_Os08g06500	1.5	1	22	4562	4583	AAGAAUGUAAAGGGUGUAAGUA	UUCUAGCAUUUCCCACAUUCAU	expressed protein [PFAM]	Cleavage	1
osa-miR808	LOC_Os08g19114	1.5	1	22	2044	2065	AAGAAUGUAAAGGGUGUAAGUA	UUCUAGCAUUUCCCACAUUCAU	expressed protein [PFAM]	Cleavage	1
osa-miR808	LOC_Os08g36840	1	1	22	1759	1780	AAGAAUGUAAAGGGUGUAAGUA	UUCUUGCAUUUCUCACAUUCAU	glycoprotein 3-alpha-L-fucosyltransferase A, putative, expressed [PFAM]	Cleavage	1
osa-miR808	LOC_Os09g12230	2.5	1	22	1015	1036	AAGAAUGUAAAGGGUGUAAGUA	UUUUAGCAUUUCUCACAUUCAU	ubiquitin-conjugating enzyme E2-17 kDa, putative, expressed [PFAM]	Cleavage	1
osa-miR808	LOC_Os09g34250	2	1	22	1779	1800	AAGAAUGUAAAGGGUGUAAGUA	UUCUAACAUUUCUCACAUUUAU	indole-3-acetate beta-glucosyltransferase, putative, expressed [PFAM]	Cleavage	1
osa-miR808	LOC_Os10g04580	2	1	22	1802	1823	AAGAAUGUAAAGGGUGUAAGUA	UUCUAGCAUUUCCCACAUUUAU	RAB, member of RAS oncogene family-like 3, putative, expressed [PFAM]	Cleavage	1
osa-miR808	LOC_Os12g13174	1.5	1	22	946	967	AAGAAUGUAAAGGGUGUAAGUA	UUCUAACAUUUUCCACAUUCAU	expressed protein [PFAM]	Cleavage	1
osa-miR1883a/b	LOC_Os12g15260	2	1	24	300	323	AAGGUAAGAGCCGGGCAGUGUCCA	UUCCAUUCUAGACCCGUCACAGGU	hypothetical protein [PFAM]	Cleavage	1
osa-miR396f	LOC_Os04g24190	1.5	3	22	830	849	AAGUUCUUUCGGACACCUCU	UUCAAGAAAGCCUGUGGAAA	growth-regulating factor 1, putative [PFAM]	Cleavage	1
osa-miR396f	LOC_Os07g06070	3	3	22	507	526	AAGUUCUUUCGGACACCUCU	UGUAAGAAAGUUUGUGGAGG	expressed protein [PFAM]	Cleavage	1
osa-miR1872	LOC_Os12g14230	2	1	24	228	251	AAUGGGCAGUGUCUGAAUGUCAAG	UUACCCGUCACAAACUCACAGUUC	hypothetical protein [PFAM]	Cleavage	1
osa-miR2093-5p	LOC_Os01g60230	3	1	20	802	821	ACAAGAAGGUUAAUUACGUG	UAUUCUUCCAAUUAAGGCAU	auxin hydrogen symporter, putative, expressed [PFAM]	Cleavage	1
osa-miR2093-5p	LOC_Os02g15360	3	1	20	1548	1567	ACAAGAAGGUUAAUUACGUG	UGUUUUUCCAGUUAAUACAU	expressed protein [PFAM]	Cleavage	1
osa-miR2093-5p	LOC_Os02g45054	2	1	20	2729	2748	ACAAGAAGGUUAAUUACGUG	UGUUCUUGCAAUUAAUGCAG	INDETERMINATE-related protein 9, putative, expressed [PFAM]	Cleavage	1
osa-miR2093-5p	LOC_Os03g32620	3	1	20	1459	1478	ACAAGAAGGUUAAUUACGUG	UGUUCCUCCGAUUGAUGCGU	pentatricopeptide repeat protein PPR986-12, putative, expressed [PFAM]	Cleavage	1
osa-miR2093-5p	LOC_Os05g07790	3	1	20	2002	2021	ACAAGAAGGUUAAUUACGUG	UGUUCCUCCAAUUGAUGUGU	expressed protein [PFAM]	Cleavage	1
osa-miR2093-5p	LOC_Os06g42660	2.5	1	20	667	686	ACAAGAAGGUUAAUUACGUG	UGUGCUUCCAAUAAAUGCAU	expressed protein [PFAM]	Cleavage	1
osa-miR156k	LOC_Os01g69830	0	1	21	1152	1172	ACACGAGAGAGAGAAGACAGU	UGUGCUCUCUCUCUUCUGUCA	teosinte glume architecture 1, putative, expressed [PFAM]	Cleavage	1
osa-miR156k	LOC_Os02g43430	3	1	21	2005	2025	ACACGAGAGAGAGAAGACAGU	UCUGCUUUCUCUUUUUUGUUA	protein kinase APK1B, chloroplast precursor, putative, expressed [PFAM]	Cleavage	1
osa-miR156k	LOC_Os05g20620	2.5	1	21	2067	2087	ACACGAGAGAGAGAAGACAGU	UGUGCUUUCUUUCUUCUCUCA	retrotransposon protein, putative, unclassified, expressed [PFAM]	Cleavage	1
osa-miR156k	LOC_Os08g39890	0	1	21	991	1011	ACACGAGAGAGAGAAGACAGU	UGUGCUCUCUCUCUUCUGUCA	squamosa promoter-binding-like protein 9, putative, expressed [PFAM] 430-660 PF03110.7 SBP domain;	Cleavage	1
osa-miR156k	LOC_Os08g41940	0	1	21	1053	1073	ACACGAGAGAGAGAAGACAGU	UGUGCUCUCUCUCUUCUGUCA	teosinte glume architecture 1, putative, expressed [PFAM] 408-641 PF03110.7 SBP domain;	Cleavage	1
osa-miR156k	LOC_Os09g31438	0	1	21	808	828	ACACGAGAGAGAGAAGACAGU	UGUGCUCUCUCUCUUCUGUCA	squamosa promoter-binding-like protein 9, putative, expressed [PFAM] 217-462 PF03110.7 SBP domain;	Cleavage	1
osa-miR156k	LOC_Os09g32944	0	1	21	1033	1053	ACACGAGAGAGAGAAGACAGU	UGUGCUCUCUCUCUUCUGUCA	teosinte glume architecture 1, putative, expressed [PFAM] 343-576 PF03110.7 SBP domain;	Cleavage	1
osa-miR156k	LOC_Os11g30370	0	1	21	466	486	ACACGAGAGAGAGAAGACAGU	UGUGCUCUCUCUCUUCUGUCA	teosinte glume architecture 1, putative, expressed [PFAM] 58-147 PF03110.7 SBP domain;	Cleavage	1
osa-miR812g/h/i/j	LOC_Os03g16220	2.5	1	24	2085	2108	ACAGGUUGAAAUUAGUAGGCAGAA	UAUCCAACUUUAAUUUUCCGUCUU	tropinone reductase, putative, expressed [PFAM]	Translation	1
osa-miR812g/h/i/j	LOC_Os06g50146	2.5	1	24	1239	1262	ACAGGUUGAAAUUAGUAGGCAGAA	UGUCCAACUUUAACGGUCCGUCUU	calcium-dependent protein kinase CPK1 adapter protein 2, putative, expressed [PFAM]	Translation	1
osa-miR812g/h/i/j	LOC_Os11g25510	3	1	24	1471	1494	ACAGGUUGAAAUUAGUAGGCAGAA	UGCACAACUUUAAUUAUUCGUCUU	S-domain receptor-like protein kinase, putative, expressed [PFAM]	Cleavage	1
osa-miR1846e	LOC_Os01g70100	3	1	20	668	687	ACCAGGGCCGGAGGAGCAAC	CUGUACCGGCCUCCUCGUUG	palmitoyltransferase ZDHHC9, putative, expressed [PFAM] 650-814 PF01529.13 DHHC zinc finger domain;	Cleavage	1
osa-miR1846e	LOC_Os02g01490	3	1	20	2163	2182	ACCAGGGCCGGAGGAGCAAC	UGUUCCCGGCCCUCUUGUUG	expressed protein [PFAM]	Translation	1
osa-miR1846e	LOC_Os02g04100	2.5	1	20	540	559	ACCAGGGCCGGAGGAGCAAC	UGGUGUUGGCCUCCUUGUUG	proteasome subunit alpha type 1, putative, expressed [PFAM]	Cleavage	1
osa-miR1846e	LOC_Os08g14410	2.5	1	20	210	229	ACCAGGGCCGGAGGAGCAAC	UGUCCCUGGCCUCCUCGUUG	hypothetical protein [PFAM]	Cleavage	1
osa-miR820a/b/c	LOC_Os03g53230	3	2	21	577	596	ACCAGGUAGGUGCUCCGGCU	GGGUUCAUGCGCGAGGCCGA	bifunctional 3-phosphoadenosine 5-phosphosulfate synthetase, putative, expressed [PFAM]	Cleavage	1
osa-miR820a/b/c	LOC_Os05g40740	3	2	21	1058	1077	ACCAGGUAGGUGCUCCGGCU	CGGUUCAUCCACGAGGCCAA	pollen-specific protein NTP303 precursor, putative, expressed [PFAM]	Cleavage	1
osa-miR820a/b/c	LOC_Os10g42196	3	2	21	4014	4033	ACCAGGUAGGUGCUCCGGCU	AGGUCCAACCAUGAGGCUGA	expressed protein [PFAM]	Cleavage	1
osa-miR399h	LOC_Os03g13800	3	2	21	820	839	ACCCGUUCAGAGGAAACCGU	UGGGCAGGUGUCCUUUGGAA	NHP2-like protein 1, putative, expressed [PFAM]	Translation	1
osa-miR531	LOC_Os01g37760	2.5	2	24	412	434	ACCGCCGUGCGUCGGGGCCGCUC	UGGUGGUGCGCGGCCUCGGCGAG	NADP-specific glutamate dehydrogenase, putative, expressed [PFAM]	Cleavage	1
osa-miR160f	LOC_Os02g26040	3	1	21	924	944	ACCGUAAGUCCCUCGGUCCGU	UGUUCUUCAGGGAGUCAGGCA	retrotransposon protein, putative, Ty1-copia subclass [PFAM]	Cleavage	1
osa-miR160f	LOC_Os02g37790	3	1	21	942	962	ACCGUAAGUCCCUCGGUCCGU	UGUUCUUCAGGGAGUCAGGCA	retrotransposon protein, putative, Ty1-copia subclass [PFAM]	Cleavage	1
osa-miR160f	LOC_Os02g49930	3	1	21	705	725	ACCGUAAGUCCCUCGGUCCGU	UGUUCUUCAGGGAGUCAGGCA	retrotransposon protein, putative, Ty1-copia subclass [PFAM]	Cleavage	1
osa-miR160f	LOC_Os04g59430	1	1	21	1334	1354	ACCGUAAGUCCCUCGGUCCGU	UGACAUUCAGGGAGCCAGGCA	B3 DNA binding domain containing protein, expressed [PFAM]	Cleavage	1
osa-miR160f	LOC_Os09g29160	2.5	1	21	1451	1471	ACCGUAAGUCCCUCGGUCCGU	UGGCAUGCAGGGAGCCAGGGA	expressed protein [PFAM]	Cleavage	1
osa-miR160f	LOC_Os12g15720	3	1	21	939	959	ACCGUAAGUCCCUCGGUCCGU	UGUUCUUCAGGGAGUCAGGCA	retrotransposon protein, putative, Ty1-copia subclass [PFAM]	Cleavage	1
osa-miR160a/b/c/d	LOC_Os04g59430	2	1	21	1334	1354	ACCGUAUGUCCCUCGGUCCGU	UGACAUUCAGGGAGCCAGGCA	B3 DNA binding domain containing protein, expressed [PFAM]	Cleavage	1
osa-miR160a/b/c/d	LOC_Os09g29160	2	1	21	1451	1471	ACCGUAUGUCCCUCGGUCCGU	UGGCAUGCAGGGAGCCAGGGA	expressed protein [PFAM]	Cleavage	1
osa-miR1874-5p	LOC_Os12g06690	2.5	5	24	535	554	ACCUACCACAUCAUCGGGAU	UGGAUGGUGAAGUGGUUCUA	retrotransposon protein, putative, unclassified [PFAM]	Translation	1
osa-miR162a	LOC_Os03g15230	3	2	21	702	721	ACCUACGUCUCCAAAUAGCU	GGGAGGCAGAGGUUUGUUGA	expressed protein [PFAM]	Cleavage	1
osa-miR162b	LOC_Os01g64320	3	2	21	129	148	ACCUACGUCUCCGAAUAGCU	UGGACGGAGGGGCUUGUCGA	hypothetical protein [PFAM]	Cleavage	1
osa-miR162b	LOC_Os03g51330	3	2	21	637	656	ACCUACGUCUCCGAAUAGCU	UGGAUGGAGAGCCUUAUUGG	DELLA protein SLR1, putative, expressed [PFAM]	Translation	1
osa-miR162b	LOC_Os03g55750	3	2	21	333	352	ACCUACGUCUCCGAAUAGCU	UGGACGGAGGGGCUUGUCGA	hypothetical protein [PFAM]	Cleavage	1
osa-miR162b	LOC_Os03g56370	3	2	21	404	423	ACCUACGUCUCCGAAUAGCU	UGGAUGCGAGAGCUUAUCGA	O-methyltransferase, putative, expressed [PFAM]	Translation	1
osa-miR162b	LOC_Os03g57100	3	2	21	1169	1188	ACCUACGUCUCCGAAUAGCU	UGGAUGUACCGGCUUAUUGA	serologically defined breast cancer antigen NY-BR-84, putative, expressed [PFAM]	Translation	1
osa-miR162b	LOC_Os07g05440	2.5	2	21	4042	4061	ACCUACGUCUCCGAAUAGCU	UGGGAGCAGUGGCUUAUCGA	retrotransposon protein, putative, unclassified, expressed [PFAM]	Translation	1
osa-miR162b	LOC_Os07g32650	3	2	21	2509	2528	ACCUACGUCUCCGAAUAGCU	UGGGUGCAGUGGCUUACCGA	retrotransposon protein, putative, unclassified, expressed [PFAM]	Translation	1
osa-miR159c	LOC_Os01g12700	0.5	1	21	803	823	ACCUCGAGGGAAGUUAGGUUA	UGGAGCUCCCUUUAAUCCAAU	myb-like DNA-binding domain containing protein [PFAM]	Cleavage	1
osa-miR159c	LOC_Os01g59660	2.5	1	21	1258	1278	ACCUCGAGGGAAGUUAGGUUA	UGGAGCUCCCUUCACUCCAAG	transcription factor GAMYB, putative, expressed [PFAM]	Cleavage	1
osa-miR159c	LOC_Os03g57050	3	1	21	1020	1040	ACCUCGAGGGAAGUUAGGUUA	UGAACCUCCUUUCAGUCCAAU	expressed protein [PFAM]	Cleavage	1
osa-miR159c	LOC_Os04g46384	2.5	1	21	160	180	ACCUCGAGGGAAGUUAGGUUA	UGGAGCUCCAUUCGAUCCAAA	DUO1, putative [PFAM]	Cleavage	1
osa-miR159c	LOC_Os05g41166	0.5	1	21	1068	1088	ACCUCGAGGGAAGUUAGGUUA	UGGAGCUCCCUUUAAUCCAAU	transcription factor GAMYB, putative, expressed [PFAM]	Cleavage	1
osa-miR159c	LOC_Os06g35910	3	1	21	861	881	ACCUCGAGGGAAGUUAGGUUA	UGGAGCUCGUUUUCAUCCAAU	zinc ion binding protein, putative, expressed [PFAM]	Cleavage	1
osa-miR159c	LOC_Os06g40330	2.5	1	21	1418	1438	ACCUCGAGGGAAGUUAGGUUA	UAGAGCUCCCUUCACUCCAAU	myb-like DNA-binding domain containing protein, expressed [PFAM]	Cleavage	1
osa-miR1847.1	LOC_Os01g11260	3	2	21	1191	1210	ACGGUGUUGACGUUUGACGU	UGCUACAAUUGCAGCCUGCA	phospho-N-acetylmuramoyl-pentapeptide-transferase, putative, expressed [PFAM]	Cleavage	1
osa-miR1847.1	LOC_Os01g63190	3	2	21	154	173	ACGGUGUUGACGUUUGACGU	UGCUGCAACUGCGAACUACA	L-ascorbate oxidase precursor, putative, expressed [PFAM]	Cleavage	1
osa-miR1847.1	LOC_Os06g04340	3	2	21	1326	1345	ACGGUGUUGACGUUUGACGU	UGCUAUAACUGCAAGCUUCA	expressed protein [PFAM]	Cleavage	1
osa-miR159a.2	LOC_Os02g05720	3	1	21	2169	2189	ACGUCGAGGACCCCGUACGUU	UGCUCUUCUUGGGGCAUGCAA	pentatricopeptide repeat protein PPR986-12, putative, expressed [PFAM]	Cleavage	1
osa-miR159a.2	LOC_Os03g28310	2.5	1	21	820	840	ACGUCGAGGACCCCGUACGUU	UGCAGCUCCUGGUGCAUCCAA	dnaJ domain containing protein, expressed [PFAM]	Translation	1
osa-miR159a.2	LOC_Os10g40920	2.5	1	21	2100	2120	ACGUCGAGGACCCCGUACGUU	UGCAGUUCUUAGGGCAUGCAG	pentatricopeptide repeat protein PPR986-12, putative, expressed [PFAM]	Translation	1
osa-miR172a/d	LOC_Os02g56320	2.5	2	21	510	529	ACGUCGUAGUAGUUCUAAGA	AGCAGAAUCAUCAAGGUUCU	glycogen synthase 2, putative, expressed [PFAM]	Cleavage	1
osa-miR172a/d	LOC_Os03g60430	0.5	2	21	1231	1250	ACGUCGUAGUAGUUCUAAGA	UGCAGCAUCAUCAGGAUUCU	floral homeotic protein, putative, expressed [PFAM]	Cleavage	1
osa-miR172a/d	LOC_Os04g55560	2.5	2	21	808	827	ACGUCGUAGUAGUUCUAAGA	UGCAGCAUCAUCACGAUUCC	AP2 domain containing protein, expressed [PFAM]	Cleavage	1
osa-miR172a/d	LOC_Os04g58720	3	2	21	3397	3416	ACGUCGUAGUAGUUCUAAGA	UGCAGCAUUGGCAGGGUUCU	phosphoribosylanthranilate transferase, putative, expressed [PFAM] 3041-3508 PF08372.3 Plant phosphoribosyltransferase C-terminal;	Translation	1
osa-miR172a/d	LOC_Os05g03040	0.5	2	21	2090	2109	ACGUCGUAGUAGUUCUAAGA	UGCAGCAUCAUCAGGAUUCU	floral homeotic protein APETALA2, putative, expressed [PFAM]	Cleavage	1
osa-miR172a/d	LOC_Os05g23720	3	2	21	1886	1905	ACGUCGUAGUAGUUCUAAGA	UGUAGCAUCUUCGGGAUUUU	ADP,ATP carrier protein, mitochondrial precursor, putative, expressed [PFAM]	Translation	1
osa-miR172a/d	LOC_Os06g43220	1.5	2	21	1415	1434	ACGUCGUAGUAGUUCUAAGA	UGCAGCAUCAUCAGGAUUCC	floral homeotic protein APETALA2, putative, expressed [PFAM]	Cleavage	1
osa-miR172a/d	LOC_Os07g13170	0.5	2	21	1405	1424	ACGUCGUAGUAGUUCUAAGA	UGCAGCAUCAUCAGGAUUCU	floral homeotic protein, putative, expressed [PFAM]	Cleavage	1
osa-miR172a/d	LOC_Os12g37780	3	2	21	2320	2339	ACGUCGUAGUAGUUCUAAGA	UGCAGCAACAUUGAGGUUUU	calmodulin-binding protein MPCBP, putative, expressed [PFAM]	Cleavage	1
osa-miR172b	LOC_Os03g60430	1	2	21	1231	1250	ACGUCGUAGUAGUUCUAAGG	UGCAGCAUCAUCAGGAUUCU	floral homeotic protein, putative, expressed [PFAM]	Cleavage	1
osa-miR172b	LOC_Os04g55560	1.5	2	21	808	827	ACGUCGUAGUAGUUCUAAGG	UGCAGCAUCAUCACGAUUCC	AP2 domain containing protein, expressed [PFAM]	Cleavage	1
osa-miR172b	LOC_Os05g03040	1	2	21	2090	2109	ACGUCGUAGUAGUUCUAAGG	UGCAGCAUCAUCAGGAUUCU	floral homeotic protein APETALA2, putative, expressed [PFAM]	Cleavage	1
osa-miR172b	LOC_Os06g43220	0.5	2	21	1415	1434	ACGUCGUAGUAGUUCUAAGG	UGCAGCAUCAUCAGGAUUCC	floral homeotic protein APETALA2, putative, expressed [PFAM]	Cleavage	1
osa-miR172b	LOC_Os07g13170	1	2	21	1405	1424	ACGUCGUAGUAGUUCUAAGG	UGCAGCAUCAUCAGGAUUCU	floral homeotic protein, putative, expressed [PFAM]	Cleavage	1
osa-miR172c	LOC_Os03g60430	1.5	2	21	1231	1250	ACGUCGUAGUAGUUCUAAGU	UGCAGCAUCAUCAGGAUUCU	floral homeotic protein, putative, expressed [PFAM]	Cleavage	1
osa-miR172c	LOC_Os04g55560	2.5	2	21	808	827	ACGUCGUAGUAGUUCUAAGU	UGCAGCAUCAUCACGAUUCC	AP2 domain containing protein, expressed [PFAM]	Cleavage	1
osa-miR172c	LOC_Os05g03040	1.5	2	21	2090	2109	ACGUCGUAGUAGUUCUAAGU	UGCAGCAUCAUCAGGAUUCU	floral homeotic protein APETALA2, putative, expressed [PFAM]	Cleavage	1
osa-miR172c	LOC_Os06g43220	1.5	2	21	1415	1434	ACGUCGUAGUAGUUCUAAGU	UGCAGCAUCAUCAGGAUUCC	floral homeotic protein APETALA2, putative, expressed [PFAM]	Cleavage	1
osa-miR172c	LOC_Os07g13170	1.5	2	21	1405	1424	ACGUCGUAGUAGUUCUAAGU	UGCAGCAUCAUCAGGAUUCU	floral homeotic protein, putative, expressed [PFAM]	Cleavage	1
osa-miR172c	LOC_Os08g26870	3	2	21	1333	1352	ACGUCGUAGUAGUUCUAAGU	UGUGGUGUUAUUAAGAUUCA	wound responsive protein, putative, expressed [PFAM]	Cleavage	1
osa-miR172c	LOC_Os08g39630	2.5	2	21	2052	2071	ACGUCGUAGUAGUUCUAAGU	AGUGGCAUCAUCAGGAUUCA	DNA binding protein, putative, expressed [PFAM]	Cleavage	1
osa-miR164a/b/f	LOC_Os03g37720	3	1	21	1326	1346	ACGUGCACGGGACGAAGAGGU	UGCACGGGCUCUGUUUUUCCG	NBS-LRR type disease resistance protein Rps1-k-1, putative [PFAM]	Cleavage	1
osa-miR164a/b/f	LOC_Os04g59610	3	1	21	595	615	ACGUGCACGGGACGAAGAGGU	UGCACGUGCACUGCUUCGUCA	expressed protein [PFAM]	Cleavage	1
osa-miR164a/b/f	LOC_Os06g49660	2.5	1	21	788	808	ACGUGCACGGGACGAAGAGGU	UGCGCGUGCCCUUCUUCUUCG	taxadien-5-alpha-ol O-acetyltransferase, putative, expressed [PFAM]	Translation	1
osa-miR164c	LOC_Os06g49660	3	1	21	788	808	ACGUGCAUGGGACGAAGAGGU	UGCGCGUGCCCUUCUUCUUCG	taxadien-5-alpha-ol O-acetyltransferase, putative, expressed [PFAM]	Translation	1
osa-miR164c	LOC_Os09g06910	3	1	21	2781	2801	ACGUGCAUGGGACGAAGAGGU	UGGACGUACUUUGCUUCUCCU	retrotransposon protein, putative, unclassified [PFAM]	Cleavage	1
osa-miR1429-5p	LOC_Os06g49430	2.5	2	21	2421	2440	ACGUGCCUAAUCAUAUAAUG	UGCAUGGAUUAAUGUAUUAU	OsMPK17-1 - putative MAPK based on amino acid sequence homology, expressed [PFAM]	Translation	1
osa-miR1429-5p	LOC_Os09g31280	3	2	21	709	728	ACGUGCCUAAUCAUAUAAUG	UGCACGGAUUAUUCUGUUAC	cysteine-type peptidase, putative, expressed [PFAM]	Translation	1
osa-miR1848	LOC_Os01g09212	0	1	21	364	384	ACGUGCGCGCGCGGCCGCUCC	UGCACGCGCGCGCCGGCGAGG	retrotransposon protein, putative, Ty3-gypsy subclass [PFAM]	Cleavage	1
osa-miR1848	LOC_Os02g06410	3	1	21	741	761	ACGUGCGCGCGCGGCCGCUCC	UGCGCGCGCGCGCCGCCGAGC	pv42p, putative, expressed [PFAM]	Cleavage	1
osa-miR1848	LOC_Os02g32469	3	1	21	268	288	ACGUGCGCGCGCGGCCGCUCC	UGCGUGUGCGCGCCGGCGACG	expressed protein [PFAM]	Cleavage	1
osa-miR1848	LOC_Os03g31880	2.5	1	21	778	798	ACGUGCGCGCGCGGCCGCUCC	UGCGCGCGCGCGGUGGCGGGG	SHR, putative, expressed [PFAM]	Translation	1
osa-miR1848	LOC_Os04g29780	2	1	21	24	44	ACGUGCGCGCGCGGCCGCUCC	UGCACGCGCGCGCCGGCUGGG	retrotransposon protein, putative, Ty3-gypsy subclass [PFAM]	Cleavage	1
osa-miR1848	LOC_Os04g40590	1	1	21	646	666	ACGUGCGCGCGCGGCCGCUCC	UGCGCGCGCGCGUCGGCGAGG	wax synthase isoform 1, putative, expressed [PFAM]	Cleavage	1
osa-miR1848	LOC_Os04g55680	2.5	1	21	1630	1650	ACGUGCGCGCGCGGCCGCUCC	UGCGCGCGUGCGCGGGCGGGG	indole-3-acetate beta-glucosyltransferase, putative, expressed [PFAM]	Cleavage	1
osa-miR1848	LOC_Os06g45040	2	1	21	553	573	ACGUGCGCGCGCGGCCGCUCC	UGCGCGCACGUGCCGGCGAGG	B-box zinc finger family protein [PFAM]	Cleavage	1
osa-miR1848	LOC_Os09g10290	2	1	21	365	385	ACGUGCGCGCGCGGCCGCUCC	UGCACGCGCGCGCCGGCUGGG	retrotransposon protein, putative, Ty3-gypsy subclass [PFAM]	Cleavage	1
osa-miR1848	LOC_Os11g44950	3	1	21	2480	2500	ACGUGCGCGCGCGGCCGCUCC	UGCACGUGGGCGCCGGCGGGA	auxin-induced beta-glucosidase, putative, expressed [PFAM]	Cleavage	1
osa-miR1848	LOC_Os12g37900	3	1	21	408	428	ACGUGCGCGCGCGGCCGCUCC	UUCGUGUGCGUGCCGGCGAGG	thioredoxin-related, putative, expressed [PFAM]	Cleavage	1
osa-miR1884a	LOC_Os03g19380	1.5	2	22	836	856	ACUUUUCAGUUGCCGCAGUGU	UAAAAAGUCAACGGCGUCAUA	CP12-2, putative, expressed [PFAM] 230-439 PF02672.8 CP12 domain;	Cleavage	1
osa-miR1884a	LOC_Os06g48240	1.5	2	22	1658	1678	ACUUUUCAGUUGCCGCAGUGU	UUAAAAGUCAACGGCGUCAUA	ATPase protein, putative, expressed [PFAM]	Cleavage	1
osa-miR1884a	LOC_Os09g33710	1.5	2	22	1787	1807	ACUUUUCAGUUGCCGCAGUGU	UAAAAAGUCAACGGCGUCAUA	beta-glucosidase homolog precursor, putative, expressed [PFAM]	Cleavage	1
osa-miR1855	LOC_Os01g14860	3	1	21	1280	1300	AGAGAACCGAUGAGGUCACGA	UCUCUAGGCUGCUCCAGUACU	glycogen synthase kinase-3 homolog MsK-3, putative, expressed [PFAM]	Cleavage	1
osa-miR1855	LOC_Os05g08370	3	1	21	3654	3674	AGAGAACCGAUGAGGUCACGA	UUUAUUAGCUACUUCAGUGCU	CESA1 - cellulose synthase, expressed [PFAM] 1342-3474 PF03552.7 Cellulose synthase;	Cleavage	1
osa-miR169a	LOC_Os01g41650	3	1	21	23	43	AGCCGUUCAGUAGGAACCGAC	UCGGAGUGUCAUUCUUGGCUG	pentatricopeptide repeat protein PPR986-12, putative, expressed [PFAM]	Cleavage	1
osa-miR169a	LOC_Os02g53620	3	1	21	988	1008	AGCCGUUCAGUAGGAACCGAC	UAGGCAAUUCAUCCUUGGCUU	nuclear transcription factor Y subunit A-3, putative, expressed [PFAM] 409-579 PF02045.8 CCAAT-binding transcription factor (CBF-B/NF-YA) subunit B;	Cleavage	1
osa-miR169a	LOC_Os04g46800	2.5	1	21	201	221	AGCCGUUCAGUAGGAACCGAC	UUGGCAAGUCAAUUUUGGCUG	hypothetical protein [PFAM]	Translation	1
osa-miR169a	LOC_Os10g20990	2.5	1	21	1084	1104	AGCCGUUCAGUAGGAACCGAC	UUGGUACGUCAUCCUUGGUUG	ribosomal protein S12 containing protein [PFAM]	Cleavage	1
osa-miR169a	LOC_Os11g14570	3	1	21	1134	1154	AGCCGUUCAGUAGGAACCGAC	UUGGAGGGUCGUCCUUGGCUG	expressed protein [PFAM]	Cleavage	1
osa-miR169a	LOC_Os12g42400	2.5	1	21	1247	1267	AGCCGUUCAGUAGGAACCGAC	UAGGCAACUCAUUCUUGGCUG	nuclear transcription factor Y subunit A-2, putative, expressed [PFAM]	Cleavage	1
osa-miR439a/c/d/e/f/g/h/i/j	LOC_Os01g23940	2.5	1	21	106	126	AGCUUGUUGGCGCCAAGCUGU	UCGAACGCCCCCGGUUCGACA	hypothetical protein [PFAM]	Translation	1
osa-miR439a/c/d/e/f/g/h/i/j	LOC_Os01g26340	2	1	21	599	619	AGCUUGUUGGCGCCAAGCUGU	UCGAACAACCACAGUUCGACA	dirigent-like protein, putative [PFAM]	Translation	2
osa-miR439a/c/d/e/f/g/h/i/j	LOC_Os01g36270	2.5	1	21	106	126	AGCUUGUUGGCGCCAAGCUGU	UCGAACGCCCCCGGUUCGACA	hypothetical protein [PFAM]	Translation	1
osa-miR439a/c/d/e/f/g/h/i/j	LOC_Os02g30670	2.5	1	21	346	366	AGCUUGUUGGCGCCAAGCUGU	UCGAACAGCCCCCGUUCGACA	hypothetical protein [PFAM]	Translation	2
osa-miR439a/c/d/e/f/g/h/i/j	LOC_Os06g19250	2	1	21	549	569	AGCUUGUUGGCGCCAAGCUGU	UCGAAUAUCCGUGGUUCGACA	conserved hypothetical protein [PFAM]	Cleavage	2
osa-miR439a/c/d/e/f/g/h/i/j	LOC_Os07g30950	3	1	21	1302	1322	AGCUUGUUGGCGCCAAGCUGU	UCGAGCCGUCGCGGUUCGACG	taxane 10-beta-hydroxylase, putative, expressed [PFAM]	Cleavage	1
osa-miR439a/c/d/e/f/g/h/i/j	LOC_Os10g10160	2.5	1	21	152	172	AGCUUGUUGGCGCCAAGCUGU	UCGAACAACCACAGUUCGAUA	hypothetical protein [PFAM]	Translation	1
osa-miR528	LOC_Os08g42640	2	2	21	631	650	AGGAGACGUACGGGGAAGGU	UCCUGUGCAUGUCCCUUCUA	VIP2 protein, putative, expressed [PFAM]	Cleavage	1
osa-miR1867	LOC_Os01g67370	2	3	24	1434	1455	AGGGAGACAGGAUCUUUUUUUU	UCCCUCUGUCAUAGGAAAAAAG	expressed protein [PFAM]	Cleavage	1
osa-miR168a	LOC_Os01g53160	3	2	21	176	195	AGGGCUAGACGUGGUUCGCU	UCUCGGUCUUCACCAGGCGG	plant-specific domain TIGR01568 family protein, expressed [PFAM]	Translation	1
osa-miR168a	LOC_Os02g47690	3	2	21	435	454	AGGGCUAGACGUGGUUCGCU	CUCGGAUCUGCACCAGGCGA	retrotransposon protein, putative, Ty3-gypsy subclass [PFAM] 1801-2196 PF08284.4 Retroviral aspartyl protease; 4216-4374 PF00665.19 Integrase core domain;	Cleavage	1
osa-miR168a	LOC_Os03g48180	3	2	21	1905	1924	AGGGCUAGACGUGGUUCGCU	UCAUGAUCUGCGCCAAGUGG	peptide transporter PTR2, putative, expressed [PFAM]	Cleavage	1
osa-miR168a	LOC_Os11g30010	3	2	21	159	178	AGGGCUAGACGUGGUUCGCU	UCCUGAUAUGCACCAAGUGC	NB-ARC domain containing protein [PFAM]	Cleavage	1
osa-miR1862a/b/c	LOC_Os02g37694	1.5	3	24	1092	1113	AGGGUUUUAUUUGGUUGGAGCA	UCCCAAAAUAAACCAACCUCAU	expressed protein [PFAM]	Cleavage	1
osa-miR1862a/b/c	LOC_Os07g37560	2	3	24	1135	1156	AGGGUUUUAUUUGGUUGGAGCA	UCUCAGAAUAAAUCAACCUUGU	myosin-5C, putative, expressed [PFAM]	Cleavage	1
osa-miR812g/h/i/j	LOC_Os10g02390	2.5	3	24	1071	1092	AGGUUGAAAUUAGUAGGCAGAA	UUCAAUUUUAAUCUUCUGUCUU	NAD(P)H-dependent oxidoreductase, putative, expressed [PFAM]	Translation	1
osa-miR812a/b/c/d/e	LOC_Os09g37540	1.5	2	22	1173	1193	AGGUUGCAAAUUGGCAGGCAG	UUCAACGUUUGACCGUUCGUC	carboxy-lyase, putative, expressed [PFAM]	Cleavage	1
osa-miR812a/b/c/d/e	LOC_Os10g25230	1	2	22	934	954	AGGUUGCAAAUUGGCAGGCAG	UCCAAUGUUUGACCGUCCGUC	ZIM motif family protein, expressed [PFAM]	Cleavage	1
osa-miR1861e/k/m	LOC_Os06g44970	3	2	22	1696	1716	AGUCAAGAACGGUGUUCUGGC	UCAUUUCUUGUGGCAAGACCG	auxin efflux carrier component 2, putative, expressed [PFAM]	Translation	1
osa-miR164e	LOC_Os03g47310	2	2	21	44	63	AGUGCACGGGACGAAGAGGU	UCACGUGCCUUGUUUCUCCC	transposon protein, putative, CACTA, En/Spm sub-class [PFAM]	Cleavage	1
osa-miR164e	LOC_Os05g04630	3	2	21	782	801	AGUGCACGGGACGAAGAGGU	UCAUGUGCCUUGCUGCUUCA	retrotransposon protein, putative, SINE subclass, expressed [PFAM]	Cleavage	1
osa-miR164e	LOC_Os06g23650	2	2	21	795	814	AGUGCACGGGACGAAGAGGU	GCUCGUGCCCUGCUUCUCCA	CUC2, putative, expressed [PFAM] 79-453 PF02365.8 No apical meristem (NAM) protein;	Cleavage	1
osa-miR164e	LOC_Os06g46270	2	2	21	955	974	AGUGCACGGGACGAAGAGGU	GCAAGUGCCCUGCUUCUCCA	NAC domain-containing protein 21/22, putative, expressed [PFAM] 326-745 PF02365.8 No apical meristem (NAM) protein;	Cleavage	1
osa-miR164e	LOC_Os12g41680	2	2	21	912	931	AGUGCACGGGACGAAGAGGU	GCAAGUGCCCUGCUUCUCCA	NAC domain-containing protein 21/22, putative, expressed [PFAM] 259-648 PF02365.8 No apical meristem (NAM) protein;	Cleavage	1
osa-miR435	LOC_Os07g41730	3	1	20	677	696	AGUUGAGGUUAUGGCCUAUU	UCAGCUCUAAUACUGGAAAA	protein bem46, putative, expressed [PFAM]	Cleavage	1
osa-miR2873	LOC_Os01g61110	3	1	20	2071	2090	AGUUUGGACUUAAAUUUGGU	AUUAAAUUUAAGUCUAGGUU	ulp1 protease family, C-terminal catalytic domain containing protein [PFAM]	Cleavage	1
osa-miR2873	LOC_Os10g10990	3	1	20	1654	1673	AGUUUGGACUUAAAUUUGGU	UCUAGAUUUAAGUCUAGACU	transcription initiation factor IIF, alpha subunit, putative, expressed [PFAM]	Cleavage	1
osa-miR2873	LOC_Os10g27180	2	1	20	757	776	AGUUUGGACUUAAAUUUGGU	ACCAAAUUUCAGCCCAAACU	expressed protein [PFAM]	Translation	1
osa-miR2873	LOC_Os01g15470	3	1	21	1959	1979	AGUUUGGACUUAAAUUUGGUA	UACUAAAUUUACAUCCAGACU	protein kinase APK1B, chloroplast precursor, putative, expressed [PFAM]	Translation	1
osa-miR2873	LOC_Os01g52430	3	1	21	2409	2429	AGUUUGGACUUAAAUUUGGUA	UAUUAAAUUUAACUCCAAGUU	DNA binding protein, putative, expressed [PFAM]	Translation	1
osa-miR2873	LOC_Os08g04270	3	1	21	382	402	AGUUUGGACUUAAAUUUGGUA	UUCCAAAUUUGGUUCCAAACU	polycomb group protein FIE2, putative, expressed [PFAM]	Translation	1
osa-miR2873	LOC_Os02g06090	3	1	21	414	435	AGUUUGGACUUA-AAUUUGGUA	UGCCAAAUUCUAAGUCCAAACA	phytosulfokine receptor precursor, putative, expressed [PFAM]	Cleavage	1
osa-miR1874-5p	LOC_Os10g04290	3	3	24	1470	1491	AUACCUACCACAUCAUCGGGAU	UAUGGAUGCUGCAGUAGCUUUA	transposon protein, putative, CACTA, En/Spm sub-class [PFAM]	Translation	1
osa-miR156l	LOC_Os01g69830	2.5	1	21	1152	1172	AUACGAGUGAGAGAAGACAGC	UGUGCUCUCUCUCUUCUGUCA	teosinte glume architecture 1, putative, expressed [PFAM]	Cleavage	1
osa-miR156l	LOC_Os08g39890	2.5	1	21	991	1011	AUACGAGUGAGAGAAGACAGC	UGUGCUCUCUCUCUUCUGUCA	squamosa promoter-binding-like protein 9, putative, expressed [PFAM] 430-660 PF03110.7 SBP domain;	Cleavage	1
osa-miR156l	LOC_Os08g41940	2.5	1	21	1053	1073	AUACGAGUGAGAGAAGACAGC	UGUGCUCUCUCUCUUCUGUCA	teosinte glume architecture 1, putative, expressed [PFAM] 408-641 PF03110.7 SBP domain;	Cleavage	1
osa-miR156l	LOC_Os09g31438	2.5	1	21	808	828	AUACGAGUGAGAGAAGACAGC	UGUGCUCUCUCUCUUCUGUCA	squamosa promoter-binding-like protein 9, putative, expressed [PFAM] 217-462 PF03110.7 SBP domain;	Cleavage	1
osa-miR156l	LOC_Os09g32944	2.5	1	21	1033	1053	AUACGAGUGAGAGAAGACAGC	UGUGCUCUCUCUCUUCUGUCA	teosinte glume architecture 1, putative, expressed [PFAM] 343-576 PF03110.7 SBP domain;	Cleavage	1
osa-miR156l	LOC_Os11g30370	2.5	1	21	466	486	AUACGAGUGAGAGAAGACAGC	UGUGCUCUCUCUCUUCUGUCA	teosinte glume architecture 1, putative, expressed [PFAM] 58-147 PF03110.7 SBP domain;	Cleavage	1
osa-miR1319	LOC_Os11g02379	3	1	24	1166	1189	AUAUUAUAUAAUGUCUACGGCCAA	UAUAAUAUAUUAUAGGUCUCGGUU	expressed protein [PFAM]	Cleavage	2
osa-miR1320	LOC_Os07g12330	3	2	21	15	34	AUAUUUUAAGGAGGCAAGGU	ACUAAAAUUCUUCCGUUUCA	L-tyrosine transporter, putative, expressed [PFAM]	Cleavage	1
osa-miR1320	LOC_Os07g17220	3	2	21	3109	3128	AUAUUUUAAGGAGGCAAGGU	UAUGAAAUUGUUUUGUUCCA	disease resistance protein, putative, expressed [PFAM]	Translation	1
osa-miR1320	LOC_Os10g41330	3	2	21	851	870	AUAUUUUAAGGAGGCAAGGU	UAUUGAAUUCUUUCGUUCUA	ethylene-responsive transcription factor 5, putative, expressed [PFAM]	Cleavage	1
osa-miR399j	LOC_Os01g54480	3	1	21	460	480	AUCCCGUUGAGAGGAAACCGU	UGGGGCAGCACGCCUUUGGCA	serine/threonine-protein kinase TNNI3K, putative, expressed [PFAM]	Translation	1
osa-miR169o/n	LOC_Os02g53620	3	1	21	988	1008	AUCCGUUCAGUAAGAACCGAU	UAGGCAAUUCAUCCUUGGCUU	nuclear transcription factor Y subunit A-3, putative, expressed [PFAM] 409-579 PF02045.8 CCAAT-binding transcription factor (CBF-B/NF-YA) subunit B;	Translation	1
osa-miR169o/n	LOC_Os03g44540	2	1	21	1711	1731	AUCCGUUCAGUAAGAACCGAU	UAGGCAAAUCAUUCUUGGCUC	nuclear transcription factor Y subunit A-10, putative, expressed [PFAM]	Cleavage	1
osa-miR169o/n	LOC_Os04g46800	3	1	21	201	221	AUCCGUUCAGUAAGAACCGAU	UUGGCAAGUCAAUUUUGGCUG	hypothetical protein [PFAM]	Translation	1
osa-miR169o/n	LOC_Os12g42400	1.5	1	21	1247	1267	AUCCGUUCAGUAAGAACCGAU	UAGGCAACUCAUUCUUGGCUG	nuclear transcription factor Y subunit A-2, putative, expressed [PFAM]	Cleavage	1
osa-miR169f/g	LOC_Os02g53620	2	1	21	988	1008	AUCCGUUCAGUAGGAACCGAU	UAGGCAAUUCAUCCUUGGCUU	nuclear transcription factor Y subunit A-3, putative, expressed [PFAM] 409-579 PF02045.8 CCAAT-binding transcription factor (CBF-B/NF-YA) subunit B;	Cleavage	1
osa-miR169f/g	LOC_Os03g44540	2.5	1	21	1711	1731	AUCCGUUCAGUAGGAACCGAU	UAGGCAAAUCAUUCUUGGCUC	nuclear transcription factor Y subunit A-10, putative, expressed [PFAM]	Cleavage	1
osa-miR169f/g	LOC_Os12g42400	2	1	21	1247	1267	AUCCGUUCAGUAGGAACCGAU	UAGGCAACUCAUUCUUGGCUG	nuclear transcription factor Y subunit A-2, putative, expressed [PFAM]	Cleavage	1
osa-miR167a/b/c	LOC_Os01g63290	3	1	21	830	850	AUCUAGUACGACCGUCGAAGU	UGGGUCAUGAUGGCAGUUUUA	sialin, putative, expressed [PFAM]	Cleavage	1
osa-miR167a/b/c	LOC_Os07g29820	2.5	1	21	2869	2889	AUCUAGUACGACCGUCGAAGU	UAGAUCAUGCUGACAGCCUCA	NBS-LRR disease resistance protein, putative, expressed [PFAM]	Translation	1
osa-miR159f	LOC_Os01g12700	2	1	21	803	823	AUCUCGAGGGAAGUUAGGUUC	UGGAGCUCCCUUUAAUCCAAU	myb-like DNA-binding domain containing protein [PFAM]	Cleavage	1
osa-miR159f	LOC_Os01g59660	2	1	21	1258	1278	AUCUCGAGGGAAGUUAGGUUC	UGGAGCUCCCUUCACUCCAAG	transcription factor GAMYB, putative, expressed [PFAM]	Cleavage	1
osa-miR159f	LOC_Os04g46384	3	1	21	160	180	AUCUCGAGGGAAGUUAGGUUC	UGGAGCUCCAUUCGAUCCAAA	DUO1, putative [PFAM]	Cleavage	1
osa-miR159f	LOC_Os05g41166	2	1	21	1068	1088	AUCUCGAGGGAAGUUAGGUUC	UGGAGCUCCCUUUAAUCCAAU	transcription factor GAMYB, putative, expressed [PFAM]	Cleavage	1
osa-miR159f	LOC_Os06g40330	2.5	1	21	1418	1438	AUCUCGAGGGAAGUUAGGUUC	UAGAGCUCCCUUCACUCCAAU	myb-like DNA-binding domain containing protein, expressed [PFAM]	Cleavage	1
osa-miR159f	LOC_Os10g28930	3	1	21	1131	1151	AUCUCGAGGGAAGUUAGGUUC	UAAAGUUCCCUUCGAUUCAGG	retrotransposon protein, putative, Ty3-gypsy subclass [PFAM]	Cleavage	1
osa-miR1884b	LOC_Os06g48240	0.5	1	24	1659	1682	AUUUUCAGUUGUCGCAGUAUGUAA	UAAAAGUCAACGGCGUCAUACAUU	ATPase protein, putative, expressed [PFAM]	Cleavage	1
osa-miR813	LOC_Os09g06790	3	3	22	1950	1969	AUUUUGGGUAAGGUAUUGGG	UAAAGCCCAUUUCAUGGUUC	transposon protein, putative, CACTA, En/Spm sub-class [PFAM] 601-882 PF02992.7 Transposase family tnp2;	Cleavage	1
osa-miR813	LOC_Os11g19560	3	3	22	1401	1420	AUUUUGGGUAAGGUAUUGGG	UAAAGCCCAUUUCAUGGUUC	transposon protein, putative, CACTA, En/Spm sub-class [PFAM]	Cleavage	1
osa-miR827a/b	LOC_Os02g45520	1.5	2	21	396	415	CAAACGACUACCAGUAGAUU	AUUUGUUGAUGGUCAUCUAA	beta-lactamase, class A, putative, expressed [PFAM]	Cleavage	1
osa-miR827a/b	LOC_Os02g56370	3	2	21	2388	2407	CAAACGACUACCAGUAGAUU	UUUUGUUGAUGUUCAUCUGA	OsWAK20 - OsWAK receptor-like protein kinase, expressed [PFAM]	Translation	1
osa-miR827a/b	LOC_Os04g11510	3	2	21	1203	1222	CAAACGACUACCAGUAGAUU	GAUUGCUGGUGGUCGUCUGG	methyl-CpG binding domain containing protein [PFAM]	Cleavage	1
osa-miR827a/b	LOC_Os04g48390	1	2	21	335	354	CAAACGACUACCAGUAGAUU	GUUUGCUGAUGUUCAUCUAA	beta-lactamase, class A, putative, expressed [PFAM]	Translation	1
osa-miR396f	LOC_Os02g45570	2.5	2	22	625	645	CAAGUUCUUUCGGACACCUCU	GUUCAAGAAAGCCUGUGGAAG	growth-regulating factor, putative, expressed [PFAM] 513-644 PF08879.3 WRC;	Cleavage	1
osa-miR396f	LOC_Os02g47280	1.5	2	22	572	592	CAAGUUCUUUCGGACACCUCU	GUUCAAGAAAGCCUGUGGAAA	growth-regulating factor, putative, expressed [PFAM] 460-591 PF08879.3 WRC;	Cleavage	1
osa-miR396f	LOC_Os02g53690	1.5	2	22	572	592	CAAGUUCUUUCGGACACCUCU	GUUCAAGAAAGCCUGUGGAAA	atGRF5, putative, expressed [PFAM] 460-597 PF08879.3 WRC;	Cleavage	1
osa-miR396f	LOC_Os03g47140	1.5	2	22	949	969	CAAGUUCUUUCGGACACCUCU	GUUCAAGAAAGCCUGUGGAAA	atGRF2, putative, expressed [PFAM] 837-968 PF08879.3 WRC;	Cleavage	1
osa-miR396f	LOC_Os04g51190	2.5	2	22	537	557	CAAGUUCUUUCGGACACCUCU	GUUCAAGAAAGCCUGUGGAAG	growth-regulating factor, putative, expressed [PFAM] 425-556 PF08879.3 WRC;	Cleavage	1
osa-miR396f	LOC_Os06g02560	2.5	2	22	615	635	CAAGUUCUUUCGGACACCUCU	GUUCAAGAAAGCCUGUGGAAU	growth-regulating factor, putative, expressed [PFAM] 503-634 PF08879.3 WRC;	Cleavage	1
osa-miR396f	LOC_Os06g10310	1.5	2	22	284	304	CAAGUUCUUUCGGACACCUCU	GUUCAAGAAAGCCUGUGGAAA	growth-regulating factor 1, putative [PFAM] 172-303 PF08879.3 WRC;	Cleavage	1
osa-miR156k	LOC_Os02g04680	1	2	21	1948	1967	CACGAGAGAGAGAAGACAGU	AUGCUCUCUCUCUUCUGUCA	squamosa promoter-binding-like protein 10, putative, expressed [PFAM] 1347-1580 PF03110.7 SBP domain;	Cleavage	1
osa-miR156k	LOC_Os02g07780	0	2	21	2221	2240	CACGAGAGAGAGAAGACAGU	GUGCUCUCUCUCUUCUGUCA	squamosa promoter-binding-like protein 10, putative, expressed [PFAM] 362-556 PF03110.7 SBP domain;	Cleavage	1
osa-miR156k	LOC_Os04g46580	0	2	21	818	837	CACGAGAGAGAGAAGACAGU	GUGCUCUCUCUCUUCUGUCA	SBP domain containing protein, expressed [PFAM] 490-723 PF03110.7 SBP domain;	Cleavage	1
osa-miR156k	LOC_Os06g45310	0	2	21	854	873	CACGAGAGAGAGAAGACAGU	GUGCUCUCUCUCUUCUGUCA	squamosa promoter-binding-like protein 11, putative, expressed [PFAM] 301-537 PF03110.7 SBP domain;	Cleavage	1
osa-miR156k	LOC_Os06g49010	0	2	21	1842	1861	CACGAGAGAGAGAAGACAGU	GUGCUCUCUCUCUUCUGUCA	squamosa promoter-binding-like protein 11, putative, expressed [PFAM] 1235-1468 PF03110.7 SBP domain;	Cleavage	1
osa-miR156a/b/c/d/e/f/g/h/i/j	LOC_Os01g69830	1	1	20	1153	1172	CACGAGUGAGAGAAGACAGU	GUGCUCUCUCUCUUCUGUCA	teosinte glume architecture 1, putative, expressed [PFAM]	Cleavage	1
osa-miR156a/b/c/d/e/f/g/h/i/j	LOC_Os02g04680	2	1	20	1948	1967	CACGAGUGAGAGAAGACAGU	AUGCUCUCUCUCUUCUGUCA	squamosa promoter-binding-like protein 10, putative, expressed [PFAM] 1347-1580 PF03110.7 SBP domain;	Cleavage	1
osa-miR156a/b/c/d/e/f/g/h/i/j	LOC_Os02g07780	1	1	20	2221	2240	CACGAGUGAGAGAAGACAGU	GUGCUCUCUCUCUUCUGUCA	squamosa promoter-binding-like protein 10, putative, expressed [PFAM] 362-556 PF03110.7 SBP domain;	Cleavage	1
osa-miR156a/b/c/d/e/f/g/h/i/j	LOC_Os04g46580	1	1	20	818	837	CACGAGUGAGAGAAGACAGU	GUGCUCUCUCUCUUCUGUCA	SBP domain containing protein, expressed [PFAM] 490-723 PF03110.7 SBP domain;	Cleavage	1
osa-miR156a/b/c/d/e/f/g/h/i/j	LOC_Os06g45310	1	1	20	854	873	CACGAGUGAGAGAAGACAGU	GUGCUCUCUCUCUUCUGUCA	squamosa promoter-binding-like protein 11, putative, expressed [PFAM] 301-537 PF03110.7 SBP domain;	Cleavage	1
osa-miR156a/b/c/d/e/f/g/h/i/j	LOC_Os06g49010	1	1	20	1842	1861	CACGAGUGAGAGAAGACAGU	GUGCUCUCUCUCUUCUGUCA	squamosa promoter-binding-like protein 11, putative, expressed [PFAM] 1235-1468 PF03110.7 SBP domain;	Cleavage	1
osa-miR156a/b/c/d/e/f/g/h/i/j	LOC_Os07g32170	2	1	20	664	683	CACGAGUGAGAGAAGACAGU	AUGCUCCCUCUCUUCUGUCA	SBP domain containing protein, expressed [PFAM] 328-561 PF03110.7 SBP domain;	Cleavage	1
osa-miR156a/b/c/d/e/f/g/h/i/j	LOC_Os08g39890	1	1	20	992	1011	CACGAGUGAGAGAAGACAGU	GUGCUCUCUCUCUUCUGUCA	squamosa promoter-binding-like protein 9, putative, expressed [PFAM] 430-660 PF03110.7 SBP domain;	Cleavage	1
osa-miR156a/b/c/d/e/f/g/h/i/j	LOC_Os08g41940	1	1	20	1054	1073	CACGAGUGAGAGAAGACAGU	GUGCUCUCUCUCUUCUGUCA	teosinte glume architecture 1, putative, expressed [PFAM] 408-641 PF03110.7 SBP domain;	Cleavage	1
osa-miR156a/b/c/d/e/f/g/h/i/j	LOC_Os09g03670	3	1	20	324	343	CACGAGUGAGAGAAGACAGU	CUGUUCACUCUCUUCGGUCA	retrotransposon protein, putative, unclassified [PFAM]	Cleavage	1
osa-miR156a/b/c/d/e/f/g/h/i/j	LOC_Os09g31438	1	1	20	809	828	CACGAGUGAGAGAAGACAGU	GUGCUCUCUCUCUUCUGUCA	squamosa promoter-binding-like protein 9, putative, expressed [PFAM] 217-462 PF03110.7 SBP domain;	Cleavage	1
osa-miR156a/b/c/d/e/f/g/h/i/j	LOC_Os09g32944	1	1	20	1034	1053	CACGAGUGAGAGAAGACAGU	GUGCUCUCUCUCUUCUGUCA	teosinte glume architecture 1, putative, expressed [PFAM] 343-576 PF03110.7 SBP domain;	Cleavage	1
osa-miR156a/b/c/d/e/f/g/h/i/j	LOC_Os11g30370	1	1	20	467	486	CACGAGUGAGAGAAGACAGU	GUGCUCUCUCUCUUCUGUCA	teosinte glume architecture 1, putative, expressed [PFAM] 58-147 PF03110.7 SBP domain;	Cleavage	1
osa-miR1847.1	LOC_Os03g52770	3	1	21	1311	1331	CACGGUGUUGACGUUUGACGU	GAGUCACAGCUGCAAACUGCC	expressed protein [PFAM]	Cleavage	1
osa-miR172c	LOC_Os04g02230	3	1	21	443	463	CACGUCGUAGUAGUUCUAAGU	GUGCAGCCUGGUCGAGAUUCA	retrotransposon protein, putative, Ty3-gypsy subclass [PFAM]	Cleavage	1
osa-miR172c	LOC_Os11g23110	3	1	21	209	229	CACGUCGUAGUAGUUCUAAGU	GUGCAGCGUGGUCCAGAUUCA	retrotransposon, putative, centromere-specific [PFAM]	Cleavage	1
osa-miR171h	LOC_Os05g21120	3	2	21	3128	3147	CACUAUAACCAAGCCGAGUG	AUGAUAUUGGUUCGGCUAGC	retrotransposon protein, putative, unclassified [PFAM]	Cleavage	1
osa-miR1866-5p	LOC_Os04g15930	2.5	2	24	1178	1200	CACUUUAAGGGCGUUUUAGGGAG	GUGAAAUUCCUGCAGAAUUUCUU	retrotransposon protein, putative, unclassified [PFAM]	Cleavage	1
osa-miR1318	LOC_Os03g59770	0.5	1	20	117	136	CAGCCACAGUAGAGAGGACU	GUCGGUGUCGUCUCUCCUGA	calcium-binding allergen Ole e 8, putative, expressed [PFAM]	Cleavage	1
osa-miR1318	LOC_Os03g59790	0.5	1	20	45	64	CAGCCACAGUAGAGAGGACU	GUCGGUGUCGUCUCUCCUGA	calcium-binding protein, putative [PFAM]	Cleavage	1
osa-miR1318	LOC_Os03g59870	0.5	1	20	312	331	CAGCCACAGUAGAGAGGACU	GUCGGUGUCGUCUCUCCUGA	calmodulin-like protein, putative, expressed [PFAM]	Cleavage	1
osa-miR1318	LOC_Os04g35590	3	1	20	485	504	CAGCCACAGUAGAGAGGACU	GUCGGUGUUGUCUCUGUUGA	thioesterase superfamily member 2, putative, expressed [PFAM]	Cleavage	1
osa-miR1318	LOC_Os04g51610	1	1	20	130	149	CAGCCACAGUAGAGAGGACU	GUCGGUGUCAUCUCUCCUGC	calcium-transporting ATPase 9, plasma membrane-type, putative, expressed [PFAM]	Cleavage	1
osa-miR1432	LOC_Os03g59770	0.5	1	21	117	137	CAGCCACAGUAGAGAGGACUA	GUCGGUGUCGUCUCUCCUGAU	calcium-binding allergen Ole e 8, putative, expressed [PFAM]	Cleavage	1
osa-miR1432	LOC_Os03g59790	0.5	1	21	45	65	CAGCCACAGUAGAGAGGACUA	GUCGGUGUCGUCUCUCCUGAU	calcium-binding protein, putative [PFAM]	Cleavage	1
osa-miR1432	LOC_Os03g59870	0.5	1	21	312	332	CAGCCACAGUAGAGAGGACUA	GUCGGUGUCGUCUCUCCUGAU	calmodulin-like protein, putative, expressed [PFAM]	Cleavage	1
osa-miR1432	LOC_Os04g35590	3	1	21	485	505	CAGCCACAGUAGAGAGGACUA	GUCGGUGUUGUCUCUGUUGAU	thioesterase superfamily member 2, putative, expressed [PFAM]	Cleavage	1
osa-miR1432	LOC_Os04g51610	2.5	1	21	130	150	CAGCCACAGUAGAGAGGACUA	GUCGGUGUCAUCUCUCCUGCG	calcium-transporting ATPase 9, plasma membrane-type, putative, expressed [PFAM]	Cleavage	1
osa-miR1432	LOC_Os05g07210	3	1	21	1166	1186	CAGCCACAGUAGAGAGGACUA	GUCGAUCUCAUUUCUCUUGAU	ZIP zinc/iron transport family protein, expressed [PFAM]	Cleavage	1
osa-miR168a	LOC_Os09g02700	3	1	21	2381	2401	CAGGGCUAGACGUGGUUCGCU	GUCUUGAUCUGCACCAAAUGA	polyadenylate-binding protein 2, putative, expressed [PFAM] 1862-2041 PF00658.11 Poly-adenylate binding protein, unique domain; 800-1003 PF00076.15 RNA recognition motif. (a.k.a. RRM, RBD, or RNP domain);	Cleavage	1
osa-miR1862e	LOC_Os03g01920	3	3	24	1202	1223	CAGGGUUUUAUUUGUUUAGAUC	GUCCUGAAACAAACAAAUUUGG	expressed protein [PFAM]	Cleavage	1
osa-miR812g/h/i/j	LOC_Os02g07960	2	2	24	5380	5402	CAGGUUGAAAUUAGUAGGCAGAA	GUCCAACUUUAAUCGACCGUUUU	ATP binding protein, putative, expressed [PFAM]	Cleavage	2
osa-miR812g/h/i/j	LOC_Os02g53180	1	2	24	1369	1391	CAGGUUGAAAUUAGUAGGCAGAA	GUCCAACUUUGAUCGUCCGUCUU	1-aminocyclopropane-1-carboxylate oxidase 1, putative, expressed [PFAM]	Cleavage	1
osa-miR812g/h/i/j	LOC_Os03g50620	2	2	24	1116	1138	CAGGUUGAAAUUAGUAGGCAGAA	GUUCAACUUUGACCAUCCGUCUU	ATP binding protein, putative, expressed [PFAM]	Translation	1
osa-miR812g/h/i/j	LOC_Os04g47140	1.5	2	24	659	681	CAGGUUGAAAUUAGUAGGCAGAA	GCCCAACUUUGAUCAUCCGUCUU	expressed protein [PFAM]	Cleavage	1
osa-miR812a/b/c/d/e	LOC_Os01g06740	1	1	22	1199	1220	CAGGUUGCAAAUUGGCAGGCAG	GUCCAACGUUUGACUGUCCGUC	protein synthesis inhibitor I, putative, expressed [PFAM]	Cleavage	1
osa-miR812a/b/c/d/e	LOC_Os01g56720	2	1	22	769	790	CAGGUUGCAAAUUGGCAGGCAG	GUUCAACGUUUGAUCGUUCGUC	expressed protein [PFAM]	Cleavage	1
osa-miR812a/b/c/d/e	LOC_Os01g71060	1.5	1	22	1247	1268	CAGGUUGCAAAUUGGCAGGCAG	GUCCAAUGUUUGACUGUCCGUC	xylanase inhibitor, putative, expressed [PFAM]	Cleavage	1
osa-miR812a/b/c/d/e	LOC_Os03g12620	1	1	22	1478	1499	CAGGUUGCAAAUUGGCAGGCAG	GUCUAACGUUUGACCGUCCGUC	glucan endo-1,3-beta-glucosidase 7 precursor, putative, expressed [PFAM]	Cleavage	1
osa-miR812a/b/c/d/e	LOC_Os03g22050	2	1	22	1959	1980	CAGGUUGCAAAUUGGCAGGCAG	GCUCAACGUUUGACCGUCCGUC	CBL-interacting serine/threonine-protein kinase 15, putative, expressed [PFAM]	Cleavage	1
osa-miR812a/b/c/d/e	LOC_Os03g24730	1	1	22	89	110	CAGGUUGCAAAUUGGCAGGCAG	GUCCAACGUUUGACUGUCCGUC	expressed protein [PFAM]	Cleavage	1
osa-miR812a/b/c/d/e	LOC_Os03g48380	0	1	22	1600	1621	CAGGUUGCAAAUUGGCAGGCAG	GUCCAACGUUUAACCGUCCGUC	expressed protein [PFAM]	Cleavage	1
osa-miR812a/b/c/d/e	LOC_Os04g20474	2.5	1	22	1947	1968	CAGGUUGCAAAUUGGCAGGCAG	GUUCAAUGUUUGGCCGUUCGUC	UDP-glycosyltransferase/ transferase, transferring glycosyl groups, putative, expressed [PFAM]	Cleavage	1
osa-miR812a/b/c/d/e	LOC_Os04g33720	2	1	22	1951	1972	CAGGUUGCAAAUUGGCAGGCAG	GUCCAACAUUUGACCGUUCGUC	beta-fructofuranosidase, insoluble isoenzyme 3 precursor, putative, expressed [PFAM]	Cleavage	1
osa-miR812a/b/c/d/e	LOC_Os05g09660	2.5	1	22	1441	1462	CAGGUUGCAAAUUGGCAGGCAG	GUUCAACGUUUGACCGUUUGUU	HAD superfamily phosphatase containing protein, expressed [PFAM]	Cleavage	1
osa-miR812a/b/c/d/e	LOC_Os07g26690	1	1	22	1450	1471	CAGGUUGCAAAUUGGCAGGCAG	GUUCAACGUUUGACCGUCCGUC	aquaporin PIP2.1, putative, expressed [PFAM]	Cleavage	1
osa-miR812a/b/c/d/e	LOC_Os09g02214	2.5	1	22	2965	2986	CAGGUUGCAAAUUGGCAGGCAG	GCCCAAUGUUUGACCGUCUGUC	Na+/H+ antiporter, probable CP0838, putative, expressed [PFAM]	Cleavage	1
osa-miR812a/b/c/d/e	LOC_Os09g32940	1	1	22	1529	1550	CAGGUUGCAAAUUGGCAGGCAG	GUCCAACGUUUGACCGUCUGUC	expressed protein [PFAM]	Cleavage	1
osa-miR812a/b/c/d/e	LOC_Os10g10170	2	1	22	1286	1307	CAGGUUGCAAAUUGGCAGGCAG	GUCCAACGUUUGACCGUCCAUC	expressed protein [PFAM]	Cleavage	1
osa-miR812a/b/c/d/e	LOC_Os11g09260	1.5	1	22	898	919	CAGGUUGCAAAUUGGCAGGCAG	GUCUAACGUUUGACCGUUCGUC	expressed protein [PFAM]	Cleavage	1
osa-miR812a/b/c/d/e	LOC_Os11g34910	2.5	1	22	2649	2670	CAGGUUGCAAAUUGGCAGGCAG	GUCCAACGUUUGACCAUUCGUC	expressed protein [PFAM]	Cleavage	1
osa-miR812a/b/c/d/e	LOC_Os12g38210	2.5	1	22	2449	2470	CAGGUUGCAAAUUGGCAGGCAG	GUCUAACGUUUGAUUGUUCGUC	spotted leaf protein 11, putative, expressed [PFAM]	Cleavage	1
osa-miR418	LOC_Os04g35030	3	2	21	1885	1904	CAGUAAAGUAGUAGUGUAAU	AUUGUUUCAACAUCACAUUA	CSLH3 - cellulose synthase-like family H, expressed [PFAM]	Translation	1
osa-miR418	LOC_Os10g11580	3	2	21	1417	1436	CAGUAAAGUAGUAGUGUAAU	UUCAUUUUAUCAUCAUAUUC	histone-like transcription factor and archaeal histone family protein, expressed [PFAM]	Cleavage	1
osa-miR813	LOC_Os02g24320	3	2	22	1796	1816	CAUUUUGGGUAAGGUAUUGGG	GUAAAGCCCAUUUCAUGGUUC	transposon protein, putative, CACTA, En/Spm sub-class [PFAM]	Cleavage	1
osa-miR813	LOC_Os03g27730	3	2	22	2108	2128	CAUUUUGGGUAAGGUAUUGGG	GUAAAGCCCAUUUCAUGGUUC	transposon protein, putative, CACTA, En/Spm sub-class [PFAM]	Cleavage	1
osa-miR813	LOC_Os06g10360	3	2	22	1772	1792	CAUUUUGGGUAAGGUAUUGGG	GUAAAGCCCAUUUCAUGGUUC	transposon protein, putative, CACTA, En/Spm sub-class [PFAM] 571-789 PF02992.7 Transposase family tnp2;	Cleavage	1
osa-miR813	LOC_Os06g23260	3	2	22	2231	2251	CAUUUUGGGUAAGGUAUUGGG	GUAAAGCCCAUUUCAUGGUUC	transposon protein, putative, CACTA, En/Spm sub-class [PFAM]	Cleavage	1
osa-miR813	LOC_Os10g20430	3	2	22	2369	2389	CAUUUUGGGUAAGGUAUUGGG	GUAAAGCCCAUUUCAUGGUUC	transposon protein, putative, CACTA, En/Spm sub-class [PFAM] 742-1416 PF02992.7 Transposase family tnp2;	Cleavage	1
osa-miR813	LOC_Os10g20794	2.5	2	22	1667	1687	CAUUUUGGGUAAGGUAUUGGG	GUAAAGCCCAUUUCAUGAUUC	transposon protein, putative, CACTA, En/Spm sub-class [PFAM]	Cleavage	1
osa-miR813	LOC_Os11g36280	3	2	22	2114	2134	CAUUUUGGGUAAGGUAUUGGG	GUAAAGCCCAUUUCAUGGUUC	transposon protein, putative, CACTA, En/Spm sub-class [PFAM]	Cleavage	1
osa-miR813	LOC_Os11g37590	3	2	22	2319	2339	CAUUUUGGGUAAGGUAUUGGG	GUAAAGCCCAUUUCAUGGUUC	transposon protein, putative, CACTA, En/Spm sub-class, expressed [PFAM]	Cleavage	1
osa-miR813	LOC_Os12g18020	3	2	22	2237	2257	CAUUUUGGGUAAGGUAUUGGG	GUAAAGCCCAUUUCAUGGUUC	transposon protein, putative, CACTA, En/Spm sub-class [PFAM]	Cleavage	1
osa-miR813	LOC_Os04g24414	2.5	1	22	70	91	CCAUUUUGGGUAAGGUAUUGGG	GAUAAAACCUAUUCCAUAACUU	expressed protein [PFAM]	Cleavage	1
osa-miR166a/b/c/d/f/n	LOC_Os01g33740	2.5	1	21	1554	1574	CCCCUUACUUCGGACCAGGCU	GGGGCCUGAAGCCUGGUCCGG	retrotransposon protein, putative, unclassified [PFAM]	Cleavage	1
osa-miR166a/b/c/d/f/n	LOC_Os03g10290	2.5	1	21	1041	1061	CCCCUUACUUCGGACCAGGCU	GGGGAAUGAAGCCUGGUCCAU	hypothetical protein [PFAM]	Cleavage	1
osa-miR166a/b/c/d/f/n	LOC_Os03g34270	3	1	21	2004	2024	CCCCUUACUUCGGACCAGGCU	GGGGAAAGAGGCCUGGGCCGA	retrotransposon protein, putative, unclassified [PFAM]	Cleavage	1
osa-miR166a/b/c/d/f/n	LOC_Os05g14610	3	1	21	1611	1631	CCCCUUACUUCGGACCAGGCU	GGGGAAAGAGGCCUGGGCCGA	retrotransposon protein, putative, unclassified [PFAM]	Cleavage	1
osa-miR166a/b/c/d/f/n	LOC_Os06g40000	3	1	21	1842	1862	CCCCUUACUUCGGACCAGGCU	GGGGAAAGAGGCCUGGGCCGA	retrotransposon protein, putative, unclassified [PFAM]	Cleavage	1
osa-miR166a/b/c/d/f/n	LOC_Os09g06140	3	1	21	339	359	CCCCUUACUUCGGACCAGGCU	GGGGAAAGAGGCCUGGGCCGA	retrotransposon protein, putative, unclassified [PFAM]	Cleavage	1
osa-miR166a/b/c/d/f/n	LOC_Os11g29890	3	1	21	1818	1838	CCCCUUACUUCGGACCAGGCU	GGGGAAAGAGGCCUGGGCCGA	retrotransposon protein, putative, unclassified [PFAM]	Cleavage	1
osa-miR166a/b/c/d/f/n	LOC_Os12g43900	2	1	21	1329	1349	CCCCUUACUUCGGACCAGGCU	GGGGAAUGAAGCCCGGUCCGC	retrotransposon protein, putative, LINE subclass [PFAM]	Cleavage	1
osa-miR166k/l	LOC_Os01g50230	3	2	21	1369	1388	CCCUAACUUCGGACCAGGCU	AGGAUUGAAGCCUGGUUCCA	hypothetical protein [PFAM]	Cleavage	1
osa-miR166k/l	LOC_Os03g01890	3	2	21	1090	1109	CCCUAACUUCGGACCAGGCU	UGGGAUGAAGCCUGGUCCGG	rolled leaf1, putative, expressed [PFAM]	Cleavage	1
osa-miR166k/l	LOC_Os03g16320	3	2	21	1537	1556	CCCUAACUUCGGACCAGGCU	AGGAUUGAAGCCUGGUUCCA	conserved hypothetical protein [PFAM]	Cleavage	1
osa-miR166k/l	LOC_Os03g43930	3	2	21	956	975	CCCUAACUUCGGACCAGGCU	UGGGAUGAAGCCUGGUCCGG	class III HD-Zip protein 4, putative, expressed [PFAM] 2478-2921 PF08670.4 MEKHLA domain;	Cleavage	1
osa-miR166k/l	LOC_Os03g56920	2	2	21	1534	1553	CCCUAACUUCGGACCAGGCU	GGGACUGAAGCCUGGUUCGG	conserved hypothetical protein [PFAM]	Cleavage	1
osa-miR166k/l	LOC_Os04g44380	3	2	21	256	275	CCCUAACUUCGGACCAGGCU	AGGACUGAAGCCUGGUUCGG	hypothetical protein [PFAM]	Cleavage	1
osa-miR166k/l	LOC_Os04g50840	3	2	21	1537	1556	CCCUAACUUCGGACCAGGCU	AGGAUUGAAGCCUGGUUCCA	conserved hypothetical protein [PFAM]	Cleavage	1
osa-miR166k/l	LOC_Os08g36660	2	2	21	1333	1352	CCCUAACUUCGGACCAGGCU	GGGAUUGAAGCCCGGUCCGC	expressed protein [PFAM]	Cleavage	1
osa-miR166k/l	LOC_Os10g33960	3	2	21	925	944	CCCUAACUUCGGACCAGGCU	UGGGAUGAAGCCUGGUCCGG	HB1, putative, expressed [PFAM]	Cleavage	1
osa-miR166k/l	LOC_Os12g41860	3	2	21	878	897	CCCUAACUUCGGACCAGGCU	UGGGAUGAAGCCUGGUCCGG	class III HD-Zip protein 4, putative, expressed [PFAM]	Cleavage	1
osa-miR319a/b	LOC_Os03g57190	2.5	1	20	1179	1198	CCCUCGUGGGAAGUCAGGUU	AGGGGGACCCUUCAGUCCAA	TCP family transcription factor containing protein, expressed [PFAM] 477-662 PF03634.6 TCP family transcription factor;	Cleavage	1
osa-miR319a/b	LOC_Os07g05720	2.5	1	20	1329	1348	CCCUCGUGGGAAGUCAGGUU	AGGGGGACCCUUCAGUCCAA	TCP family transcription factor containing protein, expressed [PFAM]	Cleavage	1
osa-miR319a/b	LOC_Os08g16660	3	1	20	92	111	CCCUCGUGGGAAGUCAGGUU	AGGAGUACCUUUCAGUUCAG	aspartic proteinase nepenthesin-1 precursor, putative, expressed [PFAM]	Cleavage	1
osa-miR319a/b	LOC_Os12g42190	2.5	1	20	847	866	CCCUCGUGGGAAGUCAGGUU	CGGGGCACACUUCAGUCCAA	transposon protein, putative, unclassified, expressed [PFAM]	Cleavage	1
osa-miR166e	LOC_Os02g34560	3	2	21	2432	2451	CCCUUACUUCGGACCAAGCU	GGCAAUGAAGCCUGUUUUGA	neutral/alkaline invertase, putative, expressed [PFAM] 625-1749 PF04853.5 Plant neutral invertase;	Cleavage	1
osa-miR166e	LOC_Os02g49670	3	2	21	2589	2608	CCCUUACUUCGGACCAAGCU	GGGGAAGAAGCCUGGUCCGA	zinc knuckle family protein, expressed [PFAM]	Cleavage	1
osa-miR166e	LOC_Os03g56920	1.5	2	21	1534	1553	CCCUUACUUCGGACCAAGCU	GGGACUGAAGCCUGGUUCGG	conserved hypothetical protein [PFAM]	Cleavage	1
osa-miR166e	LOC_Os04g44380	2.5	2	21	256	275	CCCUUACUUCGGACCAAGCU	AGGACUGAAGCCUGGUUCGG	hypothetical protein [PFAM]	Cleavage	1
osa-miR166e	LOC_Os08g34740	2.5	2	21	1710	1729	CCCUUACUUCGGACCAAGCU	GGCAAUGAAGCCGGGUUUGA	SGT1 protein, putative, expressed [PFAM]	Cleavage	1
osa-miR166a/b/c/d/f/m/n	LOC_Os02g49670	1.5	2	21	2589	2608	CCCUUACUUCGGACCAGGCU	GGGGAAGAAGCCUGGUCCGA	zinc knuckle family protein, expressed [PFAM]	Cleavage	1
osa-miR166a/b/c/d/f/m/n	LOC_Os03g01890	2	2	21	1090	1109	CCCUUACUUCGGACCAGGCU	UGGGAUGAAGCCUGGUCCGG	rolled leaf1, putative, expressed [PFAM]	Cleavage	1
osa-miR166a/b/c/d/f/m/n	LOC_Os03g43930	2	2	21	956	975	CCCUUACUUCGGACCAGGCU	UGGGAUGAAGCCUGGUCCGG	class III HD-Zip protein 4, putative, expressed [PFAM] 2478-2921 PF08670.4 MEKHLA domain;	Cleavage	1
osa-miR166a/b/c/d/f/m/n	LOC_Os03g56920	2	2	21	1534	1553	CCCUUACUUCGGACCAGGCU	GGGACUGAAGCCUGGUUCGG	conserved hypothetical protein [PFAM]	Cleavage	1
osa-miR166a/b/c/d/f/m/n	LOC_Os04g23200	3	2	21	1498	1517	CCCUUACUUCGGACCAGGCU	GGGGAUGAAGCCUGGUCCCU	conserved hypothetical protein [PFAM]	Cleavage	1
osa-miR166a/b/c/d/f/m/n	LOC_Os04g44380	3	2	21	256	275	CCCUUACUUCGGACCAGGCU	AGGACUGAAGCCUGGUUCGG	hypothetical protein [PFAM]	Cleavage	1
osa-miR166a/b/c/d/f/m/n	LOC_Os10g33960	2	2	21	925	944	CCCUUACUUCGGACCAGGCU	UGGGAUGAAGCCUGGUCCGG	HB1, putative, expressed [PFAM]	Cleavage	1
osa-miR166a/b/c/d/f/m/n	LOC_Os12g41860	2	2	21	878	897	CCCUUACUUCGGACCAGGCU	UGGGAUGAAGCCUGGUCCGG	class III HD-Zip protein 4, putative, expressed [PFAM]	Cleavage	1
osa-miR531	LOC_Os01g40640	2.5	3	24	166	187	CCGCCGUGCGUCGGGGCCGCUC	GGCGGCAUGCGGCGCUGGCGAG	RNA binding protein, putative, expressed [PFAM]	Translation	1
osa-miR531	LOC_Os04g35680	3	3	24	1434	1455	CCGCCGUGCGUCGGGGCCGCUC	GGUGGCGCGCGCCCCCGGCGGG	U-box domain containing protein, expressed [PFAM]	Translation	1
osa-miR531	LOC_Os04g55240	2	3	24	775	796	CCGCCGUGCGUCGGGGCCGCUC	GGCGGCGCGCGGCGCCGGCGAG	DNA-binding WRKY, putative, expressed [PFAM]	Translation	1
osa-miR531	LOC_Os09g30030	2	3	24	306	327	CCGCCGUGCGUCGGGGCCGCUC	GGCGGCGCCCGGCCCCGGCGAG	expressed protein [PFAM]	Cleavage	1
osa-miR531	LOC_Os09g36600	2	3	24	1479	1500	CCGCCGUGCGUCGGGGCCGCUC	GGAGGCGCGCGGCCCCGGCGAG	nodulin-like protein, putative, expressed [PFAM]	Cleavage	1
osa-miR531	LOC_Os10g07229	2.5	3	24	340	361	CCGCCGUGCGUCGGGGCCGCUC	GGUGGCGCACGGCCCCGGCGAG	alcohol dehydrogenase 2, putative, expressed [PFAM]	Cleavage	1
osa-miR390	LOC_Os02g10100	1.5	1	21	2170	2190	CCGCGAUAGGGAGGACUCGAA	GGCGCUAUCCCUUCUGAGCUA	leucine-rich repeat receptor protein kinase EXS precursor, putative, expressed [PFAM]	Cleavage	1
osa-miR390	LOC_Os03g51040	2.5	1	21	784	804	CCGCGAUAGGGAGGACUCGAA	GGUGUUGUCCUUCUUGAGCUU	ATP binding protein, putative [PFAM]	Cleavage	1
osa-miR390	LOC_Os04g29960	3	1	21	1966	1986	CCGCGAUAGGGAGGACUCGAA	GGAGUUAUUCUUCUUGAGCUU	OsWAK43 - OsWAK receptor-like protein kinase, expressed [PFAM]	Cleavage	1
osa-miR390	LOC_Os04g29990	2.5	1	21	1741	1761	CCGCGAUAGGGAGGACUCGAA	GGUGUUAUUCUUCUUGAGCUU	OsWAK44 - OsWAK receptor-like protein kinase [PFAM]	Cleavage	1
osa-miR390	LOC_Os04g30060	2.5	1	21	622	642	CCGCGAUAGGGAGGACUCGAA	GGAGUUAUCCUUCUUGAGCUU	protein kinase, putative [PFAM]	Cleavage	1
osa-miR390	LOC_Os04g30330	3	1	21	1078	1098	CCGCGAUAGGGAGGACUCGAA	GGUGUCAUCCUUCUUGAGCUU	OsWAK59 - OsWAK receptor-like cytoplasmic kinase (OsWAK-RLCK) [PFAM]	Cleavage	1
osa-miR390	LOC_Os04g45170	3	1	21	496	516	CCGCGAUAGGGAGGACUCGAA	GGUGCUAUCCCCCCUGAGAUU	ATP binding protein, putative, expressed [PFAM]	Translation	1
osa-miR390	LOC_Os05g33160	3	1	21	376	396	CCGCGAUAGGGAGGACUCGAA	GGUGCUAUCCCCUCUGAGCUC	BRASSINOSTEROID INSENSITIVE 1-associated receptor kinase 1 precursor, putative, expressed [PFAM]	Translation	1
osa-miR390	LOC_Os05g34270	3	1	21	1812	1832	CCGCGAUAGGGAGGACUCGAA	GGUGUUGUUCUUCUUGAGCUU	BRASSINOSTEROID INSENSITIVE 1-associated receptor kinase 1 precursor, putative, expressed [PFAM]	Cleavage	1
osa-miR390	LOC_Os11g36140	2	1	21	1033	1053	CCGCGAUAGGGAGGACUCGAA	GGCACUGUCCCUUCUGAGCUU	receptor-like protein kinase precursor, putative, expressed [PFAM]	Cleavage	1
osa-miR160f	LOC_Os02g41800	1	2	21	1485	1504	CCGUAAGUCCCUCGGUCCGU	GGCAUACAGGGAGCCAGGCA	auxin response factor 16, putative, expressed [PFAM]	Cleavage	1
osa-miR160f	LOC_Os04g43910	1	2	21	1345	1364	CCGUAAGUCCCUCGGUCCGU	GGCAUACAGGGAGCCAGGCA	auxin response factor 16, putative, expressed [PFAM]	Cleavage	1
osa-miR160f	LOC_Os06g47150	1	2	21	1845	1864	CCGUAAGUCCCUCGGUCCGU	GGCAUACAGGGAGCCAGGCA	auxin response factor 16, putative, expressed [PFAM]	Cleavage	1
osa-miR160f	LOC_Os07g29360	3	2	21	1691	1710	CCGUAAGUCCCUCGGUCCGU	GGCAUUUAUGGAGCUAGGUG	TPR repeat nuclear phosphoprotein, putative, expressed [PFAM]	Cleavage	1
osa-miR160f	LOC_Os10g33940	1	2	21	1636	1655	CCGUAAGUCCCUCGGUCCGU	GGCAUACAGGGAGCCAGGCA	auxin response factor 16, putative, expressed [PFAM]	Cleavage	1
osa-miR160a/b/c/d/e	LOC_Os02g41800	0	2	21	1485	1504	CCGUAUGUCCCUCGGUCCGU	GGCAUACAGGGAGCCAGGCA	auxin response factor 16, putative, expressed [PFAM]	Cleavage	1
osa-miR160a/b/c/d/e	LOC_Os02g44760	3	2	21	173	192	CCGUAUGUCCCUCGGUCCGU	GGCAUGCGGGCAGUCGGGCA	hypothetical protein [PFAM]	Translation	1
osa-miR160a/b/c/d/e	LOC_Os04g43910	0	2	21	1345	1364	CCGUAUGUCCCUCGGUCCGU	GGCAUACAGGGAGCCAGGCA	auxin response factor 16, putative, expressed [PFAM]	Cleavage	1
osa-miR160a/b/c/d/e	LOC_Os06g47150	0	2	21	1845	1864	CCGUAUGUCCCUCGGUCCGU	GGCAUACAGGGAGCCAGGCA	auxin response factor 16, putative, expressed [PFAM]	Cleavage	1
osa-miR160a/b/c/d/e	LOC_Os10g33940	0	2	21	1636	1655	CCGUAUGUCCCUCGGUCCGU	GGCAUACAGGGAGCCAGGCA	auxin response factor 16, putative, expressed [PFAM]	Cleavage	1
osa-miR444b/c.1	LOC_Os02g36924	0	1	21	539	559	CCGUCGUUCGAACUCUGUUGU	GGCAGCAAGCUUGAGACAACA	MADS-box transcription factor 27, putative, expressed [PFAM] 288-440 PF00319.11 SRF-type transcription factor (DNA-binding and dimerisation domain);	Cleavage	1
osa-miR444b/c.1	LOC_Os02g49840	1	1	21	607	627	CCGUCGUUCGAACUCUGUUGU	GGCAGCAAGCUUGAGGCAGCA	MADS-box transcription factor 57, putative, expressed [PFAM] 359-511 PF00319.11 SRF-type transcription factor (DNA-binding and dimerisation domain);	Cleavage	1
osa-miR444b/c.1	LOC_Os04g38780	0	1	21	91	111	CCGUCGUUCGAACUCUGUUGU	GGCAGCAAGCUUGAGACAACA	MADS-box transcription factor 27, putative, expressed [PFAM] 235-417 PF01486.10 K-box region;	Cleavage	1
osa-miR444b/c.1	LOC_Os05g08410	2.5	1	21	236	256	CCGUCGUUCGAACUCUGUUGU	GGCGGCAAGCUUGCGACAGCG	ATP10 protein, expressed [PFAM]	Cleavage	1
osa-miR444b/c.1	LOC_Os08g33488	1	1	21	305	325	CCGUCGUUCGAACUCUGUUGU	GGCAGCAAGCUUGAGGCAGCA	MADS-box transcription factor 23, putative, expressed [PFAM] 54-206 PF00319.11 SRF-type transcription factor (DNA-binding and dimerisation domain); 279-494 PF01486.10 K-box region;	Cleavage	1
osa-miR394	LOC_Os01g69940	0	1	20	1241	1260	CCUCCACCUGUCUUACGGUU	GGAGGUGGACAGAAUGCCAA	F-box domain containing protein, expressed [PFAM]	Cleavage	1
osa-miR394	LOC_Os04g40220	2.5	1	20	139	158	CCUCCACCUGUCUUACGGUU	GGGGGUCGACAGAAUGCUAG	transposon protein, putative, CACTA, En/Spm sub-class [PFAM] 163-837 PF02992.7 Transposase family tnp2;	Cleavage	1
osa-miR394	LOC_Os05g51150	2.5	1	20	1395	1414	CCUCCACCUGUCUUACGGUU	GGAGUUGGACAGAAUGCAAA	RNA polymerase sigma factor rpoD, putative, expressed [PFAM]	Cleavage	1
osa-miR394	LOC_Os06g36970	3	1	20	550	569	CCUCCACCUGUCUUACGGUU	AGAGGUGGUCAGGAUGCUAA	transposon protein, putative, unclassified [PFAM]	Cleavage	1
osa-miR394	LOC_Os11g12490	3	1	20	1933	1952	CCUCCACCUGUCUUACGGUU	AGAGGUGGUCAGGAUGCUAA	transposon protein, putative, unclassified [PFAM]	Cleavage	1
osa-miR394	LOC_Os12g24400	3	1	20	790	809	CCUCCACCUGUCUUACGGUU	AGAGGUGGUCAGGAUGCUAA	transposon protein, putative, unclassified [PFAM]	Cleavage	1
osa-miR159c/d/e	LOC_Os01g12700	0.5	2	21	804	823	CCUCGAGGGAAGUUAGGUUA	GGAGCUCCCUUUAAUCCAAU	myb-like DNA-binding domain containing protein [PFAM]	Cleavage	1
osa-miR159c/d/e	LOC_Os01g59660	2.5	2	21	1259	1278	CCUCGAGGGAAGUUAGGUUA	GGAGCUCCCUUCACUCCAAG	transcription factor GAMYB, putative, expressed [PFAM]	Cleavage	1
osa-miR159c/d/e	LOC_Os03g38210	2.5	2	21	939	958	CCUCGAGGGAAGUUAGGUUA	CGAGCUCCCUUCAAGCCAAU	myb-like DNA-binding domain containing protein, expressed [PFAM]	Cleavage	1
osa-miR159c/d/e	LOC_Os04g44354	3	2	21	2345	2364	CCUCGAGGGAAGUUAGGUUA	GGGGCUCCUUUGGAUUCAAU	UDP-glucoronosyl and UDP-glucosyl transferase family protein, expressed [PFAM]	Translation	1
osa-miR159c/d/e	LOC_Os04g46384	2.5	2	21	161	180	CCUCGAGGGAAGUUAGGUUA	GGAGCUCCAUUCGAUCCAAA	DUO1, putative [PFAM]	Cleavage	1
osa-miR159c/d/e	LOC_Os05g41166	0.5	2	21	1069	1088	CCUCGAGGGAAGUUAGGUUA	GGAGCUCCCUUUAAUCCAAU	transcription factor GAMYB, putative, expressed [PFAM]	Cleavage	1
osa-miR159c/d/e	LOC_Os06g40330	2.5	2	21	1419	1438	CCUCGAGGGAAGUUAGGUUA	AGAGCUCCCUUCACUCCAAU	myb-like DNA-binding domain containing protein, expressed [PFAM]	Cleavage	1
osa-miR159c/d/e	LOC_Os06g46560	3	2	21	1072	1091	CCUCGAGGGAAGUUAGGUUA	CGAGCUCCCUUCGAACCAAU	expressed protein [PFAM]	Cleavage	1
osa-miR159c/d/e	LOC_Os09g36650	2	2	21	700	719	CCUCGAGGGAAGUUAGGUUA	GGAGCUCCAUUCAAUCCAAC	expressed protein [PFAM]	Cleavage	1
osa-miR1859	LOC_Os12g09710	3	3	22	643	662	CCUUACCUGCAGUAUCCUUU	GGGAUGGGCGGCAUGGGGAA	NBS-LRR disease resistance protein, putative [PFAM]	Translation	1
osa-miR819a/b/c/d/e/f/g/h/i/j/k	LOC_Os02g07960	1.5	1	22	3302	3323	CGAUCUUUCAGAAUAUUGGACU	GCUAGAAAGUCUUAUAAGCUGA	ATP binding protein, putative, expressed [PFAM]	Cleavage	1
osa-miR819a/b/c/d/e/f/g/h/i/j/k	LOC_Os03g15033	3	1	22	1433	1454	CGAUCUUUCAGAAUAUUGGACU	GCUAGAAAAUCUUAUAAUAUGA	expressed protein [PFAM]	Cleavage	1
osa-miR819a/b/c/d/e/f/g/h/i/j/k	LOC_Os03g29680	1.5	1	22	1075	1096	CGAUCUUUCAGAAUAUUGGACU	GCUAGAAAGUCUUAUAACCUAA	EARLY flowering 4 protein, putative, expressed [PFAM] 477-680 PF07011.4 Protein of unknown function (DUF1313);	Cleavage	1
osa-miR819a/b/c/d/e/f/g/h/i/j/k	LOC_Os03g31180	0	1	22	1902	1923	CGAUCUUUCAGAAUAUUGGACU	GCUAGAAAGUCUUAUAACCUGA	diacylglycerol kinase 1, putative, expressed [PFAM]	Cleavage	1
osa-miR819a/b/c/d/e/f/g/h/i/j/k	LOC_Os04g15760	2	1	22	1636	1657	CGAUCUUUCAGAAUAUUGGACU	GCUAGAAAGUCUUAUAAUAUGA	retrotransposon protein, putative, unclassified [PFAM] 913-1206 PF07727.7 Reverse transcriptase (RNA-dependent DNA polymerase);	Cleavage	1
osa-miR819a/b/c/d/e/f/g/h/i/j/k	LOC_Os04g19480	3	1	22	148	169	CGAUCUUUCAGAAUAUUGGACU	GCUCGAAAGUCUUAUAAUAUGA	retrotransposon protein, putative, Ty3-gypsy subclass [PFAM]	Cleavage	1
osa-miR819a/b/c/d/e/f/g/h/i/j/k	LOC_Os06g16330	0.5	1	22	2327	2348	CGAUCUUUCAGAAUAUUGGACU	GCUAGAAAGUUUUAUAACCUGA	BRASSINOSTEROID INSENSITIVE 1-associated receptor kinase 1 precursor, putative, expressed [PFAM]	Cleavage	1
osa-miR819a/b/c/d/e/f/g/h/i/j/k	LOC_Os06g43660	2.5	1	22	2663	2684	CGAUCUUUCAGAAUAUUGGACU	GCUAGAAAGUUUUAUAAUAUGA	pyrophosphate-energized vacuolar membrane proton pump, putative, expressed [PFAM]	Cleavage	1
osa-miR819a/b/c/d/e/f/g/h/i/j/k	LOC_Os08g38620	2	1	22	959	980	CGAUCUUUCAGAAUAUUGGACU	GCUAGAAAGUCUUAUAAUAUGA	expressed protein [PFAM]	Cleavage	1
osa-miR819a/b/c/d/e/f/g/h/i/j/k	LOC_Os08g39240	2.5	1	22	1058	1079	CGAUCUUUCAGAAUAUUGGACU	GUUAGAAAGUCUUAUAAUAUGA	OsWAK76 - OsWAK receptor-like cytoplasmic kinase (OsWAK-RLCK), expressed [PFAM]	Cleavage	1
osa-miR819a/b/c/d/e/f/g/h/i/j/k	LOC_Os09g30140	2	1	22	832	853	CGAUCUUUCAGAAUAUUGGACU	GCUAGAAAGUCUUAUAAUAUGA	expressed protein [PFAM]	Cleavage	1
osa-miR819a/b/c/d/e/f/g/h/i/j/k	LOC_Os09g39910	3	1	22	2338	2359	CGAUCUUUCAGAAUAUUGGACU	GAUAGAAAGUCUUAUAAUAUGA	ATP-binding cassette sub-family F member 2, putative, expressed [PFAM]	Cleavage	1
osa-miR819a/b/c/d/e/f/g/h/i/j/k	LOC_Os10g33700	3	1	22	2396	2417	CGAUCUUUCAGAAUAUUGGACU	GCUAAAAAGUCUUAUAAUAUGA	ATP binding protein, putative, expressed [PFAM]	Cleavage	1
osa-miR819a/b/c/d/e/f/g/h/i/j/k	LOC_Os10g39970	3	1	22	956	977	CGAUCUUUCAGAAUAUUGGACU	GCUAAAAAGUCUUAUAAUAUGA	harpin-induced protein, putative, expressed [PFAM]	Cleavage	1
osa-miR819a/b/c/d/e/f/g/h/i/j/k	LOC_Os11g41860	2.5	1	22	1048	1069	CGAUCUUUCAGAAUAUUGGACU	GCUAGAAAGUCUUAUGAUAUGA	ubiquitin-protein ligase, putative, expressed [PFAM]	Cleavage	1
osa-miR819a/b/c/d/e/f/g/h/i/j/k	LOC_Os12g02520	0	1	22	1263	1284	CGAUCUUUCAGAAUAUUGGACU	GCUAGAAAGUCUUAUAACCUGA	hydrolase, hydrolyzing O-glycosyl compounds, putative, expressed [PFAM]	Cleavage	1
osa-miR535	LOC_Os04g33560	3	1	21	49	69	CGCACGAGAGAGAGCAACAGU	GCGUGCUCCUUCUCGUUGUUC	expressed protein [PFAM]	Cleavage	1
osa-miR1846a/b/c-5p	LOC_Os04g51930	3	2	21	1103	1122	CGCCGGGGCCGGAGGAGUGA	GCUGCCUCGGUCUCUUCGCU	retrotransposon protein, putative, LINE subclass [PFAM]	Cleavage	1
osa-miR1846a/b/c-5p	LOC_Os07g45530	3	2	21	1031	1050	CGCCGGGGCCGGAGGAGUGA	GCUGCCUCGGUCUCUUCGCU	retrotransposon protein, putative, unclassified [PFAM]	Cleavage	1
osa-miR531	LOC_Os05g23350	2.5	4	24	231	251	CGCCGUGCGUCGGGGCCGCUC	GCGGCGCGCGGUUCCGGCGGG	endo-1,4-beta-xylanase, putative, expressed [PFAM]	Cleavage	1
osa-miR531	LOC_Os12g35610	2.5	4	24	372	392	CGCCGUGCGUCGGGGCCGCUC	GCGGCGCCCGGCCCCGGCGGG	respiratory burst oxidase, putative, expressed [PFAM] 522-818 PF08414.3 Respiratory burst NADPH oxidase;	Cleavage	1
osa-miR1427	LOC_Os04g32460	3	1	21	484	504	CGCGGUGGCGUGCCAAGGCGU	GCGUCGCCGCGCGGUUCCCCA	transport inhibitor response 1 protein, putative, expressed [PFAM]	Cleavage	1
osa-miR1427	LOC_Os04g32560	2	1	21	170	190	CGCGGUGGCGUGCCAAGGCGU	GCGGCACCGCGCGGUUCCGCG	ATP-dependent Clp protease ATP-binding subunit clpA homolog CD4B,chloroplast precursor, putative, expressed [PFAM] 2548-2814 PF10431.2 C-terminal, D2-small domain, of ClpB protein;	Cleavage	1
osa-miR1427	LOC_Os04g51360	3	1	21	194	214	CGCGGUGGCGUGCCAAGGCGU	GCGUCAUCGUCCGGUUCCGCG	nucleic acid binding protein, putative [PFAM]	Translation	1
osa-miR1427	LOC_Os07g19444	3	1	21	1291	1311	CGCGGUGGCGUGCCAAGGCGU	GCGCCACCGUGCGGUUCCUCG	regulatory protein, putative, expressed [PFAM]	Cleavage	1
osa-miR1858a/b	LOC_Os01g14200	2.5	1	21	7492	7512	CGGGGUGAGGCAGGAGGAGAG	GCUCCACGCCGUCUUCCUCUU	retrotransposon protein, putative, unclassified, expressed [PFAM] 3541-4818 PF05970.7 PIF1 helicase;	Cleavage	1
osa-miR1858a/b	LOC_Os01g53800	0.5	1	21	330	350	CGGGGUGAGGCAGGAGGAGAG	GCCCUACUCCGUCCUCCUCUC	dipeptidase, putative, expressed [PFAM]	Cleavage	1
osa-miR1858a/b	LOC_Os01g54010	2	1	21	451	471	CGGGGUGAGGCAGGAGGAGAG	GCCCUACUCCGUCCUCCUCGC	glutamate carboxypeptidase 2, putative, expressed [PFAM]	Cleavage	1
osa-miR1858a/b	LOC_Os02g47210	3	1	21	703	723	CGGGGUGAGGCAGGAGGAGAG	GCUCUACCCCGUCCUCUUCUU	cationic amino acid transporter, putative, expressed [PFAM]	Cleavage	1
osa-miR1858a/b	LOC_Os06g45580	3	1	21	85	105	CGGGGUGAGGCAGGAGGAGAG	GCUCCACUCUCUUCUCCUCUU	RING-H2 finger protein ATL5B precursor, putative, expressed [PFAM]	Translation	1
osa-miR1858a/b	LOC_Os07g26000	1.5	1	21	655	675	CGGGGUGAGGCAGGAGGAGAG	GCUCCACCCCGUCCUCCUCUC	F-box domain containing protein, expressed [PFAM]	Cleavage	1
osa-miR1858a/b	LOC_Os08g30350	3	1	21	3	23	CGGGGUGAGGCAGGAGGAGAG	GUCCCUCUCCGUCUUCUUCUU	conserved hypothetical protein [PFAM]	Cleavage	1
osa-miR1858a/b	LOC_Os09g04670	2.5	1	21	39	59	CGGGGUGAGGCAGGAGGAGAG	GUCGCGCUUCGUCCUCCUCUC	DAG protein, chloroplast precursor, putative, expressed [PFAM]	Cleavage	1
osa-miR1858a/b	LOC_Os10g35880	2.5	1	21	3460	3480	CGGGGUGAGGCAGGAGGAGAG	GCUCCACGCCGUCUUCCUCUU	retrotransposon protein, putative, unclassified [PFAM]	Cleavage	1
osa-miR1858a/b	LOC_Os10g38930	2.5	1	21	85	105	CGGGGUGAGGCAGGAGGAGAG	GCUCCACUCCGUCCUCCCCUU	mu-crystallin, putative, expressed [PFAM]	Cleavage	1
osa-miR1858a/b	LOC_Os10g42410	3	1	21	490	510	CGGGGUGAGGCAGGAGGAGAG	GCGCCAUUCCGUUCUCUUCUU	expressed protein [PFAM] 1187-1405 PF04640.7 PLATZ transcription factor;	Cleavage	1
osa-miR408	LOC_Os01g03530	1.5	1	21	1379	1399	CGGUCCCUUCUCCGUCACGUC	GCCGAGGAAGAGGCAGUGCAG	copper ion binding protein, putative, expressed [PFAM]	Cleavage	1
osa-miR408	LOC_Os03g05650	3	1	21	644	664	CGGUCCCUUCUCCGUCACGUC	GCCAGGGGAGAGGCGGAGCGG	expressed protein [PFAM]	Cleavage	1
osa-miR408	LOC_Os05g05860	3	1	21	40	60	CGGUCCCUUCUCCGUCACGUC	GCCAAGGUGGAGGCGGUGCAG	DNA-directed RNA polymerase II largest subunit, putative, expressed [PFAM] 1168-1674 PF00623.13 RNA polymerase Rpb1, domain 2; 2785-3339 PF04992.7 RNA polymerase Rpb1, domain 6; 3592-3996 PF04990.5 RNA polymerase Rpb1, domain 7;	Cleavage	1
osa-miR408	LOC_Os06g15600	1.5	1	21	20	40	CGGUCCCUUCUCCGUCACGUC	GCCGGGGAAGAGGCAGUGCAA	chemocyanin precursor, putative [PFAM]	Cleavage	1
osa-miR408	LOC_Os11g01470	3	1	21	1333	1353	CGGUCCCUUCUCCGUCACGUC	GUCAGGGAAGAGGAUGUGCAG	retrotransposon protein, putative, unclassified [PFAM]	Cleavage	1
osa-miR1851	LOC_Os01g61520	0.5	1	21	370	390	CGGUUUUACGGUAGGGUCUGC	GCCAAAAUGCCAUCCCGGACG	hypothetical protein [PFAM]	Cleavage	1
osa-miR1851	LOC_Os03g52030	2	1	21	42	62	CGGUUUUACGGUAGGGUCUGC	GCCAAAAUACCAUUUCAGACG	hypothetical protein [PFAM]	Cleavage	1
osa-miR159a.2	LOC_Os03g02240	1	2	21	2120	2139	CGUCGAGGACCCCGUACGUU	GCAGCUCCGGGGGCAUGCAA	AT-GTL1, putative, expressed [PFAM]	Cleavage	1
osa-miR159a.2	LOC_Os08g10800	3	2	21	173	192	CGUCGAGGACCCCGUACGUU	GUGGUUCUUGGGGUAUGCAG	hypothetical protein [PFAM]	Cleavage	1
osa-miR159a.2	LOC_Os10g37240	1.5	2	21	597	616	CGUCGAGGACCCCGUACGUU	GCGGCUCCGGGGGCAUGCAA	expressed protein [PFAM]	Cleavage	1
osa-miR444b/c.1	LOC_Os02g17500	2.5	2	21	1926	1945	CGUCGUUCGAACUCUGUUGU	UCAGCGAGUUUGAGGCAACA	metabolite transport protein csbC, putative, expressed [PFAM]	Cleavage	1
osa-miR444b/c.1	LOC_Os10g33840	3	2	21	2511	2530	CGUCGUUCGAACUCUGUUGU	GCAGCAAGCUUGGGAUAUUA	expressed protein [PFAM]	Cleavage	1
osa-miR444b/c.1	LOC_Os11g28070	2.5	2	21	185	204	CGUCGUUCGAACUCUGUUGU	GUUGCAAGCUUGAGAUGACA	retrotransposon protein, putative, unclassified [PFAM]	Cleavage	1
osa-miR444b/c.1	LOC_Os11g33394	3	2	21	1539	1558	CGUCGUUCGAACUCUGUUGU	GCCGUAGGCUUGAGAUGACA	expressed protein [PFAM]	Cleavage	1
osa-miR444b/c.1	LOC_Os11g42090	3	2	21	294	313	CGUCGUUCGAACUCUGUUGU	GCGGCGAGCUUGAGGCAAUC	Leucine Rich Repeat family protein, expressed [PFAM]	Cleavage	1
osa-miR164a/b/d/f	LOC_Os02g36880	1	2	21	935	954	CGUGCACGGGACGAAGAGGU	GCACGUGACCUGCUUCUCCA	NAC domain protein NAC5, putative, expressed [PFAM] 270-650 PF02365.8 No apical meristem (NAM) protein;	Cleavage	1
osa-miR164a/b/d/f	LOC_Os03g37720	3	2	21	1327	1346	CGUGCACGGGACGAAGAGGU	GCACGGGCUCUGUUUUUCCG	NBS-LRR type disease resistance protein Rps1-k-1, putative [PFAM]	Cleavage	1
osa-miR164a/b/d/f	LOC_Os03g47310	3	2	21	44	63	CGUGCACGGGACGAAGAGGU	UCACGUGCCUUGUUUCUCCC	transposon protein, putative, CACTA, En/Spm sub-class [PFAM]	Cleavage	1
osa-miR164a/b/d/f	LOC_Os04g38720	1	2	21	801	820	CGUGCACGGGACGAAGAGGU	GCACGUGACCUGCUUCUCCA	NAC domain protein NAC5, putative, expressed [PFAM]	Cleavage	1
osa-miR164a/b/d/f	LOC_Os05g25960	3	2	21	369	388	CGUGCACGGGACGAAGAGGU	GUACGUGCUCAGCUUCUUCG	no apical meristem protein [PFAM]	Translation	1
osa-miR164a/b/d/f	LOC_Os06g23650	1	2	21	795	814	CGUGCACGGGACGAAGAGGU	GCUCGUGCCCUGCUUCUCCA	CUC2, putative, expressed [PFAM] 79-453 PF02365.8 No apical meristem (NAM) protein;	Cleavage	1
osa-miR164a/b/d/f	LOC_Os06g46270	1	2	21	955	974	CGUGCACGGGACGAAGAGGU	GCAAGUGCCCUGCUUCUCCA	NAC domain-containing protein 21/22, putative, expressed [PFAM] 326-745 PF02365.8 No apical meristem (NAM) protein;	Cleavage	1
osa-miR164a/b/d/f	LOC_Os06g49660	2.5	2	21	789	808	CGUGCACGGGACGAAGAGGU	GCGCGUGCCCUUCUUCUUCG	taxadien-5-alpha-ol O-acetyltransferase, putative, expressed [PFAM]	Translation	1
osa-miR164a/b/d/f	LOC_Os08g10080	2	2	21	773	792	CGUGCACGGGACGAAGAGGU	GCAAGUGUCCUGCUUCUCCG	NAC domain-containing protein 21/22, putative, expressed [PFAM]	Cleavage	1
osa-miR164a/b/d/f	LOC_Os12g41680	1	2	21	912	931	CGUGCACGGGACGAAGAGGU	GCAAGUGCCCUGCUUCUCCA	NAC domain-containing protein 21/22, putative, expressed [PFAM] 259-648 PF02365.8 No apical meristem (NAM) protein;	Cleavage	1
osa-miR164c	LOC_Os02g36880	1.5	2	21	935	954	CGUGCAUGGGACGAAGAGGU	GCACGUGACCUGCUUCUCCA	NAC domain protein NAC5, putative, expressed [PFAM] 270-650 PF02365.8 No apical meristem (NAM) protein;	Cleavage	1
osa-miR164c	LOC_Os04g38720	1.5	2	21	801	820	CGUGCAUGGGACGAAGAGGU	GCACGUGACCUGCUUCUCCA	NAC domain protein NAC5, putative, expressed [PFAM]	Cleavage	1
osa-miR164c	LOC_Os06g23650	1.5	2	21	795	814	CGUGCAUGGGACGAAGAGGU	GCUCGUGCCCUGCUUCUCCA	CUC2, putative, expressed [PFAM] 79-453 PF02365.8 No apical meristem (NAM) protein;	Cleavage	1
osa-miR164c	LOC_Os06g46270	1.5	2	21	955	974	CGUGCAUGGGACGAAGAGGU	GCAAGUGCCCUGCUUCUCCA	NAC domain-containing protein 21/22, putative, expressed [PFAM] 326-745 PF02365.8 No apical meristem (NAM) protein;	Cleavage	1
osa-miR164c	LOC_Os08g10080	2.5	2	21	773	792	CGUGCAUGGGACGAAGAGGU	GCAAGUGUCCUGCUUCUCCG	NAC domain-containing protein 21/22, putative, expressed [PFAM]	Cleavage	1
osa-miR164c	LOC_Os12g41680	1.5	2	21	912	931	CGUGCAUGGGACGAAGAGGU	GCAAGUGCCCUGCUUCUCCA	NAC domain-containing protein 21/22, putative, expressed [PFAM] 259-648 PF02365.8 No apical meristem (NAM) protein;	Cleavage	1
osa-miR1848	LOC_Os02g07930	2	2	21	843	862	CGUGCGCGCGCGGCCGCUCC	GCGCGCACGUGCCGGCGAGG	B-box zinc finger family protein, expressed [PFAM]	Cleavage	1
osa-miR1848	LOC_Os02g47580	2.5	2	21	186	205	CGUGCGCGCGCGGCCGCUCC	GCGCGCGCGCGCCGCCGGGG	expressed protein [PFAM]	Cleavage	1
osa-miR1848	LOC_Os03g16760	3	2	21	1279	1298	CGUGCGCGCGCGGCCGCUCC	UGGCGCGCGCGCUGGCGAGG	protein phosphatase 2C containing protein, expressed [PFAM]	Cleavage	1
osa-miR1848	LOC_Os04g47250	2.5	2	21	1535	1554	CGUGCGCGCGCGGCCGCUCC	GCACGUUCGUGCCGGCGGGG	cytochrome P450 86A2, putative, expressed [PFAM]	Cleavage	1
osa-miR1848	LOC_Os05g02900	3	2	21	138	157	CGUGCGCGCGCGGCCGCUCC	ACGCGCGUGUGCCGGUGAGG	expressed protein [PFAM]	Cleavage	1
osa-miR1848	LOC_Os05g12040	2	2	21	1326	1345	CGUGCGCGCGCGGCCGCUCC	GCACGCGUGCGUGGGCGAGG	cytochrome P450 51, putative, expressed [PFAM]	Cleavage	1
osa-miR1848	LOC_Os06g43170	1.5	2	21	2219	2238	CGUGCGCGCGCGGCCGCUCC	GCACGGGCGCGUCGGCGAGG	transposon protein, putative, unclassified, expressed [PFAM]	Cleavage	1
osa-miR1848	LOC_Os07g42420	2.5	2	21	283	302	CGUGCGCGCGCGGCCGCUCC	ACGCGCGCGCGUCGGCGGGG	3-oxoacyl-synthase I, chloroplast precursor, putative, expressed [PFAM]	Cleavage	1
osa-miR1848	LOC_Os07g45290	2.5	2	21	597	616	CGUGCGCGCGCGGCCGCUCC	GCGCGCGCGCGCCGGCGGCG	cytochrome P450 72A1, putative, expressed [PFAM]	Cleavage	1
osa-miR1848	LOC_Os08g29780	1.5	2	21	192	211	CGUGCGCGCGCGGCCGCUCC	UCACGCGCGCGCCGGCGGGG	expressed protein [PFAM]	Cleavage	1
osa-miR1848	LOC_Os08g38890	2.5	2	21	706	725	CGUGCGCGCGCGGCCGCUCC	GCGCGCGCGUGCCGCCGAGG	expressed protein [PFAM]	Cleavage	1
osa-miR1848	LOC_Os12g18374	1.5	2	21	1483	1502	CGUGCGCGCGCGGCCGCUCC	GUACGCGCGCGGCGGCGAGG	NB-ARC domain containing protein, expressed [PFAM]	Translation	1
osa-miR810b.1	LOC_Os02g03930	3	1	21	1038	1058	CUACUGCGUAUAGCCACAAGU	GAUGGCGCAUGAGGGUGUUCA	tetratricopeptide-like helical, putative, expressed [PFAM]	Translation	1
osa-miR1846d-5p	LOC_Os03g47120	3	3	22	554	573	CUAGGCCGACGAGCCACCCU	GAUCCUGCUGUUCGGUGAGA	CBS domain containing protein, expressed [PFAM]	Cleavage	1
osa-miR1846d-5p	LOC_Os09g32380	3	3	22	2265	2284	CUAGGCCGACGAGCCACCCU	GAUCCAGUUGCAUGGUGGGA	transposon protein, putative, unclassified, expressed [PFAM]	Translation	1
osa-miR393b	LOC_Os03g52320	3	2	22	1261	1281	CUAGUUACGCUAGGGAAACCU	GCUGAAUGCGAUCUCUUUGGG	GIF2, putative, expressed [PFAM]	Cleavage	1
osa-miR393b	LOC_Os04g58734	1.5	2	22	285	305	CUAGUUACGCUAGGGAAACCU	GAUCAGUGCAAUCCCUUUGGA	expressed protein [PFAM]	Cleavage	1
osa-miR171a	LOC_Os02g44360	0	1	21	1351	1371	CUAUAACCGCGCCGAGUUAGU	GAUAUUGGCGCGGCUCAAUCA	SCARECROW gene regulator, putative, expressed [PFAM]	Cleavage	1
osa-miR171a	LOC_Os02g44370	0	1	21	1526	1546	CUAUAACCGCGCCGAGUUAGU	GAUAUUGGCGCGGCUCAAUCA	nodulation signaling pathway 2 protein, putative, expressed [PFAM]	Cleavage	1
osa-miR171a	LOC_Os03g04300	1	1	21	2079	2099	CUAUAACCGCGCCGAGUUAGU	GAUAUUGGCACGGCUCAAUCA	ankyrin repeat protein, chloroplast precursor, putative, expressed [PFAM]	Cleavage	1
osa-miR171a	LOC_Os03g38170	3	1	21	297	317	CUAUAACCGCGCCGAGUUAGU	GGUAUUGGCGUGCCUCAAUCC	expressed protein [PFAM]	Translation	1
osa-miR171a	LOC_Os04g46860	0	1	21	1324	1344	CUAUAACCGCGCCGAGUUAGU	GAUAUUGGCGCGGCUCAAUCA	scarecrow-like 6, putative, expressed [PFAM]	Cleavage	1
osa-miR171a	LOC_Os06g01620	0	1	21	456	476	CUAUAACCGCGCCGAGUUAGU	GAUAUUGGCGCGGCUCAAUCA	scarecrow-like 6, putative, expressed [PFAM]	Cleavage	1
osa-miR171a	LOC_Os10g40390	0.5	1	21	168	188	CUAUAACCGCGCCGAGUUAGU	GAUAUUGGCGCGGCUCAAUUA	scarecrow-like 6, putative [PFAM]	Cleavage	1
osa-miR171b/c/d/e/f	LOC_Os02g44360	0.5	1	21	1351	1371	CUAUAACCGUGCCGAGUUAGU	GAUAUUGGCGCGGCUCAAUCA	SCARECROW gene regulator, putative, expressed [PFAM]	Cleavage	1
osa-miR171b/c/d/e/f	LOC_Os02g44370	0.5	1	21	1526	1546	CUAUAACCGUGCCGAGUUAGU	GAUAUUGGCGCGGCUCAAUCA	nodulation signaling pathway 2 protein, putative, expressed [PFAM]	Cleavage	1
osa-miR171b/c/d/e/f	LOC_Os03g04300	0	1	21	2079	2099	CUAUAACCGUGCCGAGUUAGU	GAUAUUGGCACGGCUCAAUCA	ankyrin repeat protein, chloroplast precursor, putative, expressed [PFAM]	Cleavage	1
osa-miR171b/c/d/e/f	LOC_Os04g46860	0.5	1	21	1324	1344	CUAUAACCGUGCCGAGUUAGU	GAUAUUGGCGCGGCUCAAUCA	scarecrow-like 6, putative, expressed [PFAM]	Cleavage	1
osa-miR171b/c/d/e/f	LOC_Os05g34460	3	1	21	1957	1977	CUAUAACCGUGCCGAGUUAGU	GAUAUUAGCACGGUUCAAUUU	protease Do-like 4, mitochondrial precursor, putative, expressed [PFAM]	Cleavage	1
osa-miR171b/c/d/e/f	LOC_Os06g01620	0.5	1	21	456	476	CUAUAACCGUGCCGAGUUAGU	GAUAUUGGCGCGGCUCAAUCA	scarecrow-like 6, putative, expressed [PFAM]	Cleavage	1
osa-miR171b/c/d/e/f	LOC_Os09g38330	2.5	1	21	1488	1508	CUAUAACCGUGCCGAGUUAGU	GGUAUUGGCAUUGCUCAAUUA	expressed protein [PFAM]	Translation	1
osa-miR171b/c/d/e/f	LOC_Os10g40390	1	1	21	168	188	CUAUAACCGUGCCGAGUUAGU	GAUAUUGGCGCGGCUCAAUUA	scarecrow-like 6, putative [PFAM]	Cleavage	1
osa-miR171i	LOC_Os01g60000	3	1	21	3272	3292	CUAUAACUGCGCCGAGUUAGG	GCUGUUGAAGCGGCUUAAUCC	methyltransferase small domain, putative, expressed [PFAM]	Cleavage	1
osa-miR171i	LOC_Os02g44360	1.5	1	21	1351	1371	CUAUAACUGCGCCGAGUUAGG	GAUAUUGGCGCGGCUCAAUCA	SCARECROW gene regulator, putative, expressed [PFAM]	Cleavage	1
osa-miR171i	LOC_Os02g44370	1.5	1	21	1526	1546	CUAUAACUGCGCCGAGUUAGG	GAUAUUGGCGCGGCUCAAUCA	nodulation signaling pathway 2 protein, putative, expressed [PFAM]	Cleavage	1
osa-miR171i	LOC_Os03g04300	2.5	1	21	2079	2099	CUAUAACUGCGCCGAGUUAGG	GAUAUUGGCACGGCUCAAUCA	ankyrin repeat protein, chloroplast precursor, putative, expressed [PFAM]	Cleavage	1
osa-miR171i	LOC_Os03g38170	2.5	1	21	297	317	CUAUAACUGCGCCGAGUUAGG	GGUAUUGGCGUGCCUCAAUCC	expressed protein [PFAM]	Translation	1
osa-miR171i	LOC_Os04g46860	1.5	1	21	1324	1344	CUAUAACUGCGCCGAGUUAGG	GAUAUUGGCGCGGCUCAAUCA	scarecrow-like 6, putative, expressed [PFAM]	Cleavage	1
osa-miR171i	LOC_Os06g01620	1.5	1	21	456	476	CUAUAACUGCGCCGAGUUAGG	GAUAUUGGCGCGGCUCAAUCA	scarecrow-like 6, putative, expressed [PFAM]	Cleavage	1
osa-miR171i	LOC_Os10g40390	2	1	21	168	188	CUAUAACUGCGCCGAGUUAGG	GAUAUUGGCGCGGCUCAAUUA	scarecrow-like 6, putative [PFAM]	Cleavage	1
osa-miR171i	LOC_Os12g18080	2.5	1	21	3379	3399	CUAUAACUGCGCCGAGUUAGG	GCUAUUGAUGUGGCUCAAUCU	retrotransposon protein, putative, unclassified [PFAM]	Cleavage	1
osa-miR395c	LOC_Os03g09940	2	1	21	318	338	CUCAAGGAGGUUUGUGAAGUG	GAGUUCCCCCAAACACUUCAG	low affinity sulphate transporter 3, putative, expressed [PFAM]	Cleavage	1
osa-miR395c	LOC_Os03g53230	1	1	21	595	615	CUCAAGGAGGUUUGUGAAGUG	GAGUUCCUCCAAGCACUUCAU	bifunctional 3-phosphoadenosine 5-phosphosulfate synthetase, putative, expressed [PFAM]	Cleavage	1
osa-miR395a	LOC_Os01g67134	3	1	21	1338	1358	CUCAAGGGGGUUCGUGAAGUG	GAGUUCCCUUGGGCGCUUUAC	60S ribosomal protein L5-1, putative, expressed [PFAM]	Cleavage	1
osa-miR395a	LOC_Os03g09940	2	1	21	318	338	CUCAAGGGGGUUCGUGAAGUG	GAGUUCCCCCAAACACUUCAG	low affinity sulphate transporter 3, putative, expressed [PFAM]	Translation	1
osa-miR395a	LOC_Os03g53230	1	1	21	595	615	CUCAAGGGGGUUCGUGAAGUG	GAGUUCCUCCAAGCACUUCAU	bifunctional 3-phosphoadenosine 5-phosphosulfate synthetase, putative, expressed [PFAM]	Cleavage	1
osa-miR395b/d/e/g/h/i/j/k/l/m/n/p/q/r/s	LOC_Os03g09930	2	1	21	111	131	CUCAAGGGGGUUUGUGAAGUG	GAGUUCACCCAAACACUUCAG	sulfate transporter 2.1, putative, expressed [PFAM]	Cleavage	1
osa-miR395b/d/e/g/h/i/j/k/l/m/n/p/q/r/s	LOC_Os03g09940	1	1	21	318	338	CUCAAGGGGGUUUGUGAAGUG	GAGUUCCCCCAAACACUUCAG	low affinity sulphate transporter 3, putative, expressed [PFAM]	Cleavage	1
osa-miR395b/d/e/g/h/i/j/k/l/m/n/p/q/r/s	LOC_Os03g53230	1.5	1	21	595	615	CUCAAGGGGGUUUGUGAAGUG	GAGUUCCUCCAAGCACUUCAU	bifunctional 3-phosphoadenosine 5-phosphosulfate synthetase, putative, expressed [PFAM]	Cleavage	1
osa-miR395f	LOC_Os03g09940	2.5	1	21	318	338	CUCAAGGGGGUUUGUUAAGUG	GAGUUCCCCCAAACACUUCAG	low affinity sulphate transporter 3, putative, expressed [PFAM]	Cleavage	1
osa-miR395f	LOC_Os03g53230	3	1	21	595	615	CUCAAGGGGGUUUGUUAAGUG	GAGUUCCUCCAAGCACUUCAU	bifunctional 3-phosphoadenosine 5-phosphosulfate synthetase, putative, expressed [PFAM]	Cleavage	1
osa-miR166g/h	LOC_Os01g33740	3	1	21	1554	1574	CUCCUUACUUCGGACCAGGCU	GGGGCCUGAAGCCUGGUCCGG	retrotransposon protein, putative, unclassified [PFAM]	Cleavage	1
osa-miR166g/h	LOC_Os01g50230	3	1	21	1368	1388	CUCCUUACUUCGGACCAGGCU	GAGGAUUGAAGCCUGGUUCCA	hypothetical protein [PFAM]	Cleavage	1
osa-miR166g/h	LOC_Os03g10290	3	1	21	1041	1061	CUCCUUACUUCGGACCAGGCU	GGGGAAUGAAGCCUGGUCCAU	hypothetical protein [PFAM]	Cleavage	1
osa-miR166g/h	LOC_Os03g16320	3	1	21	1536	1556	CUCCUUACUUCGGACCAGGCU	GAGGAUUGAAGCCUGGUUCCA	conserved hypothetical protein [PFAM]	Cleavage	1
osa-miR166g/h	LOC_Os03g52990	3	1	21	12	32	CUCCUUACUUCGGACCAGGCU	GAGGAAUGACGUCCGGUCUGA	hypothetical protein [PFAM]	Cleavage	1
osa-miR166g/h	LOC_Os04g50840	3	1	21	1536	1556	CUCCUUACUUCGGACCAGGCU	GAGGAUUGAAGCCUGGUUCCA	conserved hypothetical protein [PFAM]	Cleavage	1
osa-miR166g/h	LOC_Os12g43900	2.5	1	21	1329	1349	CUCCUUACUUCGGACCAGGCU	GGGGAAUGAAGCCCGGUCCGC	retrotransposon protein, putative, LINE subclass [PFAM]	Cleavage	1
osa-miR166i/j	LOC_Os12g43900	3	1	21	1329	1349	CUCCUUACUUCGGACUAGGCU	GGGGAAUGAAGCCCGGUCCGC	retrotransposon protein, putative, LINE subclass [PFAM]	Cleavage	1
osa-miR2103	LOC_Os04g33190	3	2	22	280	300	CUCGCGCGUGCCUCUCCCUUU	GAGCGCGCGCGGGCAGGGGGA	acetyl-coenzyme A synthetase 2, putative, expressed [PFAM]	Cleavage	1
osa-miR1423b	LOC_Os05g37780	3	3	22	606	625	CUCGCGGGUUGCACAUCAAC	CGGCGCCCAACGUGGAGUUG	expressed protein [PFAM]	Cleavage	1
osa-miR1423b	LOC_Os06g14630	3	3	22	696	715	CUCGCGGGUUGCACAUCAAC	GGGCGCGCAACGUGUGGUUC	anther-specific proline-rich protein APG, putative, expressed [PFAM]	Cleavage	1
osa-miR1860-3p	LOC_Os07g07530	2.5	2	22	742	762	CUCUUUUGGAUCGAAGGUCUA	GAAAAAACCUAGCUUUUAGGU	expressed protein [PFAM]	Cleavage	1
osa-miR1860-3p	LOC_Os09g36100	2	2	22	1155	1175	CUCUUUUGGAUCGAAGGUCUA	GAGGAAAGCUAGCUUUCAGAU	expressed protein [PFAM]	Cleavage	1
osa-miR1428b/c/d	LOC_Os01g01670	3	2	21	830	849	CUUAAGUACCGUAAUAGAAU	GACUUCAUGGUUUUAUCUUG	expressed protein [PFAM]	Translation	1
osa-miR529a	LOC_Os01g49154	3	1	20	1118	1137	CUUCUUCUCUCUCCCAUGUC	GGGGAAGAGAGAGGGUGCUG	expressed protein [PFAM]	Cleavage	1
osa-miR529a	LOC_Os03g24210	3	1	20	328	347	CUUCUUCUCUCUCCCAUGUC	GAGGAAGAGAGGGGGUGCGA	hypothetical protein [PFAM]	Cleavage	1
osa-miR529a	LOC_Os03g53140	3	1	20	248	267	CUUCUUCUCUCUCCCAUGUC	GGAGGAGGGGGAGGGUGCGG	protein transport protein Sec23A, putative, expressed [PFAM]	Cleavage	1
osa-miR529a	LOC_Os04g05560	3	1	20	357	376	CUUCUUCUCUCUCCCAUGUC	GGAGAAGGGAGAUGGUAUGG	protein kinase, putative [PFAM]	Cleavage	1
osa-miR529a	LOC_Os05g34130	3	1	20	1048	1067	CUUCUUCUCUCUCCCAUGUC	GUAGAGGAGAGAGGGUGUGG	expressed protein [PFAM]	Cleavage	1
osa-miR529a	LOC_Os06g40400	1.5	1	20	228	247	CUUCUUCUCUCUCCCAUGUC	GAAGAAGAUAGAGGGUACGG	transposon protein, putative, CACTA, En/Spm sub-class [PFAM]	Cleavage	1
osa-miR529a	LOC_Os07g39150	2	1	20	697	716	CUUCUUCUCUCUCCCAUGUC	GAAGAAGGGGGAGGGUACAC	retrotransposon protein, putative, unclassified [PFAM]	Cleavage	1
osa-miR529a	LOC_Os10g39090	3	1	20	197	216	CUUCUUCUCUCUCCCAUGUC	GAGGAGGGGAGAGGGUGUGG	hydrolase, putative, expressed [PFAM]	Cleavage	1
osa-miR529a	LOC_Os12g31540	3	1	20	986	1005	CUUCUUCUCUCUCCCAUGUC	GAAGAGGAGAGGGGGUAUGA	expressed protein [PFAM]	Cleavage	1
osa-miR2055	LOC_Os01g65080	3	1	21	1647	1667	CUUUGGUGGAAGGGUUCCUUU	GGAACUACCUUCUCAAGAAAA	nucleic acid binding protein, putative, expressed [PFAM]	Cleavage	1
osa-miR2055	LOC_Os10g07090	3	1	21	262	282	CUUUGGUGGAAGGGUUCCUUU	GAGAUCAUCUUCCCAAGUAAA	retrotransposon, putative, centromere-specific [PFAM]	Cleavage	1
osa-miR1884a	LOC_Os01g59720	0.5	3	22	831	850	CUUUUCAGUUGCCGCAGUGU	GAAAAGUCAACGGCGUCAUA	expressed protein [PFAM]	Cleavage	1
osa-miR1884a	LOC_Os01g64520	1.5	3	22	1491	1510	CUUUUCAGUUGCCGCAGUGU	AAAAAGUCAACGGCGUCAUA	uricase, putative, expressed [PFAM]	Cleavage	1
osa-miR1884a	LOC_Os01g70190	2.5	3	22	1930	1949	CUUUUCAGUUGCCGCAGUGU	AAAAAGUCAACGGCGUCAUC	secondary cell wall-related glycosyltransferase family 47, putative, expressed [PFAM]	Cleavage	1
osa-miR1884a	LOC_Os02g22610	2	3	22	991	1010	CUUUUCAGUUGCCGCAGUGU	AAAAAGUCAAUGGCGUCAUA	transposon protein, putative, CACTA, En/Spm sub-class [PFAM]	Cleavage	1
osa-miR1884a	LOC_Os06g04840	2.5	3	22	3428	3447	CUUUUCAGUUGCCGCAGUGU	GAAAAGUCAACGGCAUUAUA	leucine-rich repeat receptor protein kinase EXS precursor, putative, expressed [PFAM]	Cleavage	1
osa-miR1884a	LOC_Os08g04920	2.5	3	22	303	322	CUUUUCAGUUGCCGCAGUGU	GAAGAGUCAGCGGCGUCAUC	expressed protein [PFAM]	Cleavage	1
osa-miR1884a	LOC_Os12g16350	2.5	3	22	3238	3257	CUUUUCAGUUGCCGCAGUGU	AAAAAGUCAACGGCGUCAUC	CHY1, putative, expressed [PFAM]	Cleavage	1
osa-miR1875	LOC_Os04g51630	3	3	24	75	96	GACAACGUGAAGUGAGGUAACA	CUGUUGUACUUCAUUCUAAUGU	60S ribosomal protein L7-2, putative, expressed [PFAM]	Cleavage	1
osa-miR1857-3p	LOC_Os01g35880	3	2	21	283	302	GACCAAAAGAACCUCGUACU	ACUGUUUUCUUGGAGCAUGA	hypothetical protein [PFAM]	Cleavage	1
osa-miR820a/b/c	LOC_Os02g29030	3	1	21	4644	4664	GACCAGGUAGGUGCUCCGGCU	CUUGUCCAGCUGCGAGGCCGA	retrotransposon protein, putative, unclassified [PFAM]	Cleavage	1
osa-miR820a/b/c	LOC_Os02g50300	3	1	21	254	274	GACCAGGUAGGUGCUCCGGCU	CCGGUUCAUACACGAGGCCGG	expressed protein [PFAM]	Cleavage	1
osa-miR820a/b/c	LOC_Os03g02010	2	1	21	304	324	GACCAGGUAGGUGCUCCGGCU	CUGGUCCGUCCACGAGGCUGC	DNA cytosine methyltransferase Zmet3, putative, expressed [PFAM]	Cleavage	1
osa-miR820a/b/c	LOC_Os11g03310	2.5	1	21	129	149	GACCAGGUAGGUGCUCCGGCU	CUUGCCCAUCCACGAGGUCGA	NAC domain-containing protein 77, putative [PFAM]	Cleavage	1
osa-miR820a/b/c	LOC_Os11g13650	3	1	21	93	113	GACCAGGUAGGUGCUCCGGCU	CUGGUCCAUCUGCGAGAUCGA	ATCSLC12, putative, expressed [PFAM]	Cleavage	1
osa-miR399h	LOC_Os05g45350	2.5	1	21	1110	1130	GACCCGUUCAGAGGAAACCGU	CGGGGCAAAUUUCCUUUGGCA	electron transporter/ heat shock protein binding protein, putative, expressed [PFAM]	Cleavage	1
osa-miR399h	LOC_Os05g48390	1.5	1	21	1033	1053	GACCCGUUCAGAGGAAACCGU	UUGGGCAAAUCUCCUUUGGCA	ubiquitin conjugating enzyme, putative, expressed [PFAM]	Cleavage	2
osa-miR399h	LOC_Os09g33830	3	1	21	1271	1291	GACCCGUUCAGAGGAAACCGU	CUGCGCAAGCCUUUUUUGGCA	solute carrier family 35, member F1, putative, expressed [PFAM]	Cleavage	1
osa-miR399e/f/g	LOC_Os01g70260	2.5	1	21	2684	2704	GACCCGUUUAGAGGAAACCGU	CUCUGUAAAUCUCCUUUGGCA	receptor-like protein kinase 5 precursor, putative, expressed [PFAM]	Cleavage	1
osa-miR399e/f/g	LOC_Os05g30220	2.5	1	21	1680	1700	GACCCGUUUAGAGGAAACCGU	CUUGGAAGAUCUCCUUUGGCA	disease resistance RPP13-like protein 1, putative, expressed [PFAM]	Cleavage	1
osa-miR399e/f/g	LOC_Os05g45350	1.5	1	21	1110	1130	GACCCGUUUAGAGGAAACCGU	CGGGGCAAAUUUCCUUUGGCA	electron transporter/ heat shock protein binding protein, putative, expressed [PFAM]	Cleavage	1
osa-miR399e/f/g	LOC_Os05g48390	0.5	1	21	1033	1053	GACCCGUUUAGAGGAAACCGU	UUGGGCAAAUCUCCUUUGGCA	ubiquitin conjugating enzyme, putative, expressed [PFAM]	Cleavage	2
osa-miR162a	LOC_Os02g39080	2.5	1	21	292	312	GACCUACGUCUCCAAAUAGCU	CUGGGCGCAGUGGUUUAUCGA	expressed protein [PFAM]	Translation	1
osa-miR162a	LOC_Os03g02970	2.5	1	21	2977	2998	GACCUACGUCUCCAAA-UAGCU	CUGGAUGCAGAGGUUUUAUCGA	endoribonuclease Dicer, putative, expressed [PFAM]	Cleavage	1
osa-miR162b	LOC_Os02g39080	3	1	21	292	312	GACCUACGUCUCCGAAUAGCU	CUGGGCGCAGUGGUUUAUCGA	expressed protein [PFAM]	Translation	1
osa-miR162b	LOC_Os03g02970	3	1	21	2977	2998	GACCUACGUCUCCGAA-UAGCU	CUGGAUGCAGAGGUUUUAUCGA	endoribonuclease Dicer, putative, expressed [PFAM]	Cleavage	1
osa-miR1868	LOC_Os07g46670	3	4	24	951	971	GACGAGGGAGCAAAAGGCACU	CUGCUCUUUUGUUGUCUGUGA	early response to dehydration 15-like protein, putative, expressed [PFAM]	Cleavage	1
osa-miR528	LOC_Os01g40150	2.5	1	21	2510	2530	GAGGAGACGUACGGGGAAGGU	CUCCUCUGUGUCUCCCUUCCA	translation initiation factor IF-2, putative, expressed [PFAM]	Translation	1
osa-miR528	LOC_Os01g44330	3	1	21	41	61	GAGGAGACGUACGGGGAAGGU	CUCUUCUGCUUGCCCUUUUCG	L-ascorbate oxidase precursor, putative, expressed [PFAM] 136-435 PF07732.8 Multicopper oxidase;	Cleavage	1
osa-miR528	LOC_Os04g39120	3	1	21	269	289	GAGGAGACGUACGGGGAAGGU	CUCCUCUGCAUGUCCCUGCCU	copper amine oxidase-like protein, putative [PFAM]	Cleavage	1
osa-miR528	LOC_Os06g06050	2	1	21	2648	2668	GAGGAGACGUACGGGGAAGGU	UUCCUCUGCUUGCCUCUUCCA	F-box/LRR-repeat MAX2, putative, expressed [PFAM]	Cleavage	1
osa-miR528	LOC_Os08g04310	2	1	21	247	267	GAGGAGACGUACGGGGAAGGU	CUCUUCUGCUUGCCUCUUCCA	uclacyanin-2 precursor, putative, expressed [PFAM]	Cleavage	1
osa-miR528	LOC_Os09g33800	3	1	21	371	391	GAGGAGACGUACGGGGAAGGU	CUCCUCCGCGUGUCCUUUCCG	arabinogalactan protein, putative, expressed [PFAM]	Cleavage	1
osa-miR1857-5p	LOC_Os02g30900	1.5	2	21	1529	1548	GAGUACGAGGUUUUUUUGGU	CUCAUGCUUCAAGAAAGCCA	protein kinase APK1A, chloroplast precursor, putative, expressed [PFAM]	Cleavage	1
osa-miR1861b/f/i/l	LOC_Os09g27150	2.5	1	22	97	118	GAGUCAAGGACGGAGUUCUAGC	CUCAGGUUCUGCCUCGAGGUCG	protein kinase domain containing protein [PFAM]	Cleavage	1
osa-miR1861h/j	LOC_Os05g51790	2.5	1	22	533	554	GAGUCAAGGACGGAGUUCUGGC	CCCAGUUUCUUCCUCAAGACCG	ATP binding protein, putative, expressed [PFAM]	Cleavage	1
osa-miR1861h/j	LOC_Os09g27150	3	1	22	97	118	GAGUCAAGGACGGAGUUCUGGC	CUCAGGUUCUGCCUCGAGGUCG	protein kinase domain containing protein [PFAM]	Cleavage	1
osa-miR1861d	LOC_Os05g51790	3	1	22	533	554	GAGUCAAGGACGGAGUUCUGGU	CCCAGUUUCUUCCUCAAGACCG	ATP binding protein, putative, expressed [PFAM]	Cleavage	1
osa-miR1861n	LOC_Os02g52560	2	1	22	1682	1703	GAGUCGAGGACGGUGUUCUAGC	CUCAGCUACUGCGACAAGAUCG	galactoside 2-alpha-L-fucosyltransferase, putative, expressed [PFAM] 479-1873 PF03254.6 Xyloglucan fucosyltransferase;	Translation	1
osa-miR1861n	LOC_Os03g03710	3	1	22	842	863	GAGUCGAGGACGGUGUUCUAGC	UUGAGCUCUUGCCACAAGAUCA	exosome complex exonuclease RRP44, putative, expressed [PFAM]	Cleavage	1
osa-miR1861n	LOC_Os08g09220	3	1	22	427	448	GAGUCGAGGACGGUGUUCUAGC	CUCAGCUACUGCCGCAAGGUCC	ubiquitin-protein ligase, putative [PFAM]	Cleavage	1
osa-miR164e	LOC_Os02g36880	2	1	21	934	954	GAGUGCACGGGACGAAGAGGU	CGCACGUGACCUGCUUCUCCA	NAC domain protein NAC5, putative, expressed [PFAM] 270-650 PF02365.8 No apical meristem (NAM) protein;	Cleavage	1
osa-miR164e	LOC_Os04g38720	2	1	21	800	820	GAGUGCACGGGACGAAGAGGU	CGCACGUGACCUGCUUCUCCA	NAC domain protein NAC5, putative, expressed [PFAM]	Cleavage	1
osa-miR164e	LOC_Os05g27350	3	1	21	196	216	GAGUGCACGGGACGAAGAGGU	UUCAUGUGCCCGUCUUCUCCA	expressed protein [PFAM]	Translation	1
osa-miR164e	LOC_Os06g05760	3	1	21	207	227	GAGUGCACGGGACGAAGAGGU	CUCGCAUGUCCUGCUUCUCCU	ubiquitin family protein [PFAM]	Cleavage	1
osa-miR164e	LOC_Os07g12620	3	1	21	156	176	GAGUGCACGGGACGAAGAGGU	CUCGCAUGUCCUGCUUCUCCC	hypothetical protein [PFAM]	Cleavage	1
osa-miR164e	LOC_Os09g32920	2.5	1	21	402	422	GAGUGCACGGGACGAAGAGGU	CUCCGGUGCCCUGCUUCUUCA	hypothetical protein [PFAM]	Cleavage	1
osa-miR164e	LOC_Os10g42090	3	1	21	1187	1207	GAGUGCACGGGACGAAGAGGU	UUUGUGUGCCAUGCUUCUCCA	expressed protein [PFAM]	Translation	1
osa-miR1320	LOC_Os05g47550	1.5	1	21	2223	2243	GAUAUUUUAAGGAGGCAAGGU	CUAUGAAAUUCCUUUGUUCCA	clathrin assembly protein, putative, expressed [PFAM]	Cleavage	1
osa-miR1320	LOC_Os06g10980	2	1	21	1805	1825	GAUAUUUUAAGGAGGCAAGGU	CUAUGAAAUUCAUUCGUUCCA	fucosyltransferase 7, putative, expressed [PFAM]	Translation	1
osa-miR1320	LOC_Os06g43800	3	1	21	1591	1611	GAUAUUUUAAGGAGGCAAGGU	CUAUAAGAUUCCUACGUUCGA	S-adenosylmethionine-dependent methyltransferase, putative, expressed [PFAM]	Cleavage	1
osa-miR1320	LOC_Os12g13940	3	1	21	914	934	GAUAUUUUAAGGAGGCAAGGU	UUGUAAGAUCCCUUCGUUCCA	transcription regulator, putative, expressed [PFAM]	Cleavage	1
osa-miR1320	LOC_Os12g42220	2.5	1	21	1071	1091	GAUAUUUUAAGGAGGCAAGGU	UUGUAAAAUUCCUACGUUUCA	expressed protein [PFAM]	Cleavage	1
osa-miR819a/b/c/d/e/f/g/h/i/j/k	LOC_Os02g05810	2.5	2	22	1370	1390	GAUCUUUCAGAAUAUUGGACU	CUAGAAAGUCUUGUAAUAUGA	expressed protein [PFAM]	Cleavage	1
osa-miR819a/b/c/d/e/f/g/h/i/j/k	LOC_Os10g19331	1	2	22	608	628	GAUCUUUCAGAAUAUUGGACU	UUAGAAAGUCUUGUAACCUGA	expressed protein [PFAM]	Cleavage	1
osa-miR819a/b/c/d/e/f/g/h/i/j/k	LOC_Os12g09680	1	2	22	650	670	GAUCUUUCAGAAUAUUGGACU	CUAGAAAGGCUUAUAACCUGA	hypothetical protein [PFAM]	Cleavage	1
osa-miR535	LOC_Os02g09080	2.5	2	21	39	58	GCACGAGAGAGAGCAACAGU	CGUGCUCUCUCUCGUCGUCU	expressed protein [PFAM]	Cleavage	1
osa-miR535	LOC_Os03g14880	2.5	2	21	1735	1754	GCACGAGAGAGAGCAACAGU	UAUGCUCUUUCUCGUUGUCA	expressed protein [PFAM]	Cleavage	1
osa-miR535	LOC_Os04g47580	3	2	21	1235	1254	GCACGAGAGAGAGCAACAGU	UGUGCUCUCACUCGUUGCCA	cyclin B2, putative, expressed [PFAM] 716-1075 PF00134.16 Cyclin, N-terminal domain;	Translation	1
osa-miR1866-5p	LOC_Os12g13940	3	1	24	904	927	GCACUUUAAGGGCGUUUUAGGGAG	UGUGAAAUUCUUGUAAGAUCCCUU	transcription regulator, putative, expressed [PFAM]	Cleavage	1
osa-miR1862a/b/c	LOC_Os07g28260	3	1	24	1946	1969	GCAGGGUUUUAUUUGGUUGGAGCA	UGUUCCAAAAUAAACCAACAUUGU	expressed protein [PFAM]	Cleavage	1
osa-miR1862d	LOC_Os02g30730	3	1	24	2697	2720	GCAGGGUUUUAUUUGUUUGGAUCA	UGUCCCAUAAAAAACAAAUCUAGU	SART-1 family protein, expressed [PFAM]	Cleavage	1
osa-miR1862d	LOC_Os05g37910	3	1	24	1377	1400	GCAGGGUUUUAUUUGUUUGGAUCA	CGUCCCAAAAUAAACAAACAUAUU	expressed protein [PFAM]	Cleavage	1
osa-miR1846a-3p	LOC_Os05g03740	2.5	2	21	686	705	GCCGCUCCUCUUGCCCCAGU	CGGCGAGGAGGACGGGUUCG	transcription factor GT-3b, putative [PFAM]	Cleavage	1
osa-miR160e	LOC_Os04g59430	2.5	1	21	1334	1354	GCCGUAUGUCCCUCGGUCCGU	UGACAUUCAGGGAGCCAGGCA	B3 DNA binding domain containing protein, expressed [PFAM]	Cleavage	1
osa-miR160e	LOC_Os09g29160	2.5	1	21	1451	1471	GCCGUAUGUCCCUCGGUCCGU	UGGCAUGCAGGGAGCCAGGGA	expressed protein [PFAM]	Cleavage	1
osa-miR169a/b/c	LOC_Os03g07880	2.5	2	21	757	776	GCCGUUCAGUAGGAACCGAC	UGGCAAAUCAUCCUUGGCUU	nuclear transcription factor Y subunit A-3, putative, expressed [PFAM] 425-595 PF02045.8 CCAAT-binding transcription factor (CBF-B/NF-YA) subunit B;	Cleavage	1
osa-miR169a/b/c	LOC_Os03g29760	2.5	2	21	1210	1229	GCCGUUCAGUAGGAACCGAC	UGGCAAUUCAUCCUUGGCUU	nuclear transcription factor Y subunit A-8, putative, expressed [PFAM] 676-846 PF02045.8 CCAAT-binding transcription factor (CBF-B/NF-YA) subunit B;	Cleavage	1
osa-miR169a/b/c	LOC_Os07g06470	1.5	2	21	838	857	GCCGUUCAGUAGGAACCGAC	UGGCAAUUCAUCCUUGGCUG	nuclear transcription factor Y subunit A-10, putative, expressed [PFAM]	Cleavage	1
osa-miR169a/b/c	LOC_Os07g41720	2.5	2	21	1303	1322	GCCGUUCAGUAGGAACCGAC	UGGCAAUUCAUCCUUGGCUU	nuclear transcription factor Y subunit A-3, putative, expressed [PFAM] 784-945 PF02045.8 CCAAT-binding transcription factor (CBF-B/NF-YA) subunit B;	Cleavage	1
osa-miR169a/b/c	LOC_Os12g42400	2.5	2	21	1248	1267	GCCGUUCAGUAGGAACCGAC	AGGCAACUCAUUCUUGGCUG	nuclear transcription factor Y subunit A-2, putative, expressed [PFAM]	Cleavage	1
osa-miR169e	LOC_Os02g19970	2.5	2	21	1660	1679	GCCGUUCAGUAGGAACCGAU	CUGUAAGUCAUUCUUGGUUA	tyrosine aminotransferase, putative, expressed [PFAM]	Cleavage	1
osa-miR169e	LOC_Os03g07880	2.5	2	21	757	776	GCCGUUCAGUAGGAACCGAU	UGGCAAAUCAUCCUUGGCUU	nuclear transcription factor Y subunit A-3, putative, expressed [PFAM] 425-595 PF02045.8 CCAAT-binding transcription factor (CBF-B/NF-YA) subunit B;	Cleavage	1
osa-miR169e	LOC_Os03g29760	2.5	2	21	1210	1229	GCCGUUCAGUAGGAACCGAU	UGGCAAUUCAUCCUUGGCUU	nuclear transcription factor Y subunit A-8, putative, expressed [PFAM] 676-846 PF02045.8 CCAAT-binding transcription factor (CBF-B/NF-YA) subunit B;	Cleavage	1
osa-miR169e	LOC_Os07g06470	2	2	21	838	857	GCCGUUCAGUAGGAACCGAU	UGGCAAUUCAUCCUUGGCUG	nuclear transcription factor Y subunit A-10, putative, expressed [PFAM]	Cleavage	1
osa-miR169e	LOC_Os07g41720	2.5	2	21	1303	1322	GCCGUUCAGUAGGAACCGAU	UGGCAAUUCAUCCUUGGCUU	nuclear transcription factor Y subunit A-3, putative, expressed [PFAM] 784-945 PF02045.8 CCAAT-binding transcription factor (CBF-B/NF-YA) subunit B;	Cleavage	1
osa-miR169e	LOC_Os12g42400	3	2	21	1248	1267	GCCGUUCAGUAGGAACCGAU	AGGCAACUCAUUCUUGGCUG	nuclear transcription factor Y subunit A-2, putative, expressed [PFAM]	Cleavage	1
osa-miR159d	LOC_Os01g12700	1	1	21	803	823	GCCUCGAGGGAAGUUAGGUUA	UGGAGCUCCCUUUAAUCCAAU	myb-like DNA-binding domain containing protein [PFAM]	Cleavage	1
osa-miR159d	LOC_Os01g59660	3	1	21	1258	1278	GCCUCGAGGGAAGUUAGGUUA	UGGAGCUCCCUUCACUCCAAG	transcription factor GAMYB, putative, expressed [PFAM]	Cleavage	1
osa-miR159d	LOC_Os03g38210	2.5	1	21	938	958	GCCUCGAGGGAAGUUAGGUUA	CCGAGCUCCCUUCAAGCCAAU	myb-like DNA-binding domain containing protein, expressed [PFAM]	Cleavage	1
osa-miR159d	LOC_Os04g46384	3	1	21	160	180	GCCUCGAGGGAAGUUAGGUUA	UGGAGCUCCAUUCGAUCCAAA	DUO1, putative [PFAM]	Cleavage	1
osa-miR159d	LOC_Os05g41166	1	1	21	1068	1088	GCCUCGAGGGAAGUUAGGUUA	UGGAGCUCCCUUUAAUCCAAU	transcription factor GAMYB, putative, expressed [PFAM]	Cleavage	1
osa-miR159d	LOC_Os09g36650	2	1	21	699	719	GCCUCGAGGGAAGUUAGGUUA	CGGAGCUCCAUUCAAUCCAAC	expressed protein [PFAM]	Cleavage	1
osa-miR159d	LOC_Os12g42190	3	1	21	847	867	GCCUCGAGGGAAGUUAGGUUA	CGGGGCACACUUCAGUCCAAU	transposon protein, putative, unclassified, expressed [PFAM]	Cleavage	1
osa-miR1427	LOC_Os02g09960	3	2	21	673	692	GCGGUGGCGUGCCAAGGCGU	CAUCGCCGCGCGGUUCCGCG	protein kinase, putative, expressed [PFAM]	Cleavage	1
osa-miR1427	LOC_Os02g16030	2.5	2	21	433	452	GCGGUGGCGUGCCAAGGCGU	CGCCGCCACGCGGUUCCGCG	harpin-induced protein, putative, expressed [PFAM]	Cleavage	1
osa-miR1427	LOC_Os02g57540	2	2	21	39	58	GCGGUGGCGUGCCAAGGCGU	CGCCGUCGCACCGUUCCGCA	60S ribosomal protein L28, putative, expressed [PFAM]	Translation	1
osa-miR1427	LOC_Os06g49340	1	2	21	295	314	GCGGUGGCGUGCCAAGGCGU	CGCCACCGCACGGUUUCGCG	F-box domain containing protein, expressed [PFAM]	Cleavage	1
osa-miR1427	LOC_Os11g06010	2.5	2	21	81	100	GCGGUGGCGUGCCAAGGCGU	CGCCGCCGCACGCUUCUGCG	helix-loop-helix DNA-binding, putative, expressed [PFAM]	Cleavage	1
osa-miR2103	LOC_Os01g50190	1.5	1	22	111	132	GCUCGCGCGUGCCUCUCCCUUU	CGAGCGCGCACGGAGAAGGAAA	hypothetical protein [PFAM]	Cleavage	1
osa-miR2103	LOC_Os02g34070	2.5	1	22	417	438	GCUCGCGCGUGCCUCUCCCUUU	CGAGCGCGUGUGGAGAGGGAGG	hypothetical protein [PFAM]	Cleavage	1
osa-miR2103	LOC_Os03g47920	2.5	1	22	373	394	GCUCGCGCGUGCCUCUCCCUUU	UGCGCGCGCGCGGAGAGGGAGA	hypothetical protein [PFAM]	Cleavage	1
osa-miR2103	LOC_Os03g50830	0	1	22	131	152	GCUCGCGCGUGCCUCUCCCUUU	CGAGCGCGCACGGAGAGGGAAA	conserved hypothetical protein [PFAM]	Cleavage	1
osa-miR2103	LOC_Os05g37880	2.5	1	22	139	160	GCUCGCGCGUGCCUCUCCCUUU	CGCGCGCGCACGGCGAGGGGAA	axi 1 like protein, putative, expressed [PFAM]	Translation	1
osa-miR2103	LOC_Os05g37960	1	1	22	120	141	GCUCGCGCGUGCCUCUCCCUUU	CGAGAGCGCACGGAGAGGGAAA	indole-3-acetic acid-amido synthetase GH3.2, putative [PFAM]	Cleavage	1
osa-miR2103	LOC_Os08g41230	2	1	22	1133	1154	GCUCGCGCGUGCCUCUCCCUUU	CGAGCGUGCGCGGAGAGGGAGG	BTB/POZ domain containing protein [PFAM]	Cleavage	1
osa-miR2103	LOC_Os09g20920	3	1	22	147	168	GCUCGCGCGUGCCUCUCCCUUU	UGAGCACGCACGGAGAAGGAAA	hypothetical protein [PFAM]	Cleavage	2
osa-miR2103	LOC_Os12g02589	3	1	22	205	226	GCUCGCGCGUGCCUCUCCCUUU	CGAGAGUGCAUGGAGAGGGAGG	catalytic/ hydrolase, putative, expressed [PFAM]	Cleavage	1
osa-miR1428b/c/d	LOC_Os07g43460	3	1	21	719	739	GCUUAAGUACCGUAAUAGAAU	UGGAUUCAUGGCAGUAUUUUG	protein SUR2, putative, expressed [PFAM]	Cleavage	1
osa-miR439a/c/d/e/f/g/h/i/j	LOC_Os06g16160	3	2	21	1628	1647	GCUUGUUGGCGCCAAGCUGU	CGAGCUGCUGCGGUUCGACG	expressed protein [PFAM]	Cleavage	1
osa-miR439a/c/d/e/f/g/h/i/j	LOC_Os06g16200	2.5	2	21	595	614	GCUUGUUGGCGCCAAGCUGU	CGAGCUGCCGCGGUUCGACG	expressed protein [PFAM]	Cleavage	1
osa-miR439a/c/d/e/f/g/h/i/j	LOC_Os09g38090	3	2	21	2241	2260	GCUUGUUGGCGCCAAGCUGU	CGAGCAGUCGCCGUUCGACG	expressed protein [PFAM]	Translation	1
osa-miR439a/c/d/e/f/g/h/i/j	LOC_Os12g11340	3	2	21	54	73	GCUUGUUGGCGCCAAGCUGU	UGAGCACCUGCGGUUCGGCA	transposon protein, putative, CACTA, En/Spm sub-class [PFAM]	Cleavage	1
osa-miR1857-3p	LOC_Os11g45590	2.5	1	21	1636	1656	GGACCAAAAGAACCUCGUACU	CCAGGUUUUCUUGGAGUAUGC	splicing factor U2AF 65 kDa subunit, putative, expressed [PFAM]	Cleavage	1
osa-miR1857-5p	LOC_Os05g47790	2.5	1	21	1129	1149	GGAGUACGAGGUUUUUUUGGU	CCUCGUCCUCCAAGAAGACCA	expressed protein [PFAM]	Cleavage	1
osa-miR1857-5p	LOC_Os06g08300	3	1	21	88	108	GGAGUACGAGGUUUUUUUGGU	UCUCAUGCUCCAGGAGAGCCG	oxidoreductase, putative, expressed [PFAM]	Cleavage	1
osa-miR1857-5p	LOC_Os12g01180	2	1	21	1151	1171	GGAGUACGAGGUUUUUUUGGU	CCUCAUCCUCCAAGAAAGCCA	OsWRKY57v2 - Superfamily of rice TFs having WRKY and zinc finger domains, expressed [PFAM] 980-1141 PF03106.8 WRKY DNA -binding domain;	Cleavage	1
osa-miR812f	LOC_Os02g07960	1.5	1	24	3481	3504	GGCACAGGUUGAAAUUAGUAGGCA	CCGUGCCCAACUUUAAUCGUCCGU	ATP binding protein, putative, expressed [PFAM]	Cleavage	1
osa-miR812f	LOC_Os02g53180	2	1	24	1365	1388	GGCACAGGUUGAAAUUAGUAGGCA	CCGCGUCCAACUUUGAUCGUCCGU	1-aminocyclopropane-1-carboxylate oxidase 1, putative, expressed [PFAM]	Cleavage	1
osa-miR812f	LOC_Os03g12610	3	1	24	2101	2124	GGCACAGGUUGAAAUUAGUAGGCA	UCGUGUCCAACUUUGACUGUCCGU	DNA polymerase I, putative, expressed [PFAM] 1193-1435 PF01367.13 5'-3' exonuclease, C-terminal SAM fold;	Cleavage	1
osa-miR812f	LOC_Os03g50620	3	1	24	1112	1135	GGCACAGGUUGAAAUUAGUAGGCA	CCGCGUUCAACUUUGACCAUCCGU	ATP binding protein, putative, expressed [PFAM]	Cleavage	1
osa-miR818a/b/c/d/e	LOC_Os01g12820	1.5	1	22	1390	1411	GGCAGGGUAUUAUAUUCCCUAA	CCGUAUCAUAAUAUAAGGGAUU	harpin-induced protein, putative, expressed [PFAM]	Cleavage	1
osa-miR818a/b/c/d/e	LOC_Os01g18850	2	1	22	3101	3122	GGCAGGGUAUUAUAUUCCCUAA	CCGUCUCAUAAUAUAAGGAAUU	squamosa promoter-binding-like protein 12, putative, expressed [PFAM] 534-767 PF03110.7 SBP domain;	Cleavage	1
osa-miR818a/b/c/d/e	LOC_Os01g63050	1.5	1	22	1821	1842	GGCAGGGUAUUAUAUUCCCUAA	CCGUCCCAUAAUAUAAGAGAUU	expressed protein [PFAM]	Cleavage	1
osa-miR818a/b/c/d/e	LOC_Os01g63880	0	1	22	2158	2179	GGCAGGGUAUUAUAUUCCCUAA	CCGUCCCAUAAUAUAAGGGAUU	expressed protein [PFAM]	Cleavage	1
osa-miR818a/b/c/d/e	LOC_Os02g10210	1.5	1	22	822	843	GGCAGGGUAUUAUAUUCCCUAA	CCGUCCCAUAAUAUAAGUGAUU	expressed protein [PFAM]	Cleavage	1
osa-miR818a/b/c/d/e	LOC_Os02g14290	1.5	1	22	976	997	GGCAGGGUAUUAUAUUCCCUAA	CCGUCCCAUAAUAUAAAGGAUU	scramblase family protein, expressed [PFAM]	Cleavage	1
osa-miR818a/b/c/d/e	LOC_Os03g15350	0	1	22	2448	2469	GGCAGGGUAUUAUAUUCCCUAA	CCGUCCCAUAAUAUAAGGGAUU	sel-1 homolog precursor, putative, expressed [PFAM]	Cleavage	1
osa-miR818a/b/c/d/e	LOC_Os03g48010	0.5	1	22	2377	2398	GGCAGGGUAUUAUAUUCCCUAA	CCGUUCCAUAAUAUAAGGGAUU	expressed protein [PFAM]	Cleavage	1
osa-miR818a/b/c/d/e	LOC_Os03g49126	2	1	22	2030	2051	GGCAGGGUAUUAUAUUCCCUAA	CCGUCCUAUAAUAUAAGAGAUU	expressed protein [PFAM]	Cleavage	1
osa-miR818a/b/c/d/e	LOC_Os03g63370	1.5	1	22	1259	1280	GGCAGGGUAUUAUAUUCCCUAA	CCGUCCCAUAAUAUAAGAGAUU	polyphosphoinositide binding protein Ssh2p, putative, expressed [PFAM]	Cleavage	1
osa-miR818a/b/c/d/e	LOC_Os04g39160	1	1	22	3893	3914	GGCAGGGUAUUAUAUUCCCUAA	CCGUCCCAUAACAUAAGGGAUU	RNA-dependent RNA polymerase homolog 1, putative, expressed [PFAM]	Translation	1
osa-miR818a/b/c/d/e	LOC_Os05g45580	1.5	1	22	2009	2030	GGCAGGGUAUUAUAUUCCCUAA	UUGUCUCAUAAUAUAAGGGAUU	expressed protein [PFAM]	Cleavage	1
osa-miR818a/b/c/d/e	LOC_Os06g05530	1.5	1	22	996	1017	GGCAGGGUAUUAUAUUCCCUAA	CUGUCCCAUAAUACAAGGGAUU	nucleic acid binding protein, putative, expressed [PFAM]	Translation	1
osa-miR818a/b/c/d/e	LOC_Os06g11500	0	1	22	2483	2504	GGCAGGGUAUUAUAUUCCCUAA	CCGUCCCAUAAUAUAAGGGAUU	minichromosome maintenance protein MCM, putative, expressed [PFAM]	Cleavage	1
osa-miR818a/b/c/d/e	LOC_Os06g39330	1	1	22	1626	1647	GGCAGGGUAUUAUAUUCCCUAA	CCGUCCUAUGAUAUAAGGGAUU	indole-3-acetate beta-glucosyltransferase, putative, expressed [PFAM]	Cleavage	1
osa-miR818a/b/c/d/e	LOC_Os07g40450	0	1	22	91	112	GGCAGGGUAUUAUAUUCCCUAA	CCGUCCCAUAAUAUAAGGGAUU	expressed protein [PFAM]	Cleavage	1
osa-miR818a/b/c/d/e	LOC_Os08g29760	1.5	1	22	1866	1887	GGCAGGGUAUUAUAUUCCCUAA	CCAUCCUAUAAUAUAAGGGAUU	expressed protein [PFAM]	Cleavage	1
osa-miR818a/b/c/d/e	LOC_Os09g10710	1	1	22	2069	2090	GGCAGGGUAUUAUAUUCCCUAA	CCAUCCCAUAAUAUAAGGGAUU	ENT domain containing protein, expressed [PFAM] 306-497 PF03735.7 ENT domain;	Cleavage	1
osa-miR818a/b/c/d/e	LOC_Os09g24520	0.5	1	22	2418	2439	GGCAGGGUAUUAUAUUCCCUAA	CCGUCUCAUAAUAUAAGGGAUU	pentatricopeptide repeat protein PPR868-14, putative, expressed [PFAM]	Cleavage	1
osa-miR818a/b/c/d/e	LOC_Os09g36320	0	1	22	1589	1610	GGCAGGGUAUUAUAUUCCCUAA	CCGUCCCAUAAUAUAAGGGAUU	serine/threonine-protein kinase NAK, putative, expressed [PFAM]	Cleavage	1
osa-miR818a/b/c/d/e	LOC_Os11g47160	1	1	22	2504	2525	GGCAGGGUAUUAUAUUCCCUAA	CCGUCCCACAAUAUAAGGGAUU	leucine-rich repeat receptor protein kinase EXS precursor, putative [PFAM]	Cleavage	1
osa-miR818a/b/c/d/e	LOC_Os12g16290	1	1	22	1290	1311	GGCAGGGUAUUAUAUUCCCUAA	CCGUCCCCUAAUAUAAGGGAUU	isoflavone reductase, putative, expressed [PFAM]	Cleavage	1
osa-miR818a/b/c/d/e	LOC_Os12g16350	0.5	1	22	3286	3307	GGCAGGGUAUUAUAUUCCCUAA	CCGUCCCAUAAUAUAGGGGAUU	CHY1, putative, expressed [PFAM]	Cleavage	1
osa-miR1862e	LOC_Os02g30730	2.5	1	24	2696	2719	GGCAGGGUUUUAUUUGUUUAGAUC	CUGUCCCAUAAAAAACAAAUCUAG	SART-1 family protein, expressed [PFAM]	Cleavage	1
osa-miR1862e	LOC_Os03g51230	3	1	24	3180	3203	GGCAGGGUUUUAUUUGUUUAGAUC	UCGUCCCAUAAAAAAUAAAUCUAG	chromatin complex subunit A101, putative, expressed [PFAM]	Cleavage	1
osa-miR1862e	LOC_Os04g31120	2	1	24	1951	1974	GGCAGGGUUUUAUUUGUUUAGAUC	CCGUCCCAUAAAAAACAAAUCUAG	influenza virus NS1A binding protein isoform 3, putative, expressed [PFAM]	Cleavage	1
osa-miR1862e	LOC_Os07g09460	3	1	24	507	530	GGCAGGGUUUUAUUUGUUUAGAUC	CUGUCCCAAAAAAAGUGAAUCUAG	expressed protein [PFAM]	Cleavage	1
osa-miR1846a-3p	LOC_Os02g43950	1	1	21	47	67	GGCCGCUCCUCUUGCCCCAGU	CCGGCGAGGAGACCGGGGUCA	expressed protein [PFAM]	Translation	1
osa-miR1846a-3p	LOC_Os03g39350	3	1	21	327	347	GGCCGCUCCUCUUGCCCCAGU	CCGGCGAGGAAAGCGGGGACA	retrotransposon protein, putative, Ty3-gypsy subclass, expressed [PFAM]	Translation	1
osa-miR1846a-3p	LOC_Os03g55010	2.5	1	21	1261	1281	GGCCGCUCCUCUUGCCCCAGU	CCGGCGAGGAGGACGGCGUCG	cytokinin-O-glucosyltransferase 2, putative, expressed [PFAM]	Cleavage	1
osa-miR1846a-3p	LOC_Os03g55030	2.5	1	21	1225	1245	GGCCGCUCCUCUUGCCCCAGU	CCGGCGAGGAGGACGGCGUCG	glucosyl transferase, putative, expressed [PFAM]	Cleavage	1
osa-miR1846a-3p	LOC_Os04g36800	3	1	21	455	475	GGCCGCUCCUCUUGCCCCAGU	UCGCCGGGGAGAGCGGGGUCG	3-oxoacyl-synthase I, chloroplast precursor, putative, expressed [PFAM]	Cleavage	1
osa-miR1846a-3p	LOC_Os07g37820	3	1	21	7	27	GGCCGCUCCUCUUGCCCCAGU	CCGGCGGCGGGGACGGGGUCG	expressed protein [PFAM]	Cleavage	1
osa-miR169b/c	LOC_Os04g46800	3	1	21	201	221	GGCCGUUCAGUAGGAACCGAC	UUGGCAAGUCAAUUUUGGCUG	hypothetical protein [PFAM]	Translation	1
osa-miR169b/c	LOC_Os10g20990	3	1	21	1084	1104	GGCCGUUCAGUAGGAACCGAC	UUGGUACGUCAUCCUUGGUUG	ribosomal protein S12 containing protein [PFAM]	Cleavage	1
osa-miR1867	LOC_Os07g38530	2.5	4	24	2362	2382	GGGAGACAGGAUCUUUUUUUU	CCUUUUGUCUUGGAAAGAAAA	protein kinase domain containing protein, expressed [PFAM]	Cleavage	1
osa-miR1858a/b	LOC_Os03g56060	1.5	2	21	95	114	GGGGUGAGGCAGGAGGAGAG	UCCCACUCCGUCCUCUUCUU	CSLC9 - cellulose synthase-like family C, expressed [PFAM]	Cleavage	1
osa-miR1858a/b	LOC_Os04g33500	3	2	21	159	178	GGGGUGAGGCAGGAGGAGAG	UCUCAUUUCGUCUUCCUCUU	protein kinase KIPK, putative, expressed [PFAM] 3037-3282 PF04853.5 Plant neutral invertase;	Cleavage	1
osa-miR1858a/b	LOC_Os06g06780	2.5	2	21	581	600	GGGGUGAGGCAGGAGGAGAG	CUCUGCUUCGUCCUCCUCUU	harpin-induced protein, putative, expressed [PFAM]	Cleavage	1
osa-miR1858a/b	LOC_Os06g49880	2	2	21	24	43	GGGGUGAGGCAGGAGGAGAG	CUCCACUUCGUCCUCUUCUU	salt tolerance-like protein, putative, expressed [PFAM]	Cleavage	1
osa-miR1858a/b	LOC_Os08g31510	3	2	21	1041	1060	GGGGUGAGGCAGGAGGAGAG	UUCCAUUUCGUCUUCCUCUU	expressed protein [PFAM]	Cleavage	1
osa-miR1858a/b	LOC_Os09g08580	2	2	21	319	338	GGGGUGAGGCAGGAGGAGAG	UCCCACUUCGUCCUCCUCUA	expressed protein [PFAM]	Cleavage	1
osa-miR1850.1	LOC_Os03g46440	2.5	1	21	2829	2849	GGGGUUAGAGGGUUGAAAGGU	CCCUAAACUUCCAACUUUCUA	regulatory protein NPR1, putative, expressed [PFAM] 1712-2287 PF12313.1 NPR1/NIM1 like defence protein C terminal;	Cleavage	1
osa-miR1850.1	LOC_Os10g36650	2	1	21	3	23	GGGGUUAGAGGGUUGAAAGGU	CCUCAAGCUCUCAACUUUCCA	actin-2, putative, expressed [PFAM]	Cleavage	1
osa-miR815a/b/c	LOC_Os03g06760	1.5	1	21	519	539	GGGUUAGAGGAGUUAGGGGAA	CCCAAUCUUCUCAAUCCCCUA	exocyst complex subunit Sec15-like family protein, expressed [PFAM]	Cleavage	1
osa-miR815a/b/c	LOC_Os03g07920	3	1	21	1391	1411	GGGUUAGAGGAGUUAGGGGAA	UCCAAUCUUUUUAAUCCCCUC	expressed protein [PFAM]	Cleavage	1
osa-miR815a/b/c	LOC_Os03g38980	3	1	21	95	115	GGGUUAGAGGAGUUAGGGGAA	CCUCAUCUCCUCGAUCUCUUU	lysyl-tRNA synthetase, putative, expressed [PFAM]	Cleavage	1
osa-miR815a/b/c	LOC_Os04g34360	0	1	21	1877	1897	GGGUUAGAGGAGUUAGGGGAA	CCCAAUCUCCUCAAUCCCCUU	serine/threonine-protein kinase receptor precursor, putative, expressed [PFAM]	Cleavage	1
osa-miR815a/b/c	LOC_Os05g40910	1	1	21	971	991	GGGUUAGAGGAGUUAGGGGAA	UCUAAUCUCCUCAAUCCCCUU	expressed protein [PFAM]	Cleavage	1
osa-miR815a/b/c	LOC_Os06g04070	3	1	21	3252	3272	GGGUUAGAGGAGUUAGGGGAA	CUCAAUCUCCUCGAUCUCCAU	arginine decarboxylase, putative, expressed [PFAM]	Cleavage	1
osa-miR815a/b/c	LOC_Os07g13460	0	1	21	2112	2132	GGGUUAGAGGAGUUAGGGGAA	CCCAAUCUCCUCAAUCCCCUU	expressed protein [PFAM]	Cleavage	1
osa-miR815a/b/c	LOC_Os11g38000	1.5	1	21	3486	3506	GGGUUAGAGGAGUUAGGGGAA	CCCAAUCUUCUCAAUCCCCUC	RGH2A, putative, expressed [PFAM]	Cleavage	1
osa-miR815a/b/c	LOC_Os12g38110	3	1	21	2468	2488	GGGUUAGAGGAGUUAGGGGAA	CCCAAUAUUCUUAAUUUCCUU	importin beta-1 subunit, putative, expressed [PFAM]	Cleavage	1
osa-miR815a/b/c	LOC_Os04g31360	3	4	24	74	94	GGGUUUUAUUUGGUUGGAGCA	CUCAGAAUAAAUUAAUCUUGU	hypothetical protein [PFAM]	Cleavage	1
osa-miR446	LOC_Os03g52010	2	1	24	1799	1822	GGUAAAGGGUAUAAGUAUAACUAC	UCAUUUUCUAUAUUUAUAUUGAUG	phosphatidylcholine-sterol acyltransferase precursor, putative, expressed [PFAM]	Cleavage	1
osa-miR446	LOC_Os04g38450	1.5	1	24	2136	2159	GGUAAAGGGUAUAAGUAUAACUAC	UUAUUUCCUAUAUUCAUAUUGAUG	gamma-glutamyltranspeptidase 1 precursor, putative, expressed [PFAM]	Cleavage	1
osa-miR408	LOC_Os02g49850	2	2	21	99	118	GGUCCCUUCUCCGUCACGUC	UCGGGGAAGAGGCAGUGCAU	chemocyanin precursor, putative, expressed [PFAM]	Cleavage	1
osa-miR408	LOC_Os03g15340	0	2	21	86	105	GGUCCCUUCUCCGUCACGUC	CCAGGGAAGAGGCAGUGCAG	chemocyanin precursor, putative, expressed [PFAM]	Cleavage	1
osa-miR408	LOC_Os03g50140	2	2	21	253	272	GGUCCCUUCUCCGUCACGUC	UCGGGGAAGAGGCAGUGCAA	basic blue protein precursor, putative, expressed [PFAM]	Cleavage	1
osa-miR408	LOC_Os04g04730	3	2	21	713	732	GGUCCCUUCUCCGUCACGUC	CCGGGGAAGGGGCGGUGCGU	retrotransposon protein, putative, unclassified [PFAM]	Cleavage	1
osa-miR408	LOC_Os04g22990	3	2	21	4553	4572	GGUCCCUUCUCCGUCACGUC	UCAGCGGAGAGGCAGUGCAA	retrotransposon protein, putative, unclassified [PFAM]	Cleavage	1
osa-miR408	LOC_Os04g55940	3	2	21	293	312	GGUCCCUUCUCCGUCACGUC	CUAGGGAAGGGGCGGUGCCG	vacuolar cation/proton exchanger 3, putative, expressed [PFAM]	Cleavage	1
osa-miR408	LOC_Os08g32600	3	2	21	476	495	GGUCCCUUCUCCGUCACGUC	CCAAGGGGGAGGCGGUGCGG	protein kinase domain containing protein, expressed [PFAM]	Cleavage	1
osa-miR1873	LOC_Os05g01790	1	4	24	1055	1075	GGUCGAGACUAUGGUACAACU	CUGGCUCUGAUACCAUGUUGA	expressed protein [PFAM]	Cleavage	1
osa-miR1850.2	LOC_Os07g03100	3	1	21	2112	2132	GGUGCAAAUCAAGUGUGUGUU	CCCUGUUUAGUUCCCACGCAA	F-box domain containing protein, expressed [PFAM]	Cleavage	1
osa-miR810a	LOC_Os10g42230	3	1	21	597	617	GGUGUACACCACCCGAAUACU	CUACAUCUGGUGGACUUGUGA	AT-hook protein 1, putative, expressed [PFAM] 491-805 PF03479.8 Domain of unknown function (DUF296);	Cleavage	1
osa-miR812a/b/c/d/e	LOC_Os12g09570	1	3	22	2771	2790	GGUUGCAAAUUGGCAGGCAG	CCAACGUUUGACUGUCCGUC	chloroplast outer envelope protein 86, putative, expressed [PFAM]	Cleavage	1
osa-miR1871	LOC_Os09g27480	2.5	4	24	37	57	GGUUGUACUAUAGUCUCGGUA	UCUACAUGGUAUCAGAGCCGU	expressed protein [PFAM]	Cleavage	1
osa-miR446	LOC_Os01g34620	1.5	2	24	500	522	GUAAAGGGUAUAAGUAUAACUAC	CAUUUCUCACAUUCAUAUUGAUG	OsGrx_S15.1 - glutaredoxin subgroup II, expressed [PFAM]	Cleavage	1
osa-miR446	LOC_Os01g66740	2	2	24	1318	1340	GUAAAGGGUAUAAGUAUAACUAC	CAUUUUUCACAUUCAUAUUGAUG	ATP binding protein, putative, expressed [PFAM]	Cleavage	1
osa-miR446	LOC_Os02g44990	1	2	24	1809	1831	GUAAAGGGUAUAAGUAUAACUAC	CAUUUCCCACAUUCAUAUUGAUG	F-box domain containing protein, expressed [PFAM]	Cleavage	1
osa-miR446	LOC_Os02g45650	1.5	2	24	1737	1759	GUAAAGGGUAUAAGUAUAACUAC	CAUUUUCCACAUUCAUAUUGAUG	CAAX prenyl protease 1, putative, expressed [PFAM]	Cleavage	1
osa-miR446	LOC_Os03g44200	2	2	24	1968	1990	GUAAAGGGUAUAAGUAUAACUAC	CAUUUCCCAUAUUUAUAAUGAUG	beclin-1-like protein, putative, expressed [PFAM]	Cleavage	1
osa-miR446	LOC_Os03g50070	1.5	2	24	1195	1217	GUAAAGGGUAUAAGUAUAACUAC	CAUUUUCCACAUUCAUAUUGAUG	membrane protein, putative, expressed [PFAM]	Cleavage	1
osa-miR446	LOC_Os03g56930	1	2	24	987	1009	GUAAAGGGUAUAAGUAUAACUAC	CAUUUUUCAUAUUCAUAUUGAUG	protein app1, putative, expressed [PFAM]	Cleavage	1
osa-miR446	LOC_Os05g03574	1	2	24	648	670	GUAAAGGGUAUAAGUAUAACUAC	UAUUUCCCGUAUUCAUAUUGAUG	expressed protein [PFAM]	Cleavage	1
osa-miR446	LOC_Os05g41190	1.5	2	24	986	1008	GUAAAGGGUAUAAGUAUAACUAC	CAUUUCCCACAUUCGUAUUGAUG	expressed protein [PFAM]	Cleavage	1
osa-miR446	LOC_Os05g51140	1.5	2	24	1549	1571	GUAAAGGGUAUAAGUAUAACUAC	CAUUUCCCACAUUCGUAUUGAUG	expressed protein [PFAM]	Cleavage	1
osa-miR446	LOC_Os06g07914	0.5	2	24	1359	1381	GUAAAGGGUAUAAGUAUAACUAC	CAUUUCUCAUAUUCAUAUUGAUG	flavonol synthase/flavanone 3-hydroxylase, putative, expressed [PFAM]	Cleavage	1
osa-miR446	LOC_Os06g17390	1.5	2	24	2626	2648	GUAAAGGGUAUAAGUAUAACUAC	CAUUUCCCAUAUUCAUAUUAAUG	auxin-independent growth promoter, putative, expressed [PFAM]	Cleavage	1
osa-miR446	LOC_Os06g19990	1	2	24	833	855	GUAAAGGGUAUAAGUAUAACUAC	CAUUUCCCACAUUCAUAUUGAUG	GPI-anchored protein, putative, expressed [PFAM]	Cleavage	1
osa-miR446	LOC_Os06g43980	1.5	2	24	1558	1580	GUAAAGGGUAUAAGUAUAACUAC	UAUUUCCCACAUUCAUAUUGAUG	expressed protein [PFAM]	Cleavage	1
osa-miR446	LOC_Os08g04300	1.5	2	24	2101	2123	GUAAAGGGUAUAAGUAUAACUAC	CAUUUCCCAGAUUUAUAUUGAUG	transferase, transferring glycosyl groups, putative, expressed [PFAM]	Cleavage	1
osa-miR446	LOC_Os08g05620	0.5	2	24	1702	1724	GUAAAGGGUAUAAGUAUAACUAC	CAUUUCUCAUAUUCAUAUUGAUG	cytochrome P450 89A2, putative, expressed [PFAM]	Cleavage	1
osa-miR446	LOC_Os08g06500	1	2	24	4568	4590	GUAAAGGGUAUAAGUAUAACUAC	CAUUUCCCACAUUCAUAUUGAUG	expressed protein [PFAM]	Cleavage	1
osa-miR446	LOC_Os08g08160	2	2	24	1495	1517	GUAAAGGGUAUAAGUAUAACUAC	CAUUUUUCAUAUUCAUAUUGAUA	expressed protein [PFAM]	Cleavage	1
osa-miR446	LOC_Os08g19114	1	2	24	2050	2072	GUAAAGGGUAUAAGUAUAACUAC	CAUUUCCCACAUUCAUAUUGAUG	expressed protein [PFAM]	Cleavage	1
osa-miR446	LOC_Os08g44850	1.5	2	24	1833	1855	GUAAAGGGUAUAAGUAUAACUAC	CAUUUUCUAUAUUUAUAUUGAUG	SRC2, putative, expressed [PFAM]	Cleavage	1
osa-miR446	LOC_Os09g09820	1.5	2	24	780	802	GUAAAGGGUAUAAGUAUAACUAC	CAUUUCCCACAUUUAUAUUGAUG	retrotransposon protein, putative, unclassified, expressed [PFAM]	Cleavage	1
osa-miR446	LOC_Os09g12230	1.5	2	24	1021	1043	GUAAAGGGUAUAAGUAUAACUAC	CAUUUCUCACAUUCAUAUUGAUG	ubiquitin-conjugating enzyme E2-17 kDa, putative, expressed [PFAM]	Cleavage	1
osa-miR446	LOC_Os09g28180	1	2	24	3248	3270	GUAAAGGGUAUAAGUAUAACUAC	CAUUUUCCAUAUUUAUAUUGAUG	D-mannose binding lectin family protein, expressed [PFAM]	Cleavage	1
osa-miR1874-3p	LOC_Os02g20950	2	1	24	446	469	GUAGCCCAAUGUGGAGGUAGGUAU	CGUUGGGUUACACUUCCGUCCAUA	expressed protein [PFAM]	Cleavage	1
osa-miR397a	LOC_Os01g62490	0.5	1	21	761	781	GUAGUUGCGACGUGAGUUACU	CAUCAACGCUGCGCUCAAUGA	L-ascorbate oxidase precursor, putative, expressed [PFAM]	Cleavage	1
osa-miR397a	LOC_Os01g63200	2	1	21	666	686	GUAGUUGCGACGUGAGUUACU	CAUCAACGCUGCAGUCAAUGU	L-ascorbate oxidase precursor, putative, expressed [PFAM]	Cleavage	1
osa-miR397a	LOC_Os04g03250	3	1	21	2439	2459	GUAGUUGCGACGUGAGUUACU	CAUCAAUGCUUUAUUCAAUGG	retrotransposon protein, putative, Ty3-gypsy subclass [PFAM]	Translation	1
osa-miR397a	LOC_Os05g38410	1.5	1	21	747	767	GUAGUUGCGACGUGAGUUACU	CAUCAACGCUGCACUCAACGA	L-ascorbate oxidase precursor, putative, expressed [PFAM]	Cleavage	1
osa-miR397a	LOC_Os05g38420	1.5	1	21	747	767	GUAGUUGCGACGUGAGUUACU	CAUCAACGCUGCACUCAACGA	L-ascorbate oxidase precursor, putative, expressed [PFAM]	Cleavage	1
osa-miR397a	LOC_Os10g04900	3	1	21	671	691	GUAGUUGCGACGUGAGUUACU	UGUCAUCGUUGCAUUCAAUGA	F-box domain containing protein, expressed [PFAM]	Cleavage	1
osa-miR397a	LOC_Os11g48060	1.5	1	21	1158	1178	GUAGUUGCGACGUGAGUUACU	CAUCAACGCUGCACUGAAUGA	monocopper oxidase-like protein SKS1 precursor, putative, expressed [PFAM]	Cleavage	1
osa-miR397b	LOC_Os01g62490	1	1	21	761	781	GUAGUUGCGACGUGAGUUAUU	CAUCAACGCUGCGCUCAAUGA	L-ascorbate oxidase precursor, putative, expressed [PFAM]	Cleavage	1
osa-miR397b	LOC_Os01g63180	3	1	21	678	698	GUAGUUGCGACGUGAGUUAUU	CAUCAACGCUGCGCUCAACAC	L-ascorbate oxidase precursor, putative, expressed [PFAM]	Cleavage	1
osa-miR397b	LOC_Os01g63200	2.5	1	21	666	686	GUAGUUGCGACGUGAGUUAUU	CAUCAACGCUGCAGUCAAUGU	L-ascorbate oxidase precursor, putative, expressed [PFAM]	Cleavage	1
osa-miR397b	LOC_Os05g38410	2	1	21	747	767	GUAGUUGCGACGUGAGUUAUU	CAUCAACGCUGCACUCAACGA	L-ascorbate oxidase precursor, putative, expressed [PFAM]	Cleavage	1
osa-miR397b	LOC_Os05g38420	2	1	21	747	767	GUAGUUGCGACGUGAGUUAUU	CAUCAACGCUGCACUCAACGA	L-ascorbate oxidase precursor, putative, expressed [PFAM]	Cleavage	1
osa-miR397b	LOC_Os11g48060	2	1	21	1158	1178	GUAGUUGCGACGUGAGUUAUU	CAUCAACGCUGCACUGAAUGA	monocopper oxidase-like protein SKS1 precursor, putative, expressed [PFAM]	Cleavage	1
osa-miR397b	LOC_Os12g15680	3	1	21	747	767	GUAGUUGCGACGUGAGUUAUU	CAUCAACGCUGCGCUCAACAC	L-ascorbate oxidase precursor, putative, expressed [PFAM]	Cleavage	1
osa-miR1861e/k/m	LOC_Os01g63810	2.5	3	22	610	629	GUCAAGAACGGUGUUCUGGC	AAGUUCUUGCUGCAAGAUCG	starch binding domain containing protein, expressed [PFAM]	Cleavage	1
osa-miR1861d	LOC_Os09g09500	2	3	22	1805	1824	GUCAAGGACGGAGUUCUGGU	CAUUUCCUGCUUCAAGGCCA	lectin-like receptor kinase 7, putative [PFAM]	Cleavage	1
osa-miR1861d	LOC_Os09g32380	2	3	22	427	446	GUCAAGGACGGAGUUCUGGU	CAGCUUCUGCCUCAAGGCCA	transposon protein, putative, unclassified, expressed [PFAM]	Cleavage	1
osa-miR396a/b	LOC_Os01g32750	2	1	21	579	599	GUCAAGUUCUUUCGACACCUU	CGGUUUAAGAGAGCUGUGGGA	TBP-associated 59 kDa subunit protein, putative, expressed [PFAM] 1119-1391 PF07571.6 Protein of unknown function (DUF1546); 336-527 PF02969.10 TATA box binding protein associated factor (TAF);	Cleavage	1
osa-miR396a/b	LOC_Os01g33430	3	1	21	566	586	GUCAAGUUCUUUCGACACCUU	UAGAUCAAGAAGGUUGUGGGA	Leucine Rich Repeat family protein [PFAM]	Cleavage	1
osa-miR396a/b	LOC_Os01g52640	3	1	21	2356	2376	GUCAAGUUCUUUCGACACCUU	UGGUUCAGUGAAGCUGUGGAA	ubiquitin-protein ligase COP1, putative, expressed [PFAM]	Cleavage	1
osa-miR396a/b	LOC_Os06g28060	3	1	21	1144	1164	GUCAAGUUCUUUCGACACCUU	CAGUUCUGGAAAGCUGGGGAA	ATP binding protein, putative, expressed [PFAM]	Cleavage	1
osa-miR396d/e	LOC_Os01g25330	2.5	1	21	1038	1058	GUCAAGUUCUUUCGGACACCU	CAGUUCAGGAAAUUUUGUGGA	SAC9, putative, expressed [PFAM]	Translation	1
osa-miR396d/e	LOC_Os02g45570	1	1	21	623	643	GUCAAGUUCUUUCGGACACCU	CCGUUCAAGAAAGCCUGUGGA	growth-regulating factor, putative, expressed [PFAM] 513-644 PF08879.3 WRC;	Cleavage	1
osa-miR396d/e	LOC_Os02g47280	1	1	21	570	590	GUCAAGUUCUUUCGGACACCU	CCGUUCAAGAAAGCCUGUGGA	growth-regulating factor, putative, expressed [PFAM] 460-591 PF08879.3 WRC;	Cleavage	1
osa-miR396d/e	LOC_Os02g53690	1	1	21	570	590	GUCAAGUUCUUUCGGACACCU	CCGUUCAAGAAAGCCUGUGGA	atGRF5, putative, expressed [PFAM] 460-597 PF08879.3 WRC;	Cleavage	1
osa-miR396d/e	LOC_Os03g47140	1	1	21	947	967	GUCAAGUUCUUUCGGACACCU	CCGUUCAAGAAAGCCUGUGGA	atGRF2, putative, expressed [PFAM] 837-968 PF08879.3 WRC;	Cleavage	1
osa-miR396d/e	LOC_Os03g51970	2.5	1	21	419	439	GUCAAGUUCUUUCGGACACCU	CCGUUCAAGAAAGCAUGUGGA	growth-regulating factor 1, putative, expressed [PFAM] 309-440 PF08879.3 WRC;	Cleavage	1
osa-miR396d/e	LOC_Os04g48510	2.5	1	21	858	878	GUCAAGUUCUUUCGGACACCU	CCGUUCAAGAAAGCCUAUGGA	transcription activator, putative, expressed [PFAM] 748-885 PF08879.3 WRC;	Cleavage	1
osa-miR396d/e	LOC_Os04g51190	1	1	21	535	555	GUCAAGUUCUUUCGGACACCU	CCGUUCAAGAAAGCCUGUGGA	growth-regulating factor, putative, expressed [PFAM] 425-556 PF08879.3 WRC;	Cleavage	1
osa-miR396d/e	LOC_Os06g02560	1	1	21	613	633	GUCAAGUUCUUUCGGACACCU	CCGUUCAAGAAAGCCUGUGGA	growth-regulating factor, putative, expressed [PFAM] 503-634 PF08879.3 WRC;	Cleavage	1
osa-miR396d/e	LOC_Os06g10310	1	1	21	282	302	GUCAAGUUCUUUCGGACACCU	CCGUUCAAGAAAGCCUGUGGA	growth-regulating factor 1, putative [PFAM] 172-303 PF08879.3 WRC;	Cleavage	1
osa-miR396d/e	LOC_Os12g29980	2.5	1	21	732	752	GUCAAGUUCUUUCGGACACCU	CCGUUCAAGAAAGCAUGUGGA	atGRF2, putative, expressed [PFAM] 622-753 PF08879.3 WRC;	Cleavage	1
osa-miR398b	LOC_Os07g46990	2	1	21	124	144	GUCCCCGCUGGACUCUUGUGU	CAGGGGUCGCCUGAGAACACA	superoxide dismutase 2, putative, expressed [PFAM]	Cleavage	1
osa-miR399d	LOC_Os02g12630	3	1	21	1363	1383	GUCCCGUUGAGAGGAAACCGU	CACGGCAACUGUCUUUUGGCG	conserved hypothetical protein [PFAM]	Translation	1
osa-miR399d	LOC_Os05g45350	2	1	21	1110	1130	GUCCCGUUGAGAGGAAACCGU	CGGGGCAAAUUUCCUUUGGCA	electron transporter/ heat shock protein binding protein, putative, expressed [PFAM]	Cleavage	1
osa-miR399d	LOC_Os05g48390	2.5	1	21	1147	1167	GUCCCGUUGAGAGGAAACCGU	CGUGGUAAUUCUCCUUUGGCA	ubiquitin conjugating enzyme, putative, expressed [PFAM]	Cleavage	2
osa-miR399d	LOC_Os08g45000	1.5	1	21	292	312	GUCCCGUUGAGAGGAAACCGU	CAGGGCAACUCUUCUUUGGCU	inorganic phosphate transporter 1-7, putative, expressed [PFAM]	Cleavage	1
osa-miR169h/i/j/l/l/m	LOC_Os02g53620	2.5	1	21	988	1008	GUCCGUUCAGUAGGAACCGAU	UAGGCAAUUCAUCCUUGGCUU	nuclear transcription factor Y subunit A-3, putative, expressed [PFAM] 409-579 PF02045.8 CCAAT-binding transcription factor (CBF-B/NF-YA) subunit B;	Cleavage	1
osa-miR169h/i/j/l/l/m	LOC_Os03g44540	3	1	21	1711	1731	GUCCGUUCAGUAGGAACCGAU	UAGGCAAAUCAUUCUUGGCUC	nuclear transcription factor Y subunit A-10, putative, expressed [PFAM]	Cleavage	1
osa-miR169h/i/j/l/l/m	LOC_Os03g48970	2.5	1	21	1228	1248	GUCCGUUCAGUAGGAACCGAU	CAGGCAAUUCAUUCUUGGCUU	nuclear transcription factor Y subunit A-1, putative, expressed [PFAM] 709-879 PF02045.8 CCAAT-binding transcription factor (CBF-B/NF-YA) subunit B;	Cleavage	1
osa-miR169h/i/j/l/l/m	LOC_Os12g42400	2.5	1	21	1247	1267	GUCCGUUCAGUAGGAACCGAU	UAGGCAACUCAUUCUUGGCUG	nuclear transcription factor Y subunit A-2, putative, expressed [PFAM]	Cleavage	1
osa-miR1861n	LOC_Os01g63810	3	3	22	610	629	GUCGAGGACGGUGUUCUAGC	AAGUUCUUGCUGCAAGAUCG	starch binding domain containing protein, expressed [PFAM]	Cleavage	1
osa-miR1861n	LOC_Os08g05670	3	3	22	594	613	GUCGAGGACGGUGUUCUAGC	CAGCUCCUGCUGUAAGGUCU	HEAT repeat family protein, expressed [PFAM]	Cleavage	1
osa-miR1861n	LOC_Os10g40730	2.5	3	22	721	740	GUCGAGGACGGUGUUCUAGC	CGGCUCUUGCUACAAGAUCA	beta-expansin 1a precursor, putative, expressed [PFAM]	Cleavage	1
osa-miR1861n	LOC_Os12g16540	2.5	3	22	1067	1086	GUCGAGGACGGUGUUCUAGC	CAGCUUCUGCCGCAACAUCG	OsWAK124 - OsWAK receptor-like protein (OsWAK-RLP), expressed [PFAM]	Cleavage	1
osa-miR1854-3p	LOC_Os12g25650	3	3	22	2	21	GUCGUUUAGGGGUUUAACCU	UGGCAAAUCUACAAGUUGGA	hypothetical protein [PFAM]	Translation	1
osa-miR167d/e/f/g/h/i/j	LOC_Os07g29820	3	1	21	2869	2889	GUCUAGUACGACCGUCGAAGU	UAGAUCAUGCUGACAGCCUCA	NBS-LRR disease resistance protein, putative, expressed [PFAM]	Translation	1
osa-miR159a.1/b	LOC_Os01g12700	2.5	1	21	803	823	GUCUCGAGGGAAGUUAGGUUU	UGGAGCUCCCUUUAAUCCAAU	myb-like DNA-binding domain containing protein [PFAM]	Cleavage	1
osa-miR159a.1/b	LOC_Os01g59660	3	1	21	1258	1278	GUCUCGAGGGAAGUUAGGUUU	UGGAGCUCCCUUCACUCCAAG	transcription factor GAMYB, putative, expressed [PFAM]	Cleavage	1
osa-miR159a.1/b	LOC_Os04g46384	2.5	1	21	160	180	GUCUCGAGGGAAGUUAGGUUU	UGGAGCUCCAUUCGAUCCAAA	DUO1, putative [PFAM]	Cleavage	1
osa-miR159a.1/b	LOC_Os05g41166	2.5	1	21	1068	1088	GUCUCGAGGGAAGUUAGGUUU	UGGAGCUCCCUUUAAUCCAAU	transcription factor GAMYB, putative, expressed [PFAM]	Cleavage	1
osa-miR159a.1/b	LOC_Os06g40330	3	1	21	1418	1438	GUCUCGAGGGAAGUUAGGUUU	UAGAGCUCCCUUCACUCCAAU	myb-like DNA-binding domain containing protein, expressed [PFAM]	Cleavage	1
osa-miR159a.1/b	LOC_Os09g36650	2.5	1	21	699	719	GUCUCGAGGGAAGUUAGGUUU	CGGAGCUCCAUUCAAUCCAAC	expressed protein [PFAM]	Cleavage	1
osa-miR1850.2	LOC_Os04g39160	3	2	21	3780	3799	GUGCAAAUCAAGUGUGUGUU	UGUGUUUAGUUCACACAAAA	RNA-dependent RNA polymerase homolog 1, putative, expressed [PFAM]	Cleavage	1
osa-miR806a/b/c/d/e/f/g/h	LOC_Os02g34950	1	1	22	1199	1220	GUGGCAACUGAAAAAUCGUGUA	CACCAUUGACUUUUUAGCACAU	ATP binding domain 1 family, member B, putative, expressed [PFAM]	Cleavage	1
osa-miR806a/b/c/d/e/f/g/h	LOC_Os02g43370	0.5	1	22	2257	2278	GUGGCAACUGAAAAAUCGUGUA	CAUCGUUGACUUUUUAGCACAU	transposon protein, putative, unclassified, expressed [PFAM]	Cleavage	1
osa-miR806a/b/c/d/e/f/g/h	LOC_Os02g57530	0.5	1	22	4185	4206	GUGGCAACUGAAAAAUCGUGUA	CACCGUUGACUUUUUAGCAUAU	ethylene receptor, putative, expressed [PFAM]	Cleavage	1
osa-miR806a/b/c/d/e/f/g/h	LOC_Os03g29540	3	1	22	869	890	GUGGCAACUGAAAAAUCGUGUA	CGCCAUUGACUUUUUAUCACAU	peptidase S16, lon N-terminal, putative, expressed [PFAM]	Cleavage	1
osa-miR806a/b/c/d/e/f/g/h	LOC_Os04g48200	2.5	1	22	1771	1792	GUGGCAACUGAAAAAUCGUGUA	CGCUGUUGACUUUUUCGCACAU	cytochrome P450 87A3, putative, expressed [PFAM]	Cleavage	1
osa-miR806a/b/c/d/e/f/g/h	LOC_Os07g48130	2	1	22	3206	3227	GUGGCAACUGAAAAAUCGUGUA	UACCGUUGACUUUUUAGUAUGU	potassium transporter 9, putative, expressed [PFAM] 499-2787 PF02705.9 K+ potassium transporter;	Cleavage	1
osa-miR806a/b/c/d/e/f/g/h	LOC_Os07g49140	1	1	22	3115	3136	GUGGCAACUGAAAAAUCGUGUA	CACCAUUGACUUUUUAGCACAU	expressed protein [PFAM]	Cleavage	1
osa-miR806a/b/c/d/e/f/g/h	LOC_Os08g44450	2.5	1	22	1041	1062	GUGGCAACUGAAAAAUCGUGUA	CGCCGUUGACUUUUUAUUACAU	60S ribosomal protein L10a-1, putative, expressed [PFAM]	Cleavage	1
osa-miR806a/b/c/d/e/f/g/h	LOC_Os10g35500	2	1	22	1209	1230	GUGGCAACUGAAAAAUCGUGUA	CACCGUUAACUUUCUAGCACAU	epoxide hydrolase, putative, expressed [PFAM]	Translation	1
osa-miR806a/b/c/d/e/f/g/h	LOC_Os11g32280	2	1	22	896	917	GUGGCAACUGAAAAAUCGUGUA	CAUCAUUGACUUUUUAGCAUAU	retrotransposon protein, putative, unclassified, expressed [PFAM]	Cleavage	1
osa-miR806a/b/c/d/e/f/g/h	LOC_Os12g27760	2.5	1	22	1209	1230	GUGGCAACUGAAAAAUCGUGUA	CGCCAUUGACUUCUUAGCACAU	F-box domain containing protein [PFAM]	Translation	1
osa-miR806a/b/c/d/e/f/g/h	LOC_Os12g40560	1	1	22	2158	2179	GUGGCAACUGAAAAAUCGUGUA	CACCGUUGAUUUUUUAGUACAU	KH domain containing protein, expressed [PFAM]	Cleavage	1
osa-miR806a/b/c/d/e/f/g/h	LOC_Os12g44350	0	1	22	1293	1314	GUGGCAACUGAAAAAUCGUGUA	CACCGUUGACUUUUUAGCACAU	actin-1, putative, expressed [PFAM]	Cleavage	1
osa-miR806a/b/c/d/e/f/g/h	LOC_Os07g39290	3	1	22	982	1004	GUGGCAACUGAAAAAU-CGUGUA	CACCGUUGACUUUUUAAGUACAU	ruvB-like 2, putative, expressed [PFAM] 352-783 PF06068.6 TIP49 C-terminus;	Cleavage	1
osa-miR1431	LOC_Os03g19059	3	2	21	345	364	GUUCGCCCGGUUGAGCGUUU	CAAGUGGGUCAAUUCUCAAA	anaphase-promoting complex subunit 11, putative, expressed [PFAM]	Cleavage	1
osa-miR1431	LOC_Os05g08200	3	2	21	1163	1182	GUUCGCCCGGUUGAGCGUUU	CAAGCAGGCCAGCUCGUGAG	retrotransposon protein, putative, unclassified [PFAM]	Cleavage	1
osa-miR1431	LOC_Os07g35540	2.5	2	21	28	47	GUUCGCCCGGUUGAGCGUUU	CAAGUGGGCGAAUUUGCAAA	protein kinase, putative, expressed [PFAM]	Translation	1
osa-miR444d.3	LOC_Os02g49840	0	1	21	634	654	GUUGAACGUUCUUUCGGUGUU	CAACUUGCAAGAAAGCCACAA	MADS-box transcription factor 57, putative, expressed [PFAM] 359-511 PF00319.11 SRF-type transcription factor (DNA-binding and dimerisation domain);	Cleavage	1
osa-miR444d.3	LOC_Os04g13080	2.5	1	21	968	988	GUUGAACGUUCUUUCGGUGUU	CAAUUUGCAAGAAAGCUAGAA	retrotransposon, putative, centromere-specific [PFAM]	Cleavage	1
osa-miR444d.3	LOC_Os09g14180	2.5	1	21	1659	1679	GUUGAACGUUCUUUCGGUGUU	CAACUUCCAAGGAAGUUACAA	retrotransposon protein, putative, unclassified [PFAM]	Cleavage	1
osa-miR444d.3	LOC_Os09g37460	3	1	21	55	75	GUUGAACGUUCUUUCGGUGUU	CAGCUUGCGAGGAAGCUGCAG	OsSAUR51 - Auxin-responsive SAUR gene family member, expressed [PFAM]	Cleavage	1
osa-miR444d.3	LOC_Os11g42030	3	1	21	1022	1042	GUUGAACGUUCUUUCGGUGUU	CGACAUGCGAGAAGGCUACAA	expressed protein [PFAM] 2028-2180 PF04578.6 Protein of unknown function, DUF594;	Cleavage	1
osa-miR2090	LOC_Os04g25560	3	1	22	1223	1244	GUUUUUAAGAUCUUAGUCUCAA	CUGAAAUUCAAGAAUUAGAGUU	serine carboxypeptidase 1 precursor, putative, expressed [PFAM]	Cleavage	1
osa-miR446	LOC_Os08g23870	2.5	3	24	782	803	UAAAGGGUAUAAGUAUAACUAC	AUUUUCUAUAUUUAUAUUGAUA	seed maturation protein, putative, expressed [PFAM]	Cleavage	2
osa-miR809a/b/c/d/g	LOC_Os01g34620	0.5	1	22	493	514	UAAGAUUGUAAAGAGUGUAAGU	AUUCUAGCAUUUCUCACAUUCA	OsGrx_S15.1 - glutaredoxin subgroup II, expressed [PFAM]	Cleavage	1
osa-miR809a/b/c/d/g	LOC_Os01g66740	1	1	22	1311	1332	UAAGAUUGUAAAGAGUGUAAGU	AUUUUAACAUUUUUCACAUUCA	ATP binding protein, putative, expressed [PFAM]	Cleavage	1
osa-miR809a/b/c/d/g	LOC_Os01g68230	1.5	1	22	1755	1776	UAAGAUUGUAAAGAGUGUAAGU	AUUCUAGUAUUUCUCACAUUUA	expressed protein [PFAM]	Cleavage	1
osa-miR809a/b/c/d/g	LOC_Os03g09880	1	1	22	801	822	UAAGAUUGUAAAGAGUGUAAGU	AUUCUAGCAUUUCUCACAUUUA	AIR12, putative, expressed [PFAM]	Cleavage	1
osa-miR809a/b/c/d/g	LOC_Os03g40600	2	1	22	714	735	UAAGAUUGUAAAGAGUGUAAGU	AUUCUAGCAUUUUCCACAUUCA	cytochrome P450 78A11, putative, expressed [PFAM]	Translation	1
osa-miR809a/b/c/d/g	LOC_Os03g56930	1.5	1	22	980	1001	UAAGAUUGUAAAGAGUGUAAGU	AUUCUAGCAUUUUUCAUAUUCA	protein app1, putative, expressed [PFAM]	Cleavage	1
osa-miR809a/b/c/d/g	LOC_Os04g02640	1.5	1	22	1630	1651	UAAGAUUGUAAAGAGUGUAAGU	AUUCUAGCAUUUCCCACAUUCA	3-ketoacyl-CoA synthase, putative, expressed [PFAM]	Translation	1
osa-miR809a/b/c/d/g	LOC_Os04g32610	1.5	1	22	256	277	UAAGAUUGUAAAGAGUGUAAGU	AUUCUAGCAUUUCCCACAUUCA	expressed protein [PFAM]	Translation	1
osa-miR809a/b/c/d/g	LOC_Os04g49160	1.5	1	22	1085	1106	UAAGAUUGUAAAGAGUGUAAGU	AUUCUAGCAUUUUUCGCAUUCA	RING-H2 finger protein ATL2L, putative, expressed [PFAM]	Cleavage	1
osa-miR809a/b/c/d/g	LOC_Os04g58070	1.5	1	22	1522	1543	UAAGAUUGUAAAGAGUGUAAGU	AUUCUAGCAUUUCCCACAUUCA	aspartic proteinase nepenthesin-2 precursor, putative, expressed [PFAM]	Translation	1
osa-miR809a/b/c/d/g	LOC_Os05g43650	1.5	1	22	1510	1531	UAAGAUUGUAAAGAGUGUAAGU	AUUCUAGCAUUUCCCACAUUCA	expressed protein [PFAM]	Translation	1
osa-miR809a/b/c/d/g	LOC_Os06g19990	1.5	1	22	826	847	UAAGAUUGUAAAGAGUGUAAGU	AUUCUAGCAUUUCCCACAUUCA	GPI-anchored protein, putative, expressed [PFAM]	Translation	1
osa-miR809a/b/c/d/g	LOC_Os07g11790	1	1	22	1636	1657	UAAGAUUGUAAAGAGUGUAAGU	AUUCUAACAUUUCCCACAUUCA	terpene synthase 7, putative, expressed [PFAM]	Translation	1
osa-miR809a/b/c/d/g	LOC_Os08g05620	1.5	1	22	1695	1716	UAAGAUUGUAAAGAGUGUAAGU	AUUCUGGCAUUUCUCAUAUUCA	cytochrome P450 89A2, putative, expressed [PFAM]	Cleavage	1
osa-miR809a/b/c/d/g	LOC_Os08g08160	1	1	22	1488	1509	UAAGAUUGUAAAGAGUGUAAGU	AUUCUAACAUUUUUCAUAUUCA	expressed protein [PFAM]	Cleavage	1
osa-miR809a/b/c/d/g	LOC_Os08g36840	1.5	1	22	1758	1779	UAAGAUUGUAAAGAGUGUAAGU	AUUCUUGCAUUUCUCACAUUCA	glycoprotein 3-alpha-L-fucosyltransferase A, putative, expressed [PFAM]	Cleavage	1
osa-miR809a/b/c/d/g	LOC_Os09g12230	1	1	22	1014	1035	UAAGAUUGUAAAGAGUGUAAGU	AUUUUAGCAUUUCUCACAUUCA	ubiquitin-conjugating enzyme E2-17 kDa, putative, expressed [PFAM]	Cleavage	1
osa-miR809a/b/c/d/g	LOC_Os09g34250	0.5	1	22	1778	1799	UAAGAUUGUAAAGAGUGUAAGU	AUUCUAACAUUUCUCACAUUUA	indole-3-acetate beta-glucosyltransferase, putative, expressed [PFAM]	Cleavage	1
osa-miR809a/b/c/d/g	LOC_Os10g39520	1.5	1	22	1831	1852	UAAGAUUGUAAAGAGUGUAAGU	AUUGUAACAUUUCUCACAUUUA	MLO-like protein 10, putative, expressed [PFAM]	Cleavage	1
osa-miR809a/b/c/d/g	LOC_Os12g14080	2	1	22	819	840	UAAGAUUGUAAAGAGUGUAAGU	AUUCUAGCAUUUUCCACAUUCA	expressed protein [PFAM]	Translation	1
osa-miR809a/b/c/d/g	LOC_Os12g16290	1.5	1	22	2756	2777	UAAGAUUGUAAAGAGUGUAAGU	AUUUUAGCAUUUUUCACAUUCA	isoflavone reductase, putative, expressed [PFAM]	Cleavage	1
osa-miR809a/b/c/d/g	LOC_Os12g32610	1.5	1	22	752	773	UAAGAUUGUAAAGAGUGUAAGU	AUUCUAUCAUUUCUCACAUUUA	expressed protein [PFAM]	Cleavage	1
osa-miR442	LOC_Os01g56900	2	1	24	1731	1754	UAAGCAGAGCGUUAAAUGUGCAGU	AUUCGUCUCGCAAUUUACAUGUAA	expressed protein [PFAM]	Cleavage	1
osa-miR2106	LOC_Os01g01320	2.5	2	21	2286	2305	UACAUAGGUCUUUUGGAGCC	AUAUAUCCAGAAAAUUUUGG	retrotransposon protein, putative, unclassified [PFAM]	Cleavage	1
osa-miR2106	LOC_Os04g52560	3	2	21	1001	1020	UACAUAGGUCUUUUGGAGCC	AUGAAUUCAGAGGACCUUGG	transposon protein, putative, unclassified, expressed [PFAM]	Cleavage	1
osa-miR531	LOC_Os08g04990	0	1	24	14	37	UACCGCCGUGCGUCGGGGCCGCUC	AUGGCGGCACGCAGCCCCGGCGAG	retrotransposon protein, putative, unclassified [PFAM] 1864-2097 PF07727.7 Reverse transcriptase (RNA-dependent DNA polymerase);	Cleavage	1
osa-miR156l	LOC_Os02g04680	2	2	21	1948	1967	UACGAGUGAGAGAAGACAGC	AUGCUCUCUCUCUUCUGUCA	squamosa promoter-binding-like protein 10, putative, expressed [PFAM] 1347-1580 PF03110.7 SBP domain;	Cleavage	1
osa-miR156l	LOC_Os02g06600	2.5	2	21	2224	2243	UACGAGUGAGAGAAGACAGC	AGGCUUGCUUUCUUCUGUCG	leucine-rich repeat receptor protein kinase EXS precursor, putative [PFAM]	Cleavage	1
osa-miR156l	LOC_Os03g57040	2.5	2	21	802	821	UACGAGUGAGAGAAGACAGC	AUGUUUGCUCUCUUUUGUUG	AP-1 complex subunit sigma-2, putative, expressed [PFAM] 299-721 PF01217.13 Clathrin adaptor complex small chain;	Cleavage	1
osa-miR156l	LOC_Os04g46580	2.5	2	21	818	837	UACGAGUGAGAGAAGACAGC	GUGCUCUCUCUCUUCUGUCA	SBP domain containing protein, expressed [PFAM] 490-723 PF03110.7 SBP domain;	Cleavage	1
osa-miR156l	LOC_Os06g45310	2.5	2	21	854	873	UACGAGUGAGAGAAGACAGC	GUGCUCUCUCUCUUCUGUCA	squamosa promoter-binding-like protein 11, putative, expressed [PFAM] 301-537 PF03110.7 SBP domain;	Cleavage	1
osa-miR156l	LOC_Os07g32170	2	2	21	664	683	UACGAGUGAGAGAAGACAGC	AUGCUCCCUCUCUUCUGUCA	SBP domain containing protein, expressed [PFAM] 328-561 PF03110.7 SBP domain;	Cleavage	1
osa-miR172a/d	LOC_Os03g57070	3	1	21	605	625	UACGUCGUAGUAGUUCUAAGA	AUAUAGCAUCACCAAGAUUUU	deoxyribodipyrimidine photolyase, putative, expressed [PFAM]	Translation	1
osa-miR172b	LOC_Os01g39810	3	1	21	3456	3476	UACGUCGUAGUAGUUCUAAGG	AUGUAGUGUCAUCAAGCUUCC	mannosyltransferase, putative, expressed [PFAM]	Cleavage	1
osa-miR172b	LOC_Os04g36054	3	1	21	2935	2955	UACGUCGUAGUAGUUCUAAGG	AUAUAGUAUCAUUAGGAUUCC	auxin response factor 1, putative, expressed [PFAM]	Cleavage	1
osa-miR172b	LOC_Os05g45980	2.5	1	21	320	340	UACGUCGUAGUAGUUCUAAGG	AAGCAUUAUCAUCAAGAUUCC	hypothetical protein [PFAM]	Cleavage	1
osa-miR810b.1	LOC_Os01g65986	3	2	21	934	953	UACUGCGUAUAGCCACAAGU	AUGGUGUAUAUUGGUGUUUG	non-imprinted in Prader-Willi/Angelman syndrome region protein 1, putative, expressed [PFAM] 427-1305 PF05653.7 Protein of unknown function (DUF803);	Cleavage	1
osa-miR1884a	LOC_Os04g09900	2	1	22	348	369	UACUUUUCAGUUGCCGCAGUGU	GUGAAAAGUUAACGGCGUCGUA	ent-kaurene synthase A, chloroplast precursor, putative, expressed [PFAM]	Cleavage	1
osa-miR1884a	LOC_Os04g58730	3	1	22	359	380	UACUUUUCAGUUGCCGCAGUGU	AUAAAAAAUCAACGGUGUCAUA	DNA binding protein, putative, expressed [PFAM]	Cleavage	1
osa-miR1863	LOC_Os01g43340	3	4	24	467	487	UAGAUUGUACCAUAGUCUCGA	GUUUUACAUGGUAUCAGAGCC	retrotransposon protein, putative, unclassified [PFAM] 2503-3207 PF07727.7 Reverse transcriptase (RNA-dependent DNA polymerase);	Cleavage	1
osa-miR1863	LOC_Os05g13804	1	4	24	38	58	UAGAUUGUACCAUAGUCUCGA	AUCUAACAUGGUAUCAGAGCG	expressed protein [PFAM]	Cleavage	1
osa-miR1863	LOC_Os10g37090	2	4	24	40	60	UAGAUUGUACCAUAGUCUCGA	AUCCAACAUGGUAUCAGAGCG	expressed protein [PFAM]	Cleavage	1
osa-miR393b	LOC_Os04g32460	2	3	22	1823	1842	UAGUUACGCUAGGGAAACCU	GACAAUGCGAUCCCUUUGGA	transport inhibitor response 1 protein, putative, expressed [PFAM]	Cleavage	1
osa-miR393b	LOC_Os05g05800	2	3	22	1684	1703	UAGUUACGCUAGGGAAACCU	GACAAUGCGAUCCCUUUGGA	transport inhibitor response 1 protein, putative, expressed [PFAM]	Cleavage	1
osa-miR393b	LOC_Os05g41010	2.5	3	22	1422	1441	UAGUUACGCUAGGGAAACCU	AUCAGUGCAAUUUCUUUGGA	oxidoreductase, putative, expressed [PFAM]	Cleavage	1
osa-miR397a	LOC_Os03g16610	2	2	21	782	801	UAGUUGCGACGUGAGUUACU	AUCAACGCUGCGCUCAACGA	L-ascorbate oxidase precursor, putative, expressed [PFAM]	Cleavage	1
osa-miR397a	LOC_Os07g31310	2	2	21	403	422	UAGUUGCGACGUGAGUUACU	AUCAAUGCUGCUCUCGAUGA	expressed protein [PFAM]	Translation	1
osa-miR397b	LOC_Os02g01030	3	2	21	781	800	UAGUUGCGACGUGAGUUAUU	AUCAAUGCUGUGCUCAAGAA	hsc70-interacting protein, putative, expressed [PFAM]	Cleavage	1
osa-miR397b	LOC_Os03g16610	2.5	2	21	782	801	UAGUUGCGACGUGAGUUAUU	AUCAACGCUGCGCUCAACGA	L-ascorbate oxidase precursor, putative, expressed [PFAM]	Cleavage	1
osa-miR171a	LOC_Os02g19990	3	2	21	1595	1614	UAUAACCGCGCCGAGUUAGU	AUGUUUGCGCGGCUUAAUCU	reticulon family protein, expressed [PFAM]	Cleavage	1
osa-miR171i	LOC_Os02g19990	3	2	21	1595	1614	UAUAACUGCGCCGAGUUAGG	AUGUUUGCGCGGCUUAAUCU	reticulon family protein, expressed [PFAM]	Cleavage	1
osa-miR171i	LOC_Os11g27440	3	2	21	2515	2534	UAUAACUGCGCCGAGUUAGG	AUAUUGAUCCGGUUCGAUCU	MLA7, putative [PFAM]	Cleavage	1
osa-miR1439	LOC_Os02g05670	3	2	21	1542	1561	UAUGAGUGAGGCAAGGUUUU	GUACUCAUUUUGUUUCAGAA	expressed protein [PFAM]	Cleavage	1
osa-miR1439	LOC_Os06g18980	1.5	2	21	486	505	UAUGAGUGAGGCAAGGUUUU	AUACUCCCUCCGUUUCAAAA	expressed protein [PFAM]	Cleavage	1
osa-miR1439	LOC_Os07g28260	0.5	2	21	1936	1955	UAUGAGUGAGGCAAGGUUUU	AUACUCACUCUGUUCCAAAA	expressed protein [PFAM]	Cleavage	1
osa-miR1439	LOC_Os09g15639	2.5	2	21	1486	1505	UAUGAGUGAGGCAAGGUUUU	AUACUCACUCCGUUUCAGGU	expressed protein [PFAM]	Cleavage	1
osa-miR395c	LOC_Os03g07200	3	2	21	915	934	UCAAGGAGGUUUGUGAAGUG	AGUUUUUUCAAGCAUUUCAU	expressed protein [PFAM]	Cleavage	1
osa-miR395c	LOC_Os11g44580	2.5	2	21	1171	1190	UCAAGGAGGUUUGUGAAGUG	GGUGCCUCCGAAUACUUCAC	disease resistance RPP13-like protein 1, putative, expressed [PFAM]	Cleavage	1
osa-miR395a	LOC_Os03g07200	3	2	21	915	934	UCAAGGGGGUUCGUGAAGUG	AGUUUUUUCAAGCAUUUCAU	expressed protein [PFAM]	Cleavage	1
osa-miR395a	LOC_Os03g15040	3	2	21	491	510	UCAAGGGGGUUCGUGAAGUG	AGUUCUCCUAAGUUCUUCAC	FAR1 family protein, expressed [PFAM]	Cleavage	1
osa-miR395a	LOC_Os04g45380	3	2	21	951	970	UCAAGGGGGUUCGUGAAGUG	AGUUUCCCCAAGUACAUCAU	retrotransposon protein, putative, unclassified [PFAM]	Cleavage	1
osa-miR395b/d/e/g/h/i/j/k/l/m/n/p/q/r/s	LOC_Os03g19750	2.5	2	21	832	851	UCAAGGGGGUUUGUGAAGUG	AAUUUUCCCAAAUACUUCAC	transposon protein, putative, unclassified [PFAM]	Cleavage	1
osa-miR395f	LOC_Os01g21850	3	2	21	2753	2772	UCAAGGGGGUUUGUUAAGUG	AGUUCUUUCAAACAAUUUAG	protein binding protein, putative, expressed [PFAM]	Cleavage	1
osa-miR395f	LOC_Os02g37840	2.5	2	21	1180	1199	UCAAGGGGGUUUGUUAAGUG	ACUUCCUUCAGACAAUUCAC	retrotransposon protein, putative, unclassified [PFAM]	Cleavage	1
osa-miR395f	LOC_Os05g37970	3	2	21	636	655	UCAAGGGGGUUUGUUAAGUG	GGUUCUUCUAGACAGUUCAC	USP family protein, putative, expressed [PFAM]	Cleavage	1
osa-miR396c	LOC_Os01g32750	2	2	21	580	599	UCAAGUUCUUUCGACACCUU	GGUUUAAGAGAGCUGUGGGA	TBP-associated 59 kDa subunit protein, putative, expressed [PFAM] 1119-1391 PF07571.6 Protein of unknown function (DUF1546); 336-527 PF02969.10 TATA box binding protein associated factor (TAF);	Cleavage	1
osa-miR396c	LOC_Os01g33430	2.5	2	21	567	586	UCAAGUUCUUUCGACACCUU	AGAUCAAGAAGGUUGUGGGA	Leucine Rich Repeat family protein [PFAM]	Cleavage	1
osa-miR396c	LOC_Os01g52640	2.5	2	21	2357	2376	UCAAGUUCUUUCGACACCUU	GGUUCAGUGAAGCUGUGGAA	ubiquitin-protein ligase COP1, putative, expressed [PFAM]	Cleavage	1
osa-miR396a/b	LOC_Os04g57050	2	2	21	854	873	UCAAGUUCUUUCGACACCUU	AGUUCAAGGAGGCUGUGGAC	jasmonate O-methyltransferase, putative [PFAM]	Cleavage	1
osa-miR396a/b	LOC_Os04g57070	2.5	2	21	599	618	UCAAGUUCUUUCGACACCUU	AGUUCAAGGAGGUUGUGGAC	jasmonate O-methyltransferase, putative [PFAM]	Cleavage	1
osa-miR396a/b	LOC_Os07g40820	3	2	21	956	975	UCAAGUUCUUUCGACACCUU	UGUUCAAGAGAGGUGUGGAG	conserved hypothetical protein [PFAM]	Cleavage	1
osa-miR396a/b	LOC_Os12g10180	3	2	21	461	480	UCAAGUUCUUUCGACACCUU	GGUUGAGGGAAGCUGUGGAG	NBS-LRR type disease resistance protein Rps1-k-2, putative, expressed [PFAM]	Cleavage	1
osa-miR396d/e	LOC_Os04g24190	2	2	21	828	847	UCAAGUUCUUUCGGACACCU	CUUUCAAGAAAGCCUGUGGA	growth-regulating factor 1, putative [PFAM]	Cleavage	1
osa-miR396d/e	LOC_Os07g48350	3	2	21	2759	2778	UCAAGUUCUUUCGGACACCU	AGUUUGAGAGAUCUUGUGGA	expressed protein [PFAM]	Translation	1
osa-miR396d/e	LOC_Os11g35030	2.5	2	21	870	889	UCAAGUUCUUUCGGACACCU	CGUUCAAGAAAGCAUGUGGA	expressed protein [PFAM] 759-890 PF08879.3 WRC;	Cleavage	1
osa-miR396f	LOC_Os01g36880	3	1	22	106	127	UCAAGUUCUUUCGGACACCUCU	AGUUUUAGAAAGCAUGUGGGGA	hypothetical protein [PFAM]	Translation	1
osa-miR171h	LOC_Os03g15680	1.5	1	21	462	482	UCACUAUAACCAAGCCGAGUG	GGUGAUAUUGGUUCGGCUCAA	nodulation signaling pathway 2 protein, putative [PFAM]	Cleavage	1
osa-miR171h	LOC_Os03g19070	2.5	1	21	1043	1063	UCACUAUAACCAAGCCGAGUG	AUUGAUAUUGGUUUGGUUCAU	long cell-linked locus protein, putative, expressed [PFAM]	Cleavage	1
osa-miR171h	LOC_Os08g31560	3	1	21	200	220	UCACUAUAACCAAGCCGAGUG	GGUGAUUUUGGUUCGGUUUGC	WD-repeat protein-like, putative, expressed [PFAM]	Cleavage	1
osa-miR399j	LOC_Os05g45350	2	2	21	1111	1130	UCCCGUUGAGAGGAAACCGU	GGGGCAAAUUUCCUUUGGCA	electron transporter/ heat shock protein binding protein, putative, expressed [PFAM]	Cleavage	1
osa-miR399j	LOC_Os05g48390	3	2	21	1148	1167	UCCCGUUGAGAGGAAACCGU	GUGGUAAUUCUCCUUUGGCA	ubiquitin conjugating enzyme, putative, expressed [PFAM]	Cleavage	2
osa-miR399j	LOC_Os08g45000	1.5	2	21	293	312	UCCCGUUGAGAGGAAACCGU	AGGGCAACUCUUCUUUGGCU	inorganic phosphate transporter 1-7, putative, expressed [PFAM]	Cleavage	1
osa-miR399d/j	LOC_Os10g31864	3	2	21	4084	4103	UCCCGUUGAGAGGAAACCGU	CAGGCAAUUUUCCUUUGGCA	conserved hypothetical protein [PFAM]	Cleavage	1
osa-miR399d/j	LOC_Os04g33860	3	2	21	494	514	UCCCGUUGAGAGG-AAACCGU	GGGGCAAUUCUCCGUUUGGCA	expressed protein [PFAM]	Cleavage	1
osa-miR166k/l	LOC_Os01g33740	3	1	21	1554	1574	UCCCUAACUUCGGACCAGGCU	GGGGCCUGAAGCCUGGUCCGG	retrotransposon protein, putative, unclassified [PFAM]	Cleavage	1
osa-miR166k/l	LOC_Os04g49300	2	1	21	333	353	UCCCUAACUUCGGACCAGGCU	AGGGAUGGAAGCCUGGUCCGU	retrotransposon protein, putative, unclassified [PFAM]	Cleavage	1
osa-miR166k/l	LOC_Os11g45899	3	1	21	192	212	UCCCUAACUUCGGACCAGGCU	GGGGAUUGAAGCCUGGUCCUC	retrotransposon protein, putative, unclassified [PFAM]	Cleavage	1
osa-miR166m	LOC_Os01g33740	3	1	21	1554	1574	UCCCUUACUUCGGACCAGGCU	GGGGCCUGAAGCCUGGUCCGG	retrotransposon protein, putative, unclassified [PFAM]	Cleavage	1
osa-miR166m	LOC_Os03g10290	3	1	21	1041	1061	UCCCUUACUUCGGACCAGGCU	GGGGAAUGAAGCCUGGUCCAU	hypothetical protein [PFAM]	Cleavage	1
osa-miR166m	LOC_Os03g35380	2.5	1	21	2004	2024	UCCCUUACUUCGGACCAGGCU	AGGGAAAGAAGCCUGGGCCGA	retrotransposon protein, putative, unclassified [PFAM]	Cleavage	1
osa-miR166m	LOC_Os04g23200	3	1	21	1497	1517	UCCCUUACUUCGGACCAGGCU	AGGGGAUGAAGCCUGGUCCCU	conserved hypothetical protein [PFAM]	Cleavage	1
osa-miR166m	LOC_Os07g08900	3	1	21	1974	1994	UCCCUUACUUCGGACCAGGCU	AGGGAAAGAGGCCUGGGCCGA	retrotransposon protein, putative, unclassified [PFAM]	Cleavage	1
osa-miR166m	LOC_Os12g43900	2.5	1	21	1329	1349	UCCCUUACUUCGGACCAGGCU	GGGGAAUGAAGCCCGGUCCGC	retrotransposon protein, putative, LINE subclass [PFAM]	Cleavage	1
osa-miR169o/n	LOC_Os02g19970	3	2	21	1660	1679	UCCGUUCAGUAAGAACCGAU	CUGUAAGUCAUUCUUGGUUA	tyrosine aminotransferase, putative, expressed [PFAM]	Cleavage	1
osa-miR169o/n	LOC_Os03g48970	2	2	21	1229	1248	UCCGUUCAGUAAGAACCGAU	AGGCAAUUCAUUCUUGGCUU	nuclear transcription factor Y subunit A-1, putative, expressed [PFAM] 709-879 PF02045.8 CCAAT-binding transcription factor (CBF-B/NF-YA) subunit B;	Cleavage	1
osa-miR169f/g/h/i/j/k/l/m	LOC_Os03g07880	3	2	21	757	776	UCCGUUCAGUAGGAACCGAU	UGGCAAAUCAUCCUUGGCUU	nuclear transcription factor Y subunit A-3, putative, expressed [PFAM] 425-595 PF02045.8 CCAAT-binding transcription factor (CBF-B/NF-YA) subunit B;	Cleavage	1
osa-miR169f/g	LOC_Os03g48970	2.5	2	21	1229	1248	UCCGUUCAGUAGGAACCGAU	AGGCAAUUCAUUCUUGGCUU	nuclear transcription factor Y subunit A-1, putative, expressed [PFAM] 709-879 PF02045.8 CCAAT-binding transcription factor (CBF-B/NF-YA) subunit B;	Cleavage	1
osa-miR169f/g/h/i/j/k/l/m	LOC_Os07g06470	2.5	2	21	838	857	UCCGUUCAGUAGGAACCGAU	UGGCAAUUCAUCCUUGGCUG	nuclear transcription factor Y subunit A-10, putative, expressed [PFAM]	Cleavage	1
osa-miR159e	LOC_Os03g57190	3	1	21	1179	1199	UCCUCGAGGGAAGUUAGGUUA	AGGGGGACCCUUCAGUCCAAU	TCP family transcription factor containing protein, expressed [PFAM] 477-662 PF03634.6 TCP family transcription factor;	Cleavage	1
osa-miR159e	LOC_Os04g44354	3	1	21	2344	2364	UCCUCGAGGGAAGUUAGGUUA	AGGGGCUCCUUUGGAUUCAAU	UDP-glucoronosyl and UDP-glucosyl transferase family protein, expressed [PFAM]	Translation	1
osa-miR159e	LOC_Os07g05720	3	1	21	1329	1349	UCCUCGAGGGAAGUUAGGUUA	AGGGGGACCCUUCAGUCCAAU	TCP family transcription factor containing protein, expressed [PFAM]	Cleavage	1
osa-miR166g/h	LOC_Os02g49670	2	2	21	2589	2608	UCCUUACUUCGGACCAGGCU	GGGGAAGAAGCCUGGUCCGA	zinc knuckle family protein, expressed [PFAM]	Cleavage	1
osa-miR166g/h	LOC_Os02g51200	3	2	21	1503	1522	UCCUUACUUCGGACCAGGCU	AGGAAUGAAGCCUGGUUCAG	retrotransposon protein, putative, unclassified [PFAM]	Cleavage	1
osa-miR166g/h	LOC_Os03g01890	2	2	21	1090	1109	UCCUUACUUCGGACCAGGCU	UGGGAUGAAGCCUGGUCCGG	rolled leaf1, putative, expressed [PFAM]	Cleavage	1
osa-miR166g/h	LOC_Os03g43930	2	2	21	956	975	UCCUUACUUCGGACCAGGCU	UGGGAUGAAGCCUGGUCCGG	class III HD-Zip protein 4, putative, expressed [PFAM] 2478-2921 PF08670.4 MEKHLA domain;	Cleavage	1
osa-miR166g/h	LOC_Os03g56920	2.5	2	21	1534	1553	UCCUUACUUCGGACCAGGCU	GGGACUGAAGCCUGGUUCGG	conserved hypothetical protein [PFAM]	Cleavage	1
osa-miR166g/h	LOC_Os04g44380	2	2	21	256	275	UCCUUACUUCGGACCAGGCU	AGGACUGAAGCCUGGUUCGG	hypothetical protein [PFAM]	Cleavage	1
osa-miR166g/h	LOC_Os10g33960	2	2	21	925	944	UCCUUACUUCGGACCAGGCU	UGGGAUGAAGCCUGGUCCGG	HB1, putative, expressed [PFAM]	Cleavage	1
osa-miR166g/h	LOC_Os12g41860	2	2	21	878	897	UCCUUACUUCGGACCAGGCU	UGGGAUGAAGCCUGGUCCGG	class III HD-Zip protein 4, putative, expressed [PFAM]	Cleavage	1
osa-miR166i/j	LOC_Os02g49670	2.5	2	21	2589	2608	UCCUUACUUCGGACUAGGCU	GGGGAAGAAGCCUGGUCCGA	zinc knuckle family protein, expressed [PFAM]	Cleavage	1
osa-miR166i/j	LOC_Os03g01890	2.5	2	21	1090	1109	UCCUUACUUCGGACUAGGCU	UGGGAUGAAGCCUGGUCCGG	rolled leaf1, putative, expressed [PFAM]	Cleavage	1
osa-miR166i/j	LOC_Os03g43930	2.5	2	21	956	975	UCCUUACUUCGGACUAGGCU	UGGGAUGAAGCCUGGUCCGG	class III HD-Zip protein 4, putative, expressed [PFAM] 2478-2921 PF08670.4 MEKHLA domain;	Cleavage	1
osa-miR166i/j	LOC_Os03g56920	3	2	21	1534	1553	UCCUUACUUCGGACUAGGCU	GGGACUGAAGCCUGGUUCGG	conserved hypothetical protein [PFAM]	Cleavage	1
osa-miR166i/j	LOC_Os04g05700	3	2	21	1839	1858	UCCUUACUUCGGACUAGGCU	GGGGAUUGAGCCUGAUCUGA	expressed protein [PFAM]	Cleavage	1
osa-miR166i/j	LOC_Os04g44380	2.5	2	21	256	275	UCCUUACUUCGGACUAGGCU	AGGACUGAAGCCUGGUUCGG	hypothetical protein [PFAM]	Cleavage	1
osa-miR166i/j	LOC_Os04g59540	3	2	21	3837	3856	UCCUUACUUCGGACUAGGCU	GGAAGUGAAGCUUGAUCUGA	phosphatidylinositol-4-phosphate 5-Kinase family protein, expressed [PFAM]	Cleavage	1
osa-miR166i/j	LOC_Os05g34460	2.5	2	21	1128	1147	UCCUUACUUCGGACUAGGCU	UGGGAUGAAGCCUGAUUUGA	protease Do-like 4, mitochondrial precursor, putative, expressed [PFAM]	Cleavage	1
osa-miR166i/j	LOC_Os10g33960	2.5	2	21	925	944	UCCUUACUUCGGACUAGGCU	UGGGAUGAAGCCUGGUCCGG	HB1, putative, expressed [PFAM]	Cleavage	1
osa-miR166i/j	LOC_Os12g41860	2.5	2	21	878	897	UCCUUACUUCGGACUAGGCU	UGGGAUGAAGCCUGGUCCGG	class III HD-Zip protein 4, putative, expressed [PFAM]	Cleavage	1
osa-miR444a.2/d.2/e	LOC_Os04g51350	2	2	21	1120	1139	UCGAACUCCGUCGUUGACGU	AGCUUGGGUCAGCAGCUGCA	pentatricopeptide repeat protein PPR1106-17, putative, expressed [PFAM]	Cleavage	1
osa-miR444a.2/d.2/e	LOC_Os07g14514	3	2	21	194	213	UCGAACUCCGUCGUUGACGU	AGCUUGGGGCGACGGCUGCA	retrotransposon protein, putative, unclassified, expressed [PFAM]	Translation	2
osa-miR444f	LOC_Os04g51350	2.5	2	21	1120	1139	UCGAACUCCGUUGUUGACGU	AGCUUGGGUCAGCAGCUGCA	pentatricopeptide repeat protein PPR1106-17, putative, expressed [PFAM]	Cleavage	1
osa-miR444f	LOC_Os07g14514	2	2	21	194	213	UCGAACUCCGUUGUUGACGU	AGCUUGGGGCGACGGCUGCA	retrotransposon protein, putative, unclassified, expressed [PFAM]	Cleavage	1
osa-miR444b/c.2	LOC_Os04g51350	2.5	2	21	1120	1139	UCGAACUCUGUUGUUGACGU	AGCUUGGGUCAGCAGCUGCA	pentatricopeptide repeat protein PPR1106-17, putative, expressed [PFAM]	Cleavage	1
osa-miR444b/c.2	LOC_Os07g14514	2.5	2	21	194	213	UCGAACUCUGUUGUUGACGU	AGCUUGGGGCGACGGCUGCA	retrotransposon protein, putative, unclassified, expressed [PFAM]	Cleavage	1
osa-miR529b	LOC_Os01g69830	1.5	2	21	1149	1168	UCGACAUGAGAGAGAGAAGA	AACUGUGCUCUCUCUCUUCU	teosinte glume architecture 1, putative, expressed [PFAM]	Cleavage	1
osa-miR529b	LOC_Os04g28420	3	2	21	1846	1865	UCGACAUGAGAGAGAGAAGA	AGCUCUGCUUUCUUUUUUCU	peptidyl-prolyl isomerase, putative, expressed [PFAM] 260-544 PF00254.21 FKBP-type peptidyl-prolyl cis-trans isomerase;	Cleavage	1
osa-miR529b	LOC_Os08g41940	3	2	21	1050	1069	UCGACAUGAGAGAGAGAAGA	GAUUGUGCUCUCUCUCUUCU	teosinte glume architecture 1, putative, expressed [PFAM] 408-641 PF03110.7 SBP domain;	Cleavage	1
osa-miR529b	LOC_Os09g31438	0.5	2	21	805	824	UCGACAUGAGAGAGAGAAGA	AGCUGUGCUCUCUCUCUUCU	squamosa promoter-binding-like protein 9, putative, expressed [PFAM] 217-462 PF03110.7 SBP domain;	Cleavage	1
osa-miR529b	LOC_Os09g32944	3	2	21	1030	1049	UCGACAUGAGAGAGAGAAGA	GAUUGUGCUCUCUCUCUUCU	teosinte glume architecture 1, putative, expressed [PFAM] 343-576 PF03110.7 SBP domain;	Cleavage	1
osa-miR1846a/b/c-5p	LOC_Os02g43950	0.5	1	21	76	96	UCGCCGGGGCCGGAGGAGUGA	GGCGGCCCCGGCCUCCUCACU	expressed protein [PFAM]	Cleavage	1
osa-miR1846a/b/c-5p	LOC_Os03g12270	3	1	21	580	600	UCGCCGGGGCCGGAGGAGUGA	GGCGGCCUCGGCCAUCUCGCU	mannitol dehydrogenase, putative, expressed [PFAM]	Cleavage	1
osa-miR1846a/b/c-5p	LOC_Os04g33710	3	1	21	118	138	UCGCCGGGGCCGGAGGAGUGA	GGCGGCCUCGACCUCCUCACG	expressed protein [PFAM] 364-522 PF11250.1 Protein of unknown function (DUF3049);	Translation	1
osa-miR1846a/b/c-5p	LOC_Os07g33570	3	1	21	885	905	UCGCCGGGGCCGGAGGAGUGA	GGCGUCCCCGGCCUCUUCACC	retrotransposon protein, putative, unclassified [PFAM]	Cleavage	1
osa-miR1846a/b/c-5p	LOC_Os07g41400	3	1	21	246	266	UCGCCGGGGCCGGAGGAGUGA	GGCGGCGCCGGCCUCCUCAUC	EGG APPARATUS-1 protein, putative, expressed [PFAM]	Cleavage	1
osa-miR1846a/b/c-5p	LOC_Os10g12320	0.5	1	21	76	96	UCGCCGGGGCCGGAGGAGUGA	GGCGGCCCCGGCCUCCUCACU	hypothetical protein [PFAM]	Cleavage	1
osa-miR1425	LOC_Os01g61190	2.5	1	21	1594	1614	UCGUCGUUCCUAACUUAGGAU	AGCAGCAAGGAGUGGAUUUUA	protein binding protein, putative, expressed [PFAM]	Translation	1
osa-miR1425	LOC_Os08g01640	2.5	1	21	1453	1473	UCGUCGUUCCUAACUUAGGAU	GGAGGCAAGGAUUGAAUCCUG	rf1 protein, mitochondrial precursor, putative, expressed [PFAM]	Cleavage	1
osa-miR1425	LOC_Os08g01650	2.5	1	21	1325	1345	UCGUCGUUCCUAACUUAGGAU	GGCAGCAAGGAUUGAACCCUG	rf1 protein, mitochondrial precursor, putative, expressed [PFAM]	Cleavage	1
osa-miR1425	LOC_Os08g17970	1.5	1	21	114	134	UCGUCGUUCCUAACUUAGGAU	AGCGGCCAGGAUUGAAUCCUA	hypothetical protein [PFAM]	Cleavage	1
osa-miR1425	LOC_Os10g35230	2.5	1	21	1437	1457	UCGUCGUUCCUAACUUAGGAU	GGCAGCAAGGAUUGAGUCCGA	rf1 protein, mitochondrial precursor, putative, expressed [PFAM]	Cleavage	1
osa-miR1425	LOC_Os10g35240	3	1	21	1296	1316	UCGUCGUUCCUAACUUAGGAU	GGCAGCAUGGAUUGAAUCCGA	rf1 protein, mitochondrial precursor, putative, expressed [PFAM]	Cleavage	1
osa-miR1425	LOC_Os10g35436	3	1	21	1308	1328	UCGUCGUUCCUAACUUAGGAU	GGCAGCAAGGAUUGAAUCCGG	rf1 protein, mitochondrial precursor, putative, expressed [PFAM]	Cleavage	1
osa-miR1425	LOC_Os10g35640	2	1	21	1376	1396	UCGUCGUUCCUAACUUAGGAU	GGCAGCAAGGAUUGAAACCUA	rf1 protein, mitochondrial precursor, putative, expressed [PFAM]	Cleavage	1
osa-miR164d	LOC_Os03g47310	3	1	21	43	63	UCGUGCACGGGACGAAGAGGU	AUCACGUGCCUUGUUUCUCCC	transposon protein, putative, CACTA, En/Spm sub-class [PFAM]	Cleavage	1
osa-miR164d	LOC_Os05g25960	3	1	21	368	388	UCGUGCACGGGACGAAGAGGU	AGUACGUGCUCAGCUUCUUCG	no apical meristem protein [PFAM]	Translation	1
osa-miR164d	LOC_Os06g23650	1	1	21	794	814	UCGUGCACGGGACGAAGAGGU	AGCUCGUGCCCUGCUUCUCCA	CUC2, putative, expressed [PFAM] 79-453 PF02365.8 No apical meristem (NAM) protein;	Cleavage	1
osa-miR164d	LOC_Os06g46270	1	1	21	954	974	UCGUGCACGGGACGAAGAGGU	AGCAAGUGCCCUGCUUCUCCA	NAC domain-containing protein 21/22, putative, expressed [PFAM] 326-745 PF02365.8 No apical meristem (NAM) protein;	Cleavage	1
osa-miR164d	LOC_Os08g10080	2	1	21	772	792	UCGUGCACGGGACGAAGAGGU	AGCAAGUGUCCUGCUUCUCCG	NAC domain-containing protein 21/22, putative, expressed [PFAM]	Cleavage	1
osa-miR164d	LOC_Os12g41680	1	1	21	911	931	UCGUGCACGGGACGAAGAGGU	AGCAAGUGCCCUGCUUCUCCA	NAC domain-containing protein 21/22, putative, expressed [PFAM] 259-648 PF02365.8 No apical meristem (NAM) protein;	Cleavage	1
osa-miR814a/b	LOC_Os06g48030	1	1	22	1130	1151	UCUAAGCAACAUGAUACUUCAC	AGAUUCGUUAUACUAUGAAGUG	peroxidase 16 precursor, putative, expressed [PFAM]	Cleavage	1
osa-miR1860-5p	LOC_Os02g58390	3	1	21	1306	1326	UCUAGACCUUCGACCAAAAGA	GGAUCGGGAAGCUGGUGUUCU	receptor-kinase isolog, putative, expressed [PFAM]	Cleavage	1
osa-miR1860-5p	LOC_Os12g13950	1.5	1	21	23	43	UCUAGACCUUCGACCAAAAGA	AGGUCUGGAAGCUUGUUUUCU	DNA polymerase alpha subunit B, putative, expressed [PFAM]	Cleavage	1
osa-miR1846d-5p	LOC_Os06g28144	3	2	22	204	224	UCUAGGCCGACGAGCCACCCU	AGAUCUGGCGGCUCGGUGCGA	expressed protein [PFAM]	Cleavage	1
osa-miR167a/b/c/d/e/f/g/h/i/j	LOC_Os09g37890	3	2	21	1157	1176	UCUAGUACGACCGUCGAAGU	AGAUUGUGCUGCCAGUUUUA	serine/threonine-protein kinase receptor precursor, putative [PFAM]	Translation	1
osa-miR167a/b/c/d/e/f/g/h/i/j	LOC_Os10g37590	3	2	21	149	168	UCUAGUACGACCGUCGAAGU	AGGUUAUGCUGGCAGUUGCA	hypothetical protein [PFAM]	Cleavage	1
osa-miR1860-3p	LOC_Os02g53810	3	1	22	2085	2106	UCUCUUUUGGAUCGAAGGUCUA	AAAGAGAAACUAGCUUCUAGAU	expressed protein [PFAM]	Cleavage	1
osa-miR1860-3p	LOC_Os11g38120	2.5	1	22	933	954	UCUCUUUUGGAUCGAAGGUCUA	AGCGAGAGCCUAGCUUCUAGAU	F-box domain containing protein, expressed [PFAM]	Cleavage	1
osa-miR1860-3p	LOC_Os12g17550	3	1	22	315	336	UCUCUUUUGGAUCGAAGGUCUA	AGAGAGAACCUACCUUCCAUAU	conserved hypothetical protein [PFAM]	Translation	1
osa-miR1867	LOC_Os04g44354	3	1	24	2453	2476	UGAGGGAGACAGGAUCUUUUUUUU	AUUCCCUCCGUGUUAGAAAAAAAA	UDP-glucoronosyl and UDP-glucosyl transferase family protein, expressed [PFAM]	Cleavage	1
osa-miR1867	LOC_Os10g30550	3	1	24	2323	2346	UGAGGGAGACAGGAUCUUUUUUUU	ACUCCCUUCGUCCUAAAAAAAAAG	phosphoglycerate kinase, chloroplast precursor, putative, expressed [PFAM]	Translation	1
osa-miR1436	LOC_Os01g19529	2	1	21	1641	1661	UGAGGGAGGCAGGGUAUUACA	ACUUCCUCCGUUUUAUAAUGU	expressed protein [PFAM]	Cleavage	1
osa-miR1436	LOC_Os01g52864	1.5	1	21	1659	1679	UGAGGGAGGCAGGGUAUUACA	ACUCCCUCCGUCCCAUAAUAU	uncharacterized conserved membrane protein, putative, expressed [PFAM]	Cleavage	1
osa-miR1436	LOC_Os01g63880	1.5	1	21	2151	2171	UGAGGGAGGCAGGGUAUUACA	ACUCCCUCCGUCCCAUAAUAU	expressed protein [PFAM]	Cleavage	1
osa-miR1436	LOC_Os01g64100	1	1	21	1076	1096	UGAGGGAGGCAGGGUAUUACA	ACUUCCUCCGUUCCAUAAUGU	acidic endochitinase precursor, putative, expressed [PFAM]	Cleavage	1
osa-miR1436	LOC_Os02g10210	1.5	1	21	815	835	UGAGGGAGGCAGGGUAUUACA	ACUCCCUCCGUCCCAUAAUAU	expressed protein [PFAM]	Cleavage	1
osa-miR1436	LOC_Os02g14290	1.5	1	21	969	989	UGAGGGAGGCAGGGUAUUACA	ACUCCCUCCGUCCCAUAAUAU	scramblase family protein, expressed [PFAM]	Cleavage	1
osa-miR1436	LOC_Os03g15350	1.5	1	21	2441	2461	UGAGGGAGGCAGGGUAUUACA	ACUCCCUCCGUCCCAUAAUAU	sel-1 homolog precursor, putative, expressed [PFAM]	Cleavage	1
osa-miR1436	LOC_Os03g63370	1.5	1	21	1252	1272	UGAGGGAGGCAGGGUAUUACA	ACUCCCUCCGUCCCAUAAUAU	polyphosphoinositide binding protein Ssh2p, putative, expressed [PFAM]	Cleavage	1
osa-miR1436	LOC_Os05g43570	1.5	1	21	2563	2583	UGAGGGAGGCAGGGUAUUACA	ACUCCCUCCGUCCCAUAAUAU	serine/threonine-protein kinase 38-like, putative, expressed [PFAM]	Cleavage	1
osa-miR1436	LOC_Os05g50570	2.5	1	21	1496	1516	UGAGGGAGGCAGGGUAUUACA	AUUUUCUCCGUUUCAUAAUGU	serine carboxypeptidase-like precursor, putative, expressed [PFAM]	Cleavage	1
osa-miR1436	LOC_Os06g08990	1.5	1	21	1546	1566	UGAGGGAGGCAGGGUAUUACA	ACUUCCUCCGUUUCAUAAUGU	expressed protein [PFAM]	Cleavage	1
osa-miR1436	LOC_Os06g11500	1.5	1	21	2476	2496	UGAGGGAGGCAGGGUAUUACA	ACUCCCUCCGUCCCAUAAUAU	minichromosome maintenance protein MCM, putative, expressed [PFAM]	Cleavage	1
osa-miR1436	LOC_Os06g23090	2	1	21	1070	1090	UGAGGGAGGCAGGGUAUUACA	ACUCCCUCCGUCUCAUAAUAU	hypothetical protein [PFAM]	Cleavage	1
osa-miR1436	LOC_Os06g35590	2	1	21	1815	1835	UGAGGGAGGCAGGGUAUUACA	ACUUCCUCCGUUUUAUAAUGU	reticuline oxidase precursor, putative, expressed [PFAM]	Cleavage	1
osa-miR1436	LOC_Os07g40450	1.5	1	21	84	104	UGAGGGAGGCAGGGUAUUACA	ACUCCCUCCGUCCCAUAAUAU	expressed protein [PFAM]	Cleavage	1
osa-miR1436	LOC_Os08g09090	2.5	1	21	148	168	UGAGGGAGGCAGGGUAUUACA	ACUCCCUCCGUUUCACAAUGU	hypothetical protein [PFAM]	Cleavage	1
osa-miR1436	LOC_Os08g36050	1.5	1	21	779	799	UGAGGGAGGCAGGGUAUUACA	ACUCCCUCCGUCCCAAAAUGU	hypothetical protein [PFAM]	Cleavage	1
osa-miR1436	LOC_Os08g36840	1.5	1	21	1732	1752	UGAGGGAGGCAGGGUAUUACA	ACUUCCUCCGUUUCAUAAUGU	glycoprotein 3-alpha-L-fucosyltransferase A, putative, expressed [PFAM]	Cleavage	1
osa-miR1436	LOC_Os09g21210	2	1	21	2646	2666	UGAGGGAGGCAGGGUAUUACA	ACUUCCUCCGUUUUAUAAUGU	beta-glucan elicitor receptor, putative, expressed [PFAM]	Cleavage	1
osa-miR1436	LOC_Os09g36320	1.5	1	21	1582	1602	UGAGGGAGGCAGGGUAUUACA	ACUCCCUCCGUCCCAUAAUAU	serine/threonine-protein kinase NAK, putative, expressed [PFAM]	Cleavage	1
osa-miR1436	LOC_Os09g37020	2	1	21	955	975	UGAGGGAGGCAGGGUAUUACA	ACUCUCUCCGUCCCAUAAUAU	expressed protein [PFAM]	Cleavage	1
osa-miR1436	LOC_Os10g38110	1.5	1	21	151	171	UGAGGGAGGCAGGGUAUUACA	ACUCCCUCCGUUUUAUAAUGU	cytochrome P450 94A2, putative, expressed [PFAM]	Cleavage	1
osa-miR1436	LOC_Os11g13390	2	1	21	206	226	UGAGGGAGGCAGGGUAUUACA	ACUCUCUCCGUCCCAUAAUAU	hypothetical protein [PFAM]	Cleavage	1
osa-miR1436	LOC_Os11g31450	1	1	21	1922	1942	UGAGGGAGGCAGGGUAUUACA	ACUCCCUCCGUUUCAUAAUGU	expressed protein [PFAM]	Cleavage	1
osa-miR1436	LOC_Os12g16350	1.5	1	21	3279	3299	UGAGGGAGGCAGGGUAUUACA	ACUCCCUCCGUCCCAUAAUAU	CHY1, putative, expressed [PFAM]	Cleavage	1
osa-miR2094-3p	LOC_Os03g53440	3	3	22	658	677	UGCACCUACGGUGUCGAGAC	AUGUGGACGCUGCAGUUCUG	hypothetical protein [PFAM]	Cleavage	1
osa-miR2094-3p	LOC_Os07g13430	3	3	22	188	207	UGCACCUACGGUGUCGAGAC	ACAUGGAUGCUAUGGUUCUG	hypothetical protein [PFAM]	Cleavage	1
osa-miR811a/b	LOC_Os09g23560	2	1	24	1500	1523	UGCAGGUAAAGAGCUAGAUUGCCA	ACAUUUAUUUCUCGAUCUAACGGU	mannitol dehydrogenase, putative, expressed [PFAM]	Cleavage	1
osa-miR1856	LOC_Os09g10274	2.5	2	21	646	665	UGCUUAGGCAGAAUGCGUAU	AAGAAUCUGUUUUACGCAUG	expressed protein [PFAM]	Cleavage	1
osa-miR1881	LOC_Os03g15590	3	3	24	630	651	UGGUGGUGCGAUGUUAUUGUAA	ACCACCAGGCUGUGAUGACAUU	eukaryotic translation initiation factor 4E type 3, putative, expressed [PFAM]	Cleavage	1
osa-miR1871	LOC_Os02g27350	3	3	24	16	37	UGGUUGUACUAUAGUCUCGGUA	AACAAUAUGGUAUCAGAGCCAA	expressed protein [PFAM]	Cleavage	1
osa-miR1864	LOC_Os01g14020	3	1	24	274	297	UGUAACUGGUAGUGCAAUGAUGUU	AGAUUAACCAUCGUGUUACUACAA	expressed protein [PFAM]	Cleavage	1
osa-miR1439	LOC_Os01g13560	2	1	21	735	755	UUAUGAGUGAGGCAAGGUUUU	AGUACUCUCUCCGUUCUAAAA	plant integral membrane protein TIGR01569 containing protein, expressed [PFAM]	Cleavage	1
osa-miR1439	LOC_Os02g09990	2.5	1	21	724	744	UUAUGAGUGAGGCAAGGUUUU	AAUACUUGCUCUGUUUCAGAA	TMV response-related gene product, putative, expressed [PFAM]	Cleavage	1
osa-miR1439	LOC_Os02g22100	2	1	21	1616	1636	UUAUGAGUGAGGCAAGGUUUU	GAUACUUUCUCCGUUCCAAAA	rhomboid family protein, expressed [PFAM]	Cleavage	1
osa-miR1439	LOC_Os02g43370	2	1	21	2229	2249	UUAUGAGUGAGGCAAGGUUUU	AGUACUCCCUCCGUUUCAAAA	transposon protein, putative, unclassified, expressed [PFAM]	Cleavage	1
osa-miR1439	LOC_Os03g09230	2	1	21	830	850	UUAUGAGUGAGGCAAGGUUUU	GAUACUCCCUCCGUUUCAAAA	xylogen protein 1, putative, expressed [PFAM]	Cleavage	1
osa-miR1439	LOC_Os07g39290	2.5	1	21	954	974	UUAUGAGUGAGGCAAGGUUUU	GAUACUCACUCUAUUUCAAAA	ruvB-like 2, putative, expressed [PFAM] 352-783 PF06068.6 TIP49 C-terminus;	Translation	1
osa-miR1439	LOC_Os07g42626	2.5	1	21	2548	2568	UUAUGAGUGAGGCAAGGUUUU	AAUACUCACUCCGUUCUCGAA	leucine-rich repeat transmembrane protein kinase 1-like protein, putative, expressed [PFAM]	Cleavage	1
osa-miR1439	LOC_Os08g30790	3	1	21	1383	1403	UUAUGAGUGAGGCAAGGUUUU	AAUACUCCCUCCGUUUUGAGA	hypersensitive-induced response protein, putative, expressed [PFAM]	Cleavage	1
osa-miR1439	LOC_Os12g21784	2	1	21	424	444	UUAUGAGUGAGGCAAGGUUUU	AGUACUCCCUCCGUUCUAAAA	expressed protein [PFAM]	Cleavage	1
osa-miR1439	LOC_Os12g21860	3	1	21	739	759	UUAUGAGUGAGGCAAGGUUUU	AGUCUUCGCUCCGUUCCAAGA	expressed protein [PFAM]	Cleavage	1
osa-miR396c	LOC_Os04g56740	3	1	21	1556	1576	UUCAAGUUCUUUCGACACCUU	AAGUUCAAGGAAGAUGUUGAA	IQ calmodulin-binding motif family protein, expressed [PFAM]	Cleavage	1
osa-miR396c	LOC_Os04g57050	2.5	1	21	853	873	UUCAAGUUCUUUCGACACCUU	GAGUUCAAGGAGGCUGUGGAC	jasmonate O-methyltransferase, putative [PFAM]	Cleavage	1
osa-miR396c	LOC_Os04g57070	3	1	21	598	618	UUCAAGUUCUUUCGACACCUU	GAGUUCAAGGAGGUUGUGGAC	jasmonate O-methyltransferase, putative [PFAM]	Cleavage	1
osa-miR396c	LOC_Os05g10580	3	1	21	1140	1160	UUCAAGUUCUUUCGACACCUU	AGGUUCCAGCAAGUUGUGGAA	cullin-1, putative, expressed [PFAM]	Cleavage	1
osa-miR396c	LOC_Os10g32680	3	1	21	964	984	UUCAAGUUCUUUCGACACCUU	AAGUUCAACAAAUUUGUGGAG	expressed protein [PFAM]	Translation	1
osa-miR396c	LOC_Os12g10180	3	1	21	460	480	UUCAAGUUCUUUCGACACCUU	AGGUUGAGGGAAGCUGUGGAG	NBS-LRR type disease resistance protein Rps1-k-2, putative, expressed [PFAM]	Cleavage	1
osa-miR444a.2/d.2/e	LOC_Os02g44380	3	1	21	2044	2064	UUCGAACUCCGUCGUUGACGU	GAGCUUGUUGCAGCAAUUGCA	beige/BEACH domain containing protein, expressed [PFAM]	Cleavage	1
osa-miR444a.2/d.2/e	LOC_Os02g49840	0	1	21	613	633	UUCGAACUCCGUCGUUGACGU	AAGCUUGAGGCAGCAACUGCA	MADS-box transcription factor 57, putative, expressed [PFAM] 359-511 PF00319.11 SRF-type transcription factor (DNA-binding and dimerisation domain);	Cleavage	1
osa-miR444a.2/d.2/e	LOC_Os08g06510	1	1	21	1371	1391	UUCGAACUCCGUCGUUGACGU	GAGCUUGAGGCAGCAGCUGCA	zinc finger, C3HC4 type family protein, expressed [PFAM]	Cleavage	1
osa-miR444a.2/d.2/e	LOC_Os08g33479	1	1	21	476	496	UUCGAACUCCGUCGUUGACGU	AAGCUAGAGGCAGCAACUGCA	expressed protein [PFAM]	Cleavage	1
osa-miR444a.2/d.2/e	LOC_Os08g33488	0	1	21	311	331	UUCGAACUCCGUCGUUGACGU	AAGCUUGAGGCAGCAACUGCA	MADS-box transcription factor 23, putative, expressed [PFAM] 54-206 PF00319.11 SRF-type transcription factor (DNA-binding and dimerisation domain); 279-494 PF01486.10 K-box region;	Cleavage	1
osa-miR444f	LOC_Os02g34080	2	1	21	1818	1838	UUCGAACUCCGUUGUUGACGU	AAGCUUUAAGCAACAACUGCA	XIB, putative, expressed [PFAM]	Cleavage	1
osa-miR444f	LOC_Os02g36924	1	1	21	545	565	UUCGAACUCCGUUGUUGACGU	AAGCUUGAGACAACAACUGCA	MADS-box transcription factor 27, putative, expressed [PFAM] 288-440 PF00319.11 SRF-type transcription factor (DNA-binding and dimerisation domain);	Cleavage	1
osa-miR444f	LOC_Os02g49840	0.5	1	21	613	633	UUCGAACUCCGUUGUUGACGU	AAGCUUGAGGCAGCAACUGCA	MADS-box transcription factor 57, putative, expressed [PFAM] 359-511 PF00319.11 SRF-type transcription factor (DNA-binding and dimerisation domain);	Cleavage	1
osa-miR444f	LOC_Os04g38780	1	1	21	97	117	UUCGAACUCCGUUGUUGACGU	AAGCUUGAGACAACAACUGCA	MADS-box transcription factor 27, putative, expressed [PFAM] 235-417 PF01486.10 K-box region;	Cleavage	1
osa-miR444f	LOC_Os08g06510	1.5	1	21	1371	1391	UUCGAACUCCGUUGUUGACGU	GAGCUUGAGGCAGCAGCUGCA	zinc finger, C3HC4 type family protein, expressed [PFAM]	Cleavage	1
osa-miR444f	LOC_Os08g33479	1.5	1	21	476	496	UUCGAACUCCGUUGUUGACGU	AAGCUAGAGGCAGCAACUGCA	expressed protein [PFAM]	Cleavage	1
osa-miR444f	LOC_Os08g33488	0.5	1	21	311	331	UUCGAACUCCGUUGUUGACGU	AAGCUUGAGGCAGCAACUGCA	MADS-box transcription factor 23, putative, expressed [PFAM] 54-206 PF00319.11 SRF-type transcription factor (DNA-binding and dimerisation domain); 279-494 PF01486.10 K-box region;	Cleavage	1
osa-miR444b/c.2	LOC_Os02g36924	0	1	21	545	565	UUCGAACUCUGUUGUUGACGU	AAGCUUGAGACAACAACUGCA	MADS-box transcription factor 27, putative, expressed [PFAM] 288-440 PF00319.11 SRF-type transcription factor (DNA-binding and dimerisation domain);	Cleavage	1
osa-miR444b/c.2	LOC_Os02g49840	1	1	21	613	633	UUCGAACUCUGUUGUUGACGU	AAGCUUGAGGCAGCAACUGCA	MADS-box transcription factor 57, putative, expressed [PFAM] 359-511 PF00319.11 SRF-type transcription factor (DNA-binding and dimerisation domain);	Cleavage	1
osa-miR444b/c.2	LOC_Os04g38780	0	1	21	97	117	UUCGAACUCUGUUGUUGACGU	AAGCUUGAGACAACAACUGCA	MADS-box transcription factor 27, putative, expressed [PFAM] 235-417 PF01486.10 K-box region;	Cleavage	1
osa-miR444b/c.2	LOC_Os08g06510	2	1	21	1371	1391	UUCGAACUCUGUUGUUGACGU	GAGCUUGAGGCAGCAGCUGCA	zinc finger, C3HC4 type family protein, expressed [PFAM]	Cleavage	1
osa-miR444b/c.2	LOC_Os08g33479	2	1	21	476	496	UUCGAACUCUGUUGUUGACGU	AAGCUAGAGGCAGCAACUGCA	expressed protein [PFAM]	Cleavage	1
osa-miR444b/c.2	LOC_Os08g33488	1	1	21	311	331	UUCGAACUCUGUUGUUGACGU	AAGCUUGAGGCAGCAACUGCA	MADS-box transcription factor 23, putative, expressed [PFAM] 54-206 PF00319.11 SRF-type transcription factor (DNA-binding and dimerisation domain); 279-494 PF01486.10 K-box region;	Cleavage	1
osa-miR529b	LOC_Os04g51830	2.5	1	21	1646	1666	UUCGACAUGAGAGAGAGAAGA	AAGAUGUACUCUUUCUCUUCC	cation transporter HKT7, putative, expressed [PFAM]	Cleavage	1
osa-miR529b	LOC_Os08g39890	1	1	21	987	1007	UUCGACAUGAGAGAGAGAAGA	GAGCUGUGCUCUCUCUCUUCU	squamosa promoter-binding-like protein 9, putative, expressed [PFAM] 430-660 PF03110.7 SBP domain;	Cleavage	1
osa-miR1850.3	LOC_Os12g06610	2.5	1	22	358	379	UUCUAACUACACUUGAUUUGUC	AAGAUGAAUGUGAAUUAAACAG	expressed protein [PFAM]	Cleavage	1
osa-miR444d.3	LOC_Os03g04970	2.5	2	21	1196	1215	UUGAACGUUCUUUCGGUGUU	GACUUGCAAGAAGGUUACAG	chaperonin CPN60-1, mitochondrial precursor, putative, expressed [PFAM]	Cleavage	1
osa-miR1849	LOC_Os01g44110	3	2	21	2146	2165	UUGGUUGGAUCCUAUGCUAU	GAUCAGCCUGGGAUAUGAUG	BRASSINOSTEROID INSENSITIVE 1-associated receptor kinase 1 precursor, putative, expressed [PFAM]	Cleavage	1
osa-miR419	LOC_Os01g50590	3	2	21	657	676	UUGUAGCAGUCGUAAGUAGU	GGCAUCGUCGGAGUUCAUCA	cytochrome P450 3A9, putative [PFAM]	Translation	1
osa-miR1866-5p	LOC_Os02g43560	2	5	24	865	884	UUUAAGGGCGUUUUAGGGAG	AAAUUCUCGUGAAAUUCCUC	OsWRKY34 - Superfamily of rice TFs having WRKY and zinc finger domains, expressed [PFAM] 3031-3141 PF03106.8 WRKY DNA -binding domain;	Cleavage	1
osa-miR1866-5p	LOC_Os04g33310	0.5	5	24	1342	1361	UUUAAGGGCGUUUUAGGGAG	AAGUUCCCGCAAAAUCCCUC	expressed protein [PFAM]	Cleavage	1
osa-miR1866-5p	LOC_Os12g07030	2	5	24	1512	1531	UUUAAGGGCGUUUUAGGGAG	AAAUUCCUGUAAAAUUUCUC	expressed protein [PFAM]	Cleavage	1
osa-miR2055	LOC_Os05g27910	3	2	21	417	436	UUUGGUGGAAGGGUUCCUUU	GGACUACCUUCCUGAGGAGA	hypothetical protein [PFAM]	Cleavage	1
osa-miR2055	LOC_Os09g39690	3	2	21	349	368	UUUGGUGGAAGGGUUCCUUU	UAGCCAUCUUCCCGAGGAGA	protein neuralized, putative, expressed [PFAM]	Cleavage	1
osa-miR1849	LOC_Os07g17260	3	1	21	1172	1192	UUUGGUUGGAUCCUAUGCUAU	AAACCAACCUAGUAUGCAAUA	retrotransposon protein, putative, unclassified, expressed [PFAM]	Translation	1
osa-miR1849	LOC_Os12g44010	3	1	21	1589	1609	UUUGGUUGGAUCCUAUGCUAU	AAAUCAGUAUAGGAUAUGAUA	purple acid phosphatase precursor, putative, expressed [PFAM]	Cleavage	2
osa-miR1884b	LOC_Os01g59720	0.5	2	24	832	854	UUUUCAGUUGUCGCAGUAUGUAA	AAAAGUCAACGGCGUCAUACAUU	expressed protein [PFAM]	Cleavage	1
osa-miR1884b	LOC_Os01g64520	1	2	24	1492	1514	UUUUCAGUUGUCGCAGUAUGUAA	AAAAGUCAACGGCGUCAUAUAUU	uricase, putative, expressed [PFAM]	Cleavage	1
osa-miR1884b	LOC_Os01g72120	2.5	2	24	950	972	UUUUCAGUUGUCGCAGUAUGUAA	AAAAGUCAACGGCGUCAAAUAUU	glutathione S-transferase, putative, expressed [PFAM]	Cleavage	1
osa-miR1884b	LOC_Os01g73250	2	2	24	1114	1136	UUUUCAGUUGUCGCAGUAUGUAA	AAAAGUCAACGGCGUCAAACAUU	bundle sheath cell specific protein 1, putative, expressed [PFAM]	Cleavage	1
osa-miR1884b	LOC_Os02g09990	2.5	2	24	936	958	UUUUCAGUUGUCGCAGUAUGUAA	AAAAGUCAACGGUGUCAAACAUU	TMV response-related gene product, putative, expressed [PFAM]	Cleavage	1
osa-miR1884b	LOC_Os02g13210	2.5	2	24	404	426	UUUUCAGUUGUCGCAGUAUGUAA	AAAAGUCAACGGUGUCAAACAUU	Transposable element protein, putative, Transposase_24 [PFAM]	Cleavage	1
osa-miR1884b	LOC_Os02g22610	1	2	24	992	1014	UUUUCAGUUGUCGCAGUAUGUAA	AAAAGUCAAUGGCGUCAUACAUU	transposon protein, putative, CACTA, En/Spm sub-class [PFAM]	Cleavage	1
osa-miR1884b	LOC_Os02g34950	2.5	2	24	1372	1394	UUUUCAGUUGUCGCAGUAUGUAA	AAAAGUCAACGGUGUCAAACAUU	ATP binding domain 1 family, member B, putative, expressed [PFAM]	Cleavage	1
osa-miR1884b	LOC_Os02g43370	2.5	2	24	2429	2451	UUUUCAGUUGUCGCAGUAUGUAA	AAAAGUCAACGGUGUCAAACAUU	transposon protein, putative, unclassified, expressed [PFAM]	Cleavage	1
osa-miR1884b	LOC_Os02g49870	2	2	24	1037	1059	UUUUCAGUUGUCGCAGUAUGUAA	AAAAGUCAACGGCGUCAAACAUU	expressed protein [PFAM]	Cleavage	1
osa-miR1884b	LOC_Os03g10250	2	2	24	5	27	UUUUCAGUUGUCGCAGUAUGUAA	AAAAGUCAACAGCGUCAUCUAUU	expressed protein [PFAM]	Cleavage	1
osa-miR1884b	LOC_Os03g19380	0.5	2	24	838	860	UUUUCAGUUGUCGCAGUAUGUAA	AAAAGUCAACGGCGUCAUACAUU	CP12-2, putative, expressed [PFAM] 230-439 PF02672.8 CP12 domain;	Cleavage	1
osa-miR1884b	LOC_Os03g29540	2.5	2	24	1042	1064	UUUUCAGUUGUCGCAGUAUGUAA	AAAAGUCAACGGUGUCAAACAUU	peptidase S16, lon N-terminal, putative, expressed [PFAM]	Cleavage	1
osa-miR1884b	LOC_Os03g60890	2.5	2	24	1495	1517	UUUUCAGUUGUCGCAGUAUGUAA	AAAAGUCAACGGUGUCAAACAUU	calmodulin binding protein, putative, expressed [PFAM]	Cleavage	1
osa-miR1884b	LOC_Os03g62330	1.5	2	24	652	674	UUUUCAGUUGUCGCAGUAUGUAA	AAAAGUCAACAGCGUCAAACAUU	expressed protein [PFAM]	Cleavage	1
osa-miR1884b	LOC_Os04g09900	1.5	2	24	351	373	UUUUCAGUUGUCGCAGUAUGUAA	AAAAGUUAACGGCGUCGUACAUU	ent-kaurene synthase A, chloroplast precursor, putative, expressed [PFAM]	Cleavage	1
osa-miR1884b	LOC_Os04g58730	2	2	24	362	384	UUUUCAGUUGUCGCAGUAUGUAA	AAAAAUCAACGGUGUCAUACAUU	DNA binding protein, putative, expressed [PFAM]	Cleavage	1
osa-miR1884b	LOC_Os06g02460	2.5	2	24	768	790	UUUUCAGUUGUCGCAGUAUGUAA	AAAAGUCAACGGCGUCAAAUAUU	expressed protein [PFAM]	Cleavage	1
osa-miR1884b	LOC_Os07g28570	2.5	2	24	162	184	UUUUCAGUUGUCGCAGUAUGUAA	AAAAGUCAACGGUGUCAAACAUU	expressed protein [PFAM]	Cleavage	1
osa-miR1884b	LOC_Os07g35870	1.5	2	24	759	781	UUUUCAGUUGUCGCAGUAUGUAA	AAAAGUCAACGACGUCAUACAUU	bHLH transcription factor, putative, expressed [PFAM]	Cleavage	1
osa-miR1884b	LOC_Os08g12430	2.5	2	24	411	433	UUUUCAGUUGUCGCAGUAUGUAA	AAAAGUCAACGGCGUCAAAUAUU	expressed protein [PFAM]	Cleavage	1
osa-miR1884b	LOC_Os09g30454	2	2	24	1184	1206	UUUUCAGUUGUCGCAGUAUGUAA	AAAAGUCAACGGCGUCAAACAUU	OsWAK87 - OsWAK receptor-like protein kinase, expressed [PFAM]	Cleavage	1
osa-miR1884b	LOC_Os09g33710	0.5	2	24	1789	1811	UUUUCAGUUGUCGCAGUAUGUAA	AAAAGUCAACGGCGUCAUACAUU	beta-glucosidase homolog precursor, putative, expressed [PFAM]	Cleavage	1
osa-miR1884b	LOC_Os11g34460	2	2	24	1589	1611	UUUUCAGUUGUCGCAGUAUGUAA	AAAAGUCAACGGCGUCAAACAUU	adagio protein 1, putative, expressed [PFAM]	Cleavage	1
osa-miR1884b	LOC_Os11g34910	2	2	24	2809	2831	UUUUCAGUUGUCGCAGUAUGUAA	AAAGGUUAACAACGUCAUACAUU	expressed protein [PFAM]	Cleavage	1
osa-miR1884b	LOC_Os12g16350	2.5	2	24	3239	3261	UUUUCAGUUGUCGCAGUAUGUAA	AAAAGUCAACGGCGUCAUCUAUU	CHY1, putative, expressed [PFAM]	Cleavage	1

## Sheet: Additional file 8b
		(b). Targets of all predicted nov-miRs.
sRNA_ID	Target_Acc	Expectation	sRNA_start	sRNA_end	Target_start	Target_end	sRNA_aligned_fragment(reversed)	Target_aligned_fragment	Target_Desc.	Inhibition	Multiplicity_target_site
miR1	LOC_Os02g50140	3	1	21	306	326	AUUAGUUGUCGCGCGAGCCAA	UAAUCAAUGGCGCCCUCGGUA	ABA-induced protein, putative, expressed [PFAM]	Cleavage	1
miR1	LOC_Os03g45370	3	2	21	903	922	UUAGUUGUCGCGCGAGCCAA	GCUCAACAGCGCGCUCGGUG	K-exchanger-like protein, putative, expressed [PFAM]	Cleavage	1
miR1	LOC_Os02g55030	3	2	21	2500	2519	UUAGUUGUCGCGCGAGCCAA	GAUCAGUAGGGUGCUCGGUU	mutT/nudix family protein, putative, expressed [PFAM]	Translation	1
miR10	LOC_Os06g43760	3	1	21	212	232	CCUUCGGUAGCUCUUGUGGAC	GGAGGCCAUGGAGGACGUCUG	ATP binding protein, putative, expressed [PFAM]	Cleavage	1
miR10	LOC_Os06g45410	2.5	1	21	715	735	CCUUCGGUAGCUCUUGUGGAC	GGAAGCCAUCUAGAUCACCUG	myb family transcription factor-related protein, putative, expressed [PFAM]	Translation	1
miR10	LOC_Os10g16880	3	2	21	432	451	CUUCGGUAGCUCUUGUGGAC	GGAAUCAUCGGGGACACCUG	retrotransposon protein, putative, unclassified, expressed [PFAM]	Cleavage	1
miR10	LOC_Os05g36190	3	1	21	734	754	CCUUCGGUAGCUCUUGUGGAC	GGAGGCUAGUGAGAGCACCUG	tubby-like protein, putative, expressed [PFAM]	Cleavage	1
miR11	LOC_Os09g35970	3	1	21	1015	1035	GGCAGGAUUUAUUUUUAGGUU	UCAUCUUAAAUAAAGAUCCAG	6-phosphogluconolactonase, putative, expressed [PFAM]	Cleavage	1
miR11	LOC_Os07g42810	3	2	21	469	488	GCAGGAUUUAUUUUUAGGUU	CGUUCUAAAUGAAGAUUCAU	AP-4 complex subunit mu-1, putative, expressed [PFAM]	Cleavage	1
miR11	LOC_Os01g28760	2.5	2	21	1131	1150	GCAGGAUUUAUUUUUAGGUU	UGUCCUGAAUAAAAUUCCAA	retrotransposon protein, putative, Ty1-copia subclass [PFAM]	Cleavage	1
miR11	LOC_Os07g12350	2.5	2	21	795	814	GCAGGAUUUAUUUUUAGGUU	UGUCCUGAAUAAAAUUCCAA	retrotransposon protein, putative, Ty1-copia subclass [PFAM]	Cleavage	1
miR11	LOC_Os08g36360	2	2	21	1779	1798	GCAGGAUUUAUUUUUAGGUU	UGUCCUAAAUAAAAUUCCAA	retrotransposon protein, putative, Ty1-copia subclass [PFAM]	Cleavage	1
miR11	LOC_Os12g12040	2.5	2	21	1254	1273	GCAGGAUUUAUUUUUAGGUU	UGUCCUGAAUAAAAUUCCAA	retrotransposon protein, putative, Ty1-copia subclass [PFAM]	Cleavage	1
miR11	LOC_Os12g16740	2.5	2	21	75	94	GCAGGAUUUAUUUUUAGGUU	UGUCCUGAAUAAAAUUCCAA	retrotransposon protein, putative, Ty1-copia subclass [PFAM]	Cleavage	1
miR11	LOC_Os04g59620	2.5	1	21	985	1005	GGCAGGAUUUAUUUUUAGGUU	CCUUCCUGAAUAAAGAUCCAG	TATA-binding protein-associated factor MOT1, putative, expressed [PFAM]	Cleavage	1
miR12	LOC_Os02g05950	2.5	2	21	1720	1739	AUGUUGCUCGGAGGUAAAGU	UAUAACGGGCCAUCAUUUCA	phytosulfokine receptor precursor, putative, expressed [PFAM]	Translation	1
miR12	LOC_Os02g08500	3	1	21	2136	2156	CAUGUUGCUCGGAGGUAAAGU	GUCUAGCCAGCCUCCAUUUCA	two-component response regulator ARR12, putative, expressed [PFAM]	Cleavage	1
miR13	LOC_Os01g63480	3	1	21	2093	2113	UUGGUAUAGAUAAGAGGAAGA	AAUCAUAUUUAUUCUUCAUCU	AER, putative, expressed [PFAM]	Cleavage	1
miR13	LOC_Os07g39590	2	1	21	1893	1913	UUGGUAUAGAUAAGAGGAAGA	AACCAUGUCUUUUUUCCUUCU	spotted leaf protein 11, putative, expressed [PFAM]	Translation	1
miR14	LOC_Os07g31660	1.5	1	21	178	198	GUGCGCGCUGGCUCGGGCCGA	CACGCGCGCCCGGGCCCGGCU	conserved hypothetical protein [PFAM]	Cleavage	1
miR14	LOC_Os02g13130	2	2	21	395	414	UGCGCGCUGGCUCGGGCCGA	CCGCGCGACCGGGCUCGGCU	DNA-directed RNA polymerase, putative, expressed [PFAM]	Cleavage	1
miR14	LOC_Os08g40330	3	2	21	525	544	UGCGCGCUGGCUCGGGCCGA	GCGCGUCGCCGAGCUCGGCU	flavonol sulfotransferase-like, putative [PFAM]	Cleavage	1
miR14	LOC_Os08g37030	3	2	21	790	809	UGCGCGCUGGCUCGGGCCGA	AUGCGUGACCGAGCUCGGAU	gibberellin receptor GID1L2, putative [PFAM]	Cleavage	1
miR15	LOC_Os04g11050	2	1	21	222	242	AUGGCAGAUAUGGAGGAUAUU	UACCGUUUUUAUCUCCUAUAA	expressed protein [PFAM]	Cleavage	1
miR15	LOC_Os02g50480	3	2	21	2259	2278	UGGCAGAUAUGGAGGAUAUU	ACUGUCUAUGCUUUUUAUAG	histidine kinase 1, putative, expressed [PFAM]	Cleavage	1
miR15	LOC_Os02g24280	2.5	2	21	76	95	UGGCAGAUAUGGAGGAUAUU	ACUGUAUAUGCCUUCUAUAA	Transposable element protein, putative, MuDR [PFAM]	Cleavage	1
miR16	LOC_Os01g24080	2.5	1	20	419	438	AGAGGUCCGGAUCGAACGUA	UUCGUGCGAUCUGGACCUCU	hypothetical protein [PFAM]	Cleavage	1
miR16	LOC_Os12g41910	3	1	21	1006	1026	AGAGGUCCGGAUCGAACGUAG	CUAGCAUCGAUCCGGACCUCU	transposon protein, putative, Mutator sub-class, expressed [PFAM]	Cleavage	1
miR17	LOC_Os03g04300	3	2	21	1276	1295	UCUUGAUACGGUGGCCGACC	GGAGUUAUGCCUCCGGUUGG	ankyrin repeat protein, chloroplast precursor, putative, expressed [PFAM]	Translation	1
miR17	LOC_Os07g05174	3	1	21	281	301	CUCUUGAUACGGUGGCCGACC	GAGAGUUUGGCCACCGGCUGG	expressed protein [PFAM]	Cleavage	1
miR17	LOC_Os07g25530	3	2	21	64	83	UCUUGAUACGGUGGCCGACC	GCAACUGUGCCGCCGGCUGG	hypothetical protein [PFAM]	Cleavage	1
miR17	LOC_Os06g21330	3	2	21	1478	1497	UCUUGAUACGGUGGCCGACC	AGAACUAUGCCACUGGCUAA	protein binding protein, putative, expressed [PFAM]	Cleavage	1
miR17	LOC_Os08g22510	3	2	21	1306	1325	UCUUGAUACGGUGGCCGACC	AGAACUAGGUCAUCGGCUGU	retrotransposon protein, putative, Ty3-gypsy subclass [PFAM]	Cleavage	1
miR18	LOC_Os02g31960	3	2	21	705	724	ACGAGCAGGGUCUAUAAGAC	UGUUUGUUGCAGAUAUUUUG	ATP/GTP binding protein, putative, expressed [PFAM]	Cleavage	1
miR18	LOC_Os11g06330	3	1	21	381	401	UACGAGCAGGGUCUAUAAGAC	GUGCUCGUACGGGAUAUUCUG	hypothetical protein [PFAM]	Translation	1
miR18	LOC_Os02g06584	3	2	21	831	850	ACGAGCAGGGUCUAUAAGAC	UGCUUGCUUCAGAUAUUUUG	zinc finger C-x8-C-x5-C-x3-H type family protein, expressed [PFAM]	Cleavage	1
miR19	LOC_Os03g41710	0	1	21	1836	1856	CAGAAGUUCACAAUGUCGAGU	GUCUUCAAGUGUUACAGCUCA	retrotransposon protein, putative, Ty3-gypsy subclass [PFAM]	Cleavage	1
miR19	LOC_Os11g26370	0	1	21	990	1010	CAGAAGUUCACAAUGUCGAGU	GUCUUCAAGUGUUACAGCUCA	retrotransposon protein, putative, Ty3-gypsy subclass [PFAM]	Cleavage	1
miR19	LOC_Os01g26740	0	1	21	1071	1091	CAGAAGUUCACAAUGUCGAGU	GUCUUCAAGUGUUACAGCUCA	retrotransposon protein, putative, unclassified [PFAM]	Cleavage	1
miR19	LOC_Os02g27930	0	1	21	1071	1091	CAGAAGUUCACAAUGUCGAGU	GUCUUCAAGUGUUACAGCUCA	retrotransposon protein, putative, unclassified [PFAM]	Cleavage	1
miR19	LOC_Os02g29690	1	1	21	477	497	CAGAAGUUCACAAUGUCGAGU	GUCUUCAAGUGAUACAGCUCA	retrotransposon protein, putative, unclassified [PFAM]	Translation	1
miR19	LOC_Os02g30000	0.5	1	21	1008	1028	CAGAAGUUCACAAUGUCGAGU	GUUUUCAAGUGUUACAGCUCA	retrotransposon protein, putative, unclassified [PFAM]	Cleavage	1
miR19	LOC_Os03g23770	0	1	21	1056	1076	CAGAAGUUCACAAUGUCGAGU	GUCUUCAAGUGUUACAGCUCA	retrotransposon protein, putative, unclassified [PFAM]	Cleavage	1
miR19	LOC_Os03g61370	0	1	21	1071	1091	CAGAAGUUCACAAUGUCGAGU	GUCUUCAAGUGUUACAGCUCA	retrotransposon protein, putative, unclassified [PFAM]	Cleavage	1
miR19	LOC_Os04g07730	0	1	21	1071	1091	CAGAAGUUCACAAUGUCGAGU	GUCUUCAAGUGUUACAGCUCA	retrotransposon protein, putative, unclassified [PFAM]	Cleavage	1
miR19	LOC_Os04g15999	1.5	1	21	714	734	CAGAAGUUCACAAUGUCGAGU	GUCUUCAAGUGUUACAACUCA	retrotransposon protein, putative, unclassified [PFAM]	Cleavage	1
miR19	LOC_Os04g16649	1.5	1	21	714	734	CAGAAGUUCACAAUGUCGAGU	GUCUUCAAGUGUUACAACUCA	retrotransposon protein, putative, unclassified [PFAM]	Cleavage	1
miR19	LOC_Os05g17340	0.5	1	21	1071	1091	CAGAAGUUCACAAUGUCGAGU	GUCUUCAAGUGUUGCAGCUCA	retrotransposon protein, putative, unclassified [PFAM]	Cleavage	1
miR19	LOC_Os05g25740	0.5	1	21	1065	1085	CAGAAGUUCACAAUGUCGAGU	GUUUUCAAGUGUUACAGCUCA	retrotransposon protein, putative, unclassified [PFAM]	Cleavage	1
miR19	LOC_Os05g44500	0.5	1	21	1071	1091	CAGAAGUUCACAAUGUCGAGU	GUCUUCAAGUGUUGCAGCUCA	retrotransposon protein, putative, unclassified [PFAM]	Cleavage	1
miR19	LOC_Os06g14990	0	1	21	1065	1085	CAGAAGUUCACAAUGUCGAGU	GUCUUCAAGUGUUACAGCUCA	retrotransposon protein, putative, unclassified [PFAM]	Cleavage	1
miR19	LOC_Os07g13000	0	1	21	1152	1172	CAGAAGUUCACAAUGUCGAGU	GUCUUCAAGUGUUACAGCUCA	retrotransposon protein, putative, unclassified [PFAM]	Cleavage	1
miR19	LOC_Os07g16360	0.5	1	21	1260	1280	CAGAAGUUCACAAUGUCGAGU	GUCUUCAAGUGUUAUAGCUCA	retrotransposon protein, putative, unclassified [PFAM]	Cleavage	1
miR19	LOC_Os08g10370	0	1	21	1059	1079	CAGAAGUUCACAAUGUCGAGU	GUCUUCAAGUGUUACAGCUCA	retrotransposon protein, putative, unclassified [PFAM]	Cleavage	1
miR19	LOC_Os08g11860	0	1	21	717	737	CAGAAGUUCACAAUGUCGAGU	GUCUUCAAGUGUUACAGCUCA	retrotransposon protein, putative, unclassified [PFAM]	Cleavage	1
miR19	LOC_Os08g19510	0	1	21	1071	1091	CAGAAGUUCACAAUGUCGAGU	GUCUUCAAGUGUUACAGCUCA	retrotransposon protein, putative, unclassified [PFAM]	Cleavage	1
miR19	LOC_Os08g20700	0.5	1	21	1071	1091	CAGAAGUUCACAAUGUCGAGU	GUCUUCAAGUGUUGCAGCUCA	retrotransposon protein, putative, unclassified [PFAM]	Cleavage	1
miR19	LOC_Os09g01010	0.5	1	21	1071	1091	CAGAAGUUCACAAUGUCGAGU	GUCUUCAAGUGUUGCAGCUCA	retrotransposon protein, putative, unclassified [PFAM]	Cleavage	1
miR19	LOC_Os09g03060	1.5	1	21	990	1010	CAGAAGUUCACAAUGUCGAGU	GUCUUCAAGUGUUACAACUCA	retrotransposon protein, putative, unclassified [PFAM]	Cleavage	1
miR19	LOC_Os09g10530	1.5	1	21	1029	1049	CAGAAGUUCACAAUGUCGAGU	GUCUUCAAGUGUUACAACUCA	retrotransposon protein, putative, unclassified [PFAM]	Cleavage	1
miR19	LOC_Os10g06260	1.5	1	21	957	977	CAGAAGUUCACAAUGUCGAGU	GUCUUCAAGUGUUACAACUCA	retrotransposon protein, putative, unclassified [PFAM]	Cleavage	1
miR19	LOC_Os10g24290	0	1	21	1071	1091	CAGAAGUUCACAAUGUCGAGU	GUCUUCAAGUGUUACAGCUCA	retrotransposon protein, putative, unclassified [PFAM]	Cleavage	1
miR19	LOC_Os12g18310	0	2	21	988	1007	AGAAGUUCACAAUGUCGAGU	UCUUCAAGUGUUACAGCUCA	retrotransposon protein, putative, unclassified [PFAM]	Cleavage	1
miR19	LOC_Os12g24940	1	1	21	387	407	CAGAAGUUCACAAUGUCGAGU	GUCUUCAAGUAUUACAGCUCA	retrotransposon protein, putative, unclassified [PFAM]	Translation	1
miR19	LOC_Os04g44490	0	1	21	1734	1754	CAGAAGUUCACAAUGUCGAGU	GUCUUCAAGUGUUACAGCUCA	retrotransposon protein, putative, unclassified [PFAM] 1795-3219 PF04094.7 Protein of unknown function (DUF390);	Cleavage	1
miR19	LOC_Os10g09960	0	1	21	1056	1076	CAGAAGUUCACAAUGUCGAGU	GUCUUCAAGUGUUACAGCUCA	retrotransposon protein, putative, unclassified, expressed [PFAM]	Cleavage	1
miR2	LOC_Os02g51750	3	1	20	1285	1304	UGGUAGACUCGAUGAGGUCG	GUCAUCUGAGCUGCUUCAGA	annexin-like protein RJ4, putative, expressed [PFAM] 912-1109 PF00191.13 Annexin;	Cleavage	1
miR2	LOC_Os09g04504	2.5	1	20	1068	1087	UGGUAGACUCGAUGAGGUCG	GUCAUCUGAGCAACUCCGGC	expressed protein [PFAM]	Translation	1
miR2	LOC_Os03g51970	3	1	20	283	302	UGGUAGACUCGAUGAGGUCG	UCCAGCUGGGCUACUCCGGC	growth-regulating factor 1, putative, expressed [PFAM] 309-440 PF08879.3 WRC;	Cleavage	1
miR2	LOC_Os07g27340	3	1	20	1283	1302	UGGUAGACUCGAUGAGGUCG	AUCAUCAGAGCUGCUCUGGC	no apical meristem protein [PFAM]	Cleavage	1
miR2	LOC_Os07g27330	3	1	20	1062	1081	UGGUAGACUCGAUGAGGUCG	AUCAUCAGAGCUGCUCUGGC	no apical meristem protein, expressed [PFAM]	Cleavage	1
miR2	LOC_Os05g28080	3	1	20	260	279	UGGUAGACUCGAUGAGGUCG	ACCAUAUGGGCUACUCUAGG	retrotransposon protein, putative, Ty3-gypsy subclass [PFAM]	Cleavage	1
miR20	LOC_Os11g01790	3	2	21	1682	1701	AGGUAUUGCUAAGAAGGAAG	UUUAUUGUGAUUCUUCCUUC	catalytic/ protein phosphatase type 2C, putative, expressed [PFAM]	Cleavage	1
miR20	LOC_Os05g04560	2	1	21	1314	1334	AAGGUAUUGCUAAGAAGGAAG	UACCAUAAUGAUUUUUCCUUC	expressed protein [PFAM]	Cleavage	1
miR20	LOC_Os03g07450	3	2	21	1641	1660	AGGUAUUGCUAAGAAGGAAG	UGCAUGGUGAUUCUUCUUUC	homeobox-leucine zipper protein HAT7, putative, expressed [PFAM] 596-709 PF02183.11 Homeobox associated leucine zipper;	Cleavage	1
miR20	LOC_Os08g35700	2	1	21	2204	2224	AAGGUAUUGCUAAGAAGGAAG	UGCCAUGAUGAUUCUUCCUUC	Leucine Rich Repeat family protein, expressed [PFAM]	Cleavage	1
miR20	LOC_Os09g26820	3	1	21	2252	2272	AAGGUAUUGCUAAGAAGGAAG	UUCCUUAGUGGUUCUUCCUUU	protein binding protein, putative, expressed [PFAM]	Cleavage	1
miR20	LOC_Os11g10640	2	2	21	1497	1516	AGGUAUUGCUAAGAAGGAAG	ACCAUAACGGUUCUUCUUUC	protein kinase domain containing protein, expressed [PFAM]	Cleavage	1
miR20	LOC_Os09g11450	2.5	1	21	489	509	AAGGUAUUGCUAAGAAGGAAG	UUCCAUGACGAAUUUUUCUUC	sodium/hydrogen exchanger family protein, expressed [PFAM]	Translation	1
miR21	LOC_Os01g42710	3	2	22	2415	2435	GGCGUUCUAAAGUAGUCACUA	CCCCAAGGUUUUAUUGGUGAU	LSD1 zinc finger family protein, expressed [PFAM]	Cleavage	1
miR22	LOC_Os02g10440	2.5	2	21	1475	1494	AGUGGGAAGAUCGGUGUUCU	UCAUUCUUCUCGUCACAAGA	expressed protein [PFAM]	Translation	1
miR22	LOC_Os12g10810	3	1	21	1178	1198	GAGUGGGAAGAUCGGUGUUCU	UUUACCCAUUUAGCUACAAGA	expressed protein [PFAM]	Cleavage	1
miR23	LOC_Os01g09790	3	2	22	804	824	AUAGCGCAUAGGCAUAGGCAU	UAUCGCGUAUGCGUAUUCGCA	calmodulin binding protein, putative, expressed [PFAM]	Translation	1
miR23	LOC_Os09g35570	2.5	2	22	484	503	AUAGCGCAUAGGCAUAGGCAU	UAUC-CGUAUUCGUAUCCGUA	hypothetical protein [PFAM]	Cleavage	1
miR23	LOC_Os03g63074	1	2	22	994	1014	AUAGCGCAUAGGCAUAGGCAU	UAUCGUGUAUCCGUAUUCGUA	Ser/Thr protein phosphatase family protein, expressed [PFAM]	Cleavage	1
miR23	LOC_Os09g06920	1	1	22	784	805	CAUAGCGCAUAGGCAUAGGCAU	GUACCGCGUAUCCGUAUCCGUA	transposon protein, putative, CACTA, En/Spm sub-class [PFAM] 1576-2238 PF02992.7 Transposase family tnp2;	Cleavage	1
miR23	LOC_Os11g41730	2	1	22	22	43	CAUAGCGCAUAGGCAUAGGCAU	GUACCACGUAUCCGUAUCCGUA	transposon protein, putative, CACTA, En/Spm sub-class [PFAM] 814-1476 PF02992.7 Transposase family tnp2;	Cleavage	1
miR24	LOC_Os02g41580	3	3	22	1204	1223	ACGGAGAUCUUUCUAGGCUU	UGUCUCUAGAGAGAUCAGAG	calcium-dependent protein kinase 2, putative, expressed [PFAM]	Cleavage	1
miR24	LOC_Os04g16780	0	1	22	4080	4101	UUACGGAGAUCUUUCUAGGCUU	AAUGCCUCUAGAAAGAUCCGAA	chloroplast 30S ribosomal protein S3, putative, expressed [PFAM] 3379-3768 PF00252.11 Ribosomal protein L16p/L10e; 3931-4299 PF00238.12 Ribosomal protein L14p/L23e; 1448-1645 PF00417.12 Ribosomal protein S3, N-terminal domain;	Cleavage	1
miR24	LOC_Os01g57950	0	1	22	282	303	UUACGGAGAUCUUUCUAGGCUU	AAUGCCUCUAGAAAGAUCCGAA	chloroplast 50S ribosomal protein L14, putative, expressed [PFAM] 148-501 PF00238.12 Ribosomal protein L14p/L23e; 7-147 PF00252.11 Ribosomal protein L16p/L10e;	Cleavage	1
miR24	LOC_Os09g19954	0	1	22	1228	1249	UUACGGAGAUCUUUCUAGGCUU	AAUGCCUCUAGAAAGAUCCGAA	chloroplast 50S ribosomal protein L16, putative [PFAM] 567-956 PF00252.11 Ribosomal protein L16p/L10e; 1094-1447 PF00238.12 Ribosomal protein L14p/L23e;	Cleavage	1
miR24	LOC_Os12g10610	0	1	22	330	351	UUACGGAGAUCUUUCUAGGCUU	AAUGCCUCUAGAAAGAUCCGAA	retrotransposon protein, putative, Ty3-gypsy subclass [PFAM] 193-549 PF00238.12 Ribosomal protein L14p/L23e;	Cleavage	1
miR25	LOC_Os05g33840	3	1	21	2095	2115	UAUGGUGAUCUGGUUUGCGGG	AAGCCGCUGGACCAAACGCUC	1-deoxy-D-xylulose-5-phosphate synthase, chloroplast precursor, putative, expressed [PFAM]	Cleavage	1
miR26	LOC_Os11g35500	3	2	21	1972	1991	GAACGUCAGGAGGGCAGUGA	CUUGCCGUCUUUUCGUUACU	receptor-like protein kinase 5 precursor, putative, expressed [PFAM]	Cleavage	1
miR26	LOC_Os11g26860	3	1	21	946	966	GGAACGUCAGGAGGGCAGUGA	CUUCGCAGUGUUCCCGUCACU	serine hydroxymethyltransferase, mitochondrial precursor, putative, expressed [PFAM]	Cleavage	1
miR27	LOC_Os05g45380	2.5	3	22	273	292	CGCUAGUUAUGGCUUAGGAG	GCGAUCAGUGCCGAGUCCUG	expressed protein [PFAM]	Cleavage	1
miR27	LOC_Os08g04580	3	3	22	786	805	CGCUAGUUAUGGCUUAGGAG	GUUGUCAAUGCCGGAUCCUC	expressed protein [PFAM]	Cleavage	1
miR28	LOC_Os01g72980	3	2	21	2116	2135	GGUAGUCUGCUUCGCUAGGU	UCUUCAGACGAAGUGGUUCA	tRNA uridine 5-carboxymethylaminomethyl modification enzyme gidA, putative, expressed [PFAM] 325-1383 PF01134.15 Glucose inhibited division protein A;	Cleavage	1
miR28	LOC_Os03g26420	3	2	21	268	287	GGUAGUCUGCUUCGCUAGGU	GCCUCGGACGAGGCGAUCCA	zinc finger, C3HC4 type family protein [PFAM]	Cleavage	1
miR29	LOC_Os03g62410	3	1	21	1818	1838	GUGGCCCAGUAGUAAGAGUAA	CAUUGGGUCAUCGUUCUUAUG	phospholipase D gamma 3, putative, expressed [PFAM] 2428-2649 PF12357.1 Phospholipase D C terminal;	Cleavage	1
miR29	LOC_Os09g26830	3	2	21	1032	1051	UGGCCCAGUAGUAAGAGUAA	CCCGUGUUAUUAUUCUCAUU	TMEM87A protein, putative, expressed [PFAM]	Cleavage	1
miR3	LOC_Os08g43000	3	2	21	895	914	ACGAGACGAUGGUCAACAGU	UGCUCUGCUGCUGGUGGUCA	CC-NBS-LRR, putative, expressed [PFAM]	Cleavage	1
miR3	LOC_Os06g39240	3	2	21	575	594	ACGAGACGAUGGUCAACAGU	UGCUCUGCUUCUAGUUGUGA	endothelial differentiation-related factor 1, putative, expressed [PFAM]	Translation	1
miR3	LOC_Os03g30890	2.5	1	21	343	363	AACGAGACGAUGGUCAACAGU	UUGCUCUGCUCCCAAUUGUCA	S-locus-like receptor protein kinase, putative, expressed [PFAM]	Translation	1
miR30	LOC_Os03g37070	2.5	1	21	137	157	GGUGUGGUCUAGUCGGUAGAU	CUGCACCAGAUCGGCCGUCUG	cytochrome P450 71E1, putative [PFAM]	Cleavage	1
miR30	LOC_Os05g16260	2.5	1	21	2438	2458	GGUGUGGUCUAGUCGGUAGAU	CCACACUUGAUCAGCUAUCUG	retrotransposon protein, putative, Ty3-gypsy subclass [PFAM]	Cleavage	1
miR30	LOC_Os05g20270	2	1	21	2288	2308	GGUGUGGUCUAGUCGGUAGAU	CCACACUUGAUCAGCCAUCUG	retrotransposon protein, putative, Ty3-gypsy subclass [PFAM]	Cleavage	1
miR31	LOC_Os03g12010	2.5	2	21	614	633	UACGGUUCUCUUUUACGGAU	AUGCCAAAAGGAAGUGCUUA	expressed protein [PFAM]	Cleavage	1
miR31	LOC_Os03g48010	3	1	21	2128	2148	GUACGGUUCUCUUUUACGGAU	CAUGUUAGGAGCAAAUGCCUG	expressed protein [PFAM]	Translation	1
miR31	LOC_Os05g04940	1.5	2	21	637	656	UACGGUUCUCUUUUACGGAU	AUGCGAAGAGAAAAUGCCUG	trmH family tRNA/rRNA methyltransferase, putative, expressed [PFAM]	Cleavage	1
miR32	LOC_Os04g58610	2	2	21	178	197	GGAGACCUCACCUAGUCGGA	CCUUUGGAGUGGCUCAGCUU	retrotransposon protein, putative, unclassified, expressed [PFAM]	Cleavage	1
miR33	LOC_Os03g17980	2.5	1	21	385	405	AAGUAAGCAUGGGUGUAGUAA	UUCAUUCAUCCCCAUAUCAUU	carbon catabolite derepressing protein kinase, putative, expressed [PFAM]	Cleavage	1
miR33	LOC_Os08g37800	2.5	1	21	507	527	AAGUAAGCAUGGGUGUAGUAA	UUCAUUCAUCCCCAUAUCAUU	carbon catabolite derepressing protein kinase, putative, expressed [PFAM]	Cleavage	1
miR33	LOC_Os05g05480	3	2	21	2246	2265	AGUAAGCAUGGGUGUAGUAA	UUGUUUGUACUCCCAUCAUU	protease Do-like 2, chloroplast precursor, putative, expressed [PFAM]	Cleavage	1
miR34	LOC_Os10g37420	3	2	21	759	778	CGGCUUUGUCGACCCUAUAC	UUUGGAACGGCUGGGAUAUG	cytochrome b5, putative, expressed [PFAM] 191-415 PF00173.21 Cytochrome b5-like Heme/Steroid binding domain;	Cleavage	1
miR34	LOC_Os07g39910	3	1	21	2132	2152	CCGGCUUUGUCGACCCUAUAC	GGAUGAGAAAGCUGGGAUAUG	pentatricopeptide repeat protein PPR1106-17, putative [PFAM]	Cleavage	1
miR35	LOC_Os07g31280	3	1	21	976	996	AAAAUCGUAAUGGUAUAGGAU	UUCCAGCAUUACUAUAUUCUA	casein kinase II subunit beta-4, putative, expressed [PFAM] 455-895 PF01214.11 Casein kinase II regulatory subunit;	Cleavage	1
miR35	LOC_Os12g37100	3	2	21	1173	1192	AAAUCGUAAUGGUAUAGGAU	UUUGGCAUUGUCAUGUCUUG	expressed protein [PFAM]	Cleavage	1
miR35	LOC_Os08g10430	2	1	21	3111	3131	AAAAUCGUAAUGGUAUAGGAU	UUUCAGCAUUAUCAUAUCCUG	NBS-LRR disease resistance protein, putative, expressed [PFAM]	Cleavage	1
miR35	LOC_Os04g39280	2	2	21	2473	2492	AAAUCGUAAUGGUAUAGGAU	UUUAGCAUUAUCAUGUUUUA	pot1-like protein, putative, expressed [PFAM]	Cleavage	1
miR35	LOC_Os06g34390	3	2	21	177	196	AAAUCGUAAUGGUAUAGGAU	UUUACCAUUGCCAUGUCCUU	ring finger protein, putative, expressed [PFAM]	Cleavage	1
miR36	LOC_Os02g50910	2	1	21	1849	1869	AGUCAGACAACAGGAAACAAU	UCACUUUGUUGUCUUUUGUUA	ATP binding protein, putative, expressed [PFAM]	Cleavage	1
miR36	LOC_Os06g03170	3	2	21	800	819	GUCAGACAACAGGAAACAAU	CAGUUUGUUGUAGUUUGUUG	expressed protein [PFAM]	Translation	1
miR36	LOC_Os01g05610	3	2	21	871	890	GUCAGACAACAGGAAACAAU	UAGUCUGUAGUCCUAUGUUA	histone H2B.1, putative, expressed [PFAM]	Cleavage	1
miR36	LOC_Os06g19770	3	2	21	132	151	GUCAGACAACAGGAAACAAU	UGGUCUGUUGUCCCUUGUUG	hypothetical protein [PFAM]	Cleavage	1
miR37	LOC_Os02g49980	2.5	1	21	790	810	UCAAACAAAAGGAGGUUAAGA	AGUUUGUUUAUCUCCAGUUUU	ADP-ribosylation factor-like protein 8A, putative, expressed [PFAM]	Cleavage	1
miR37	LOC_Os04g58730	3	2	21	607	626	CAAACAAAAGGAGGUUAAGA	GUUUAUUUUUUUCUAAUUUU	DNA binding protein, putative, expressed [PFAM]	Cleavage	1
miR37	LOC_Os07g46730	2.5	2	21	235	254	CAAACAAAAGGAGGUUAAGA	AUUUGUUUUCUUUCAAUUUU	expressed protein [PFAM]	Cleavage	1
miR37	LOC_Os11g30620	2.5	1	21	1821	1841	UCAAACAAAAGGAGGUUAAGA	GGUUUUUUUUCUUUCAAUUCU	expressed protein [PFAM]	Cleavage	1
miR37	LOC_Os02g52900	2.5	2	21	481	500	CAAACAAAAGGAGGUUAAGA	GUUUUUUUUCUUCCAGUUUU	glutaredoxin 2, putative, expressed [PFAM]	Cleavage	1
miR37	LOC_Os01g53930	3	1	21	1860	1880	UCAAACAAAAGGAGGUUAAGA	AGCUUGUUUUCCUCCCAUUUU	hexokinase-1, putative, expressed [PFAM]	Cleavage	1
miR37	LOC_Os10g20560	3	2	21	22	41	CAAACAAAAGGAGGUUAAGA	GUUUGUUUUCUCCUGGUUCU	hypothetical protein [PFAM]	Translation	1
miR37	LOC_Os07g47100	2.5	2	21	157	176	CAAACAAAAGGAGGUUAAGA	GUUUUUUUUUCUCUAAUUUU	sodium/hydrogen exchanger 2, putative, expressed [PFAM]	Cleavage	1
miR38	LOC_Os12g06920	3	2	21	1173	1192	UUUGUCACGACGGUCGUUAA	AUGCAGUGCUGCUAGUGAUU	NBS-LRR disease resistance protein, putative [PFAM]	Cleavage	1
miR39	LOC_Os05g21120	3	2	21	3500	3519	GCUGCCGGUUUCGAGACCCU	UGAUGGACAGAGUUCUGGGA	retrotransposon protein, putative, unclassified [PFAM]	Cleavage	1
miR4	LOC_Os08g06800	3	1	21	1148	1168	ACCAUCUUAUACGUUCGGGGA	UGGUGUGAUAUGCAGGCCCUU	retrotransposon protein, putative, unclassified, expressed [PFAM]	Cleavage	1
miR4	LOC_Os04g32880	3	2	21	1541	1560	CCAUCUUAUACGUUCGGGGA	GGUGGAGCAUGUAAGUCCCU	SNF4, putative, expressed [PFAM]	Cleavage	1
miR40	LOC_Os07g15760	3	1	21	1439	1459	CCGAUGGUUGUUCUACAGGUG	CCCCUGUACAACAACCAUCGA	retrotransposon protein, putative, Ty3-gypsy subclass [PFAM]	Cleavage	1
miR40	LOC_Os09g08450	3	1	21	829	849	CCGAUGGUUGUUCUACAGGUG	UGCCUGUAUGACAAUCAUUGG	ulp1 protease family, C-terminal catalytic domain containing protein, expressed [PFAM]	Cleavage	1
miR40	LOC_Os11g20520	3	1	21	230	250	CCGAUGGUUGUUCUACAGGUG	CACUUCUAGAGCAUCCAUCGG	retrotransposon protein, putative, Ty3-gypsy subclass [PFAM] 1387-1539 PF07197.5 Protein of unknown function (DUF1409);	Cleavage	1
miR40	LOC_Os12g22520	3	1	21	698	718	CCGAUGGUUGUUCUACAGGUG	CACUUCUAGAGCACCCAUCGG	retrotransposon protein, putative, Ty3-gypsy subclass [PFAM]	Cleavage	1
miR40	LOC_Os04g33640	3	1	21	1673	1693	CCGAUGGUUGUUCUACAGGUG	UAUCAGUGGGACAAUCAUCGG	glucan endo-1,3-beta-glucosidase 7 precursor, putative, expressed [PFAM]	Cleavage	1
miR40	LOC_Os05g10270	3	1	21	1957	1977	CCGAUGGUUGUUCUACAGGUG	UGCCUGUAUGACAAUCAUUGG	hypothetical protein [PFAM]	Cleavage	1
miR40	LOC_Os04g33640	3	1	21	2160	2180	CCGAUGGUUGUUCUACAGGUG	UAUCAGUGGGACAAUCAUCGG	glucan endo-1,3-beta-glucosidase 7 precursor, putative, expressed [PFAM]	Cleavage	1
miR40	LOC_Os07g13010	3	1	21	2011	2031	CCGAUGGUUGUUCUACAGGUG	UGCCUGUAUGACAAUCAUUGG	ulp1 protease family, C-terminal catalytic domain containing protein [PFAM]	Cleavage	1
miR40	LOC_Os09g25520	3	1	21	2416	2436	CCGAUGGUUGUUCUACAGGUG	UGCCUGUAUGACAAUCAUUGG	hypothetical protein [PFAM]	Cleavage	1
miR40	LOC_Os04g26570	3	1	20	1257	1276	CCGAUGGUUGUUCUACAGGU	GCCUGUCGAACAACCAUGGG	retrotransposon protein, putative, unclassified [PFAM]	Cleavage	1
miR42	LOC_Os09g24650	3	1	20	1511	1530	AACGCGGUGCCUAGGGUGAA	UUGCGCUCCGGAUUUCGCUU	protein binding protein, putative, expressed [PFAM]	Cleavage	1
miR43	LOC_Os01g64000	3	2	21	1494	1513	AUGUAUACGCGGCACUACGU	UACAUAUAUGCUGUGAUGCU	ABA response element binding factor, putative, expressed [PFAM]	Cleavage	1
miR43	LOC_Os12g38180	3	2	21	1250	1269	AUGUAUACGCGGCACUACGU	UGCCUAUGUGUUGUGAUGCA	heat shock cognate 70 kDa protein 2, putative, expressed [PFAM] 2078-2521 PF00012.13 Hsp70 protein;	Cleavage	1
miR43	LOC_Os05g06780	3	1	21	315	335	GAUGUAUACGCGGCACUACGU	CUGCCUGUGCGCCGUGAUGCU	lipid binding protein, putative, expressed [PFAM]	Cleavage	1
miR43	LOC_Os10g34880	3	2	21	859	878	AUGUAUACGCGGCACUACGU	UACAUGUGGGCUGUGGUGUA	ulp1 protease family, C-terminal catalytic domain containing protein [PFAM]	Cleavage	1
miR44	LOC_Os04g59400	3	2	21	3794	3813	CGUUACGGGACAAACUCAUA	UCACUGUCCUGUUUGAGUGU	expressed protein [PFAM]	Cleavage	1
miR45	LOC_Os06g05890	2.5	1	20	705	724	UGGCAGAAGUACUGGACUUA	AAAGUCCAGCACUUCUGCUA	zinc finger B-box protein, putative, expressed [PFAM]	Translation	1
miR45	LOC_Os02g29464	2.5	1	21	1063	1083	UGGCAGAAGUACUGGACUUAG	UUAACUCCAGUACAUCUGCUA	DNA repair protein RAD50, putative, expressed [PFAM]	Cleavage	1
miR45	LOC_Os08g44240	3	1	20	1259	1278	UGGCAGAAGUACUGGACUUA	UAAGUCCAGUAGUUUUACCA	PEX1, putative, expressed [PFAM]	Translation	1
miR45	LOC_Os04g50720	3	1	21	1545	1565	UGGCAGAAGUACUGGACUUAG	UUGUGGCCAGUACUUCUGCUA	RWD domain containing protein, expressed [PFAM]	Cleavage	1
miR46	LOC_Os10g40730	3	2	21	213	232	CGGAUGGGUUACAUGAUCGG	GCCUAGCCAGUGUACUAGUG	beta-expansin 1a precursor, putative, expressed [PFAM]	Cleavage	1
miR46	LOC_Os09g25490	3	2	21	2892	2911	CGGAUGGGUUACAUGAUCGG	GCCUGCUCAAGGUGCUGGCC	CESA9 - cellulose synthase, expressed [PFAM] 1181-3280 PF03552.7 Cellulose synthase;	Translation	1
miR46	LOC_Os02g55090	3	2	21	1707	1726	CGGAUGGGUUACAUGAUCGG	GCCUUCCCAGUGUAUUGGCU	expressed protein [PFAM]	Cleavage	1
miR47	LOC_Os03g57780	3	1	21	3531	3551	GAGUAGUCUAUACGUCGGUGA	UUCAUCAAAUAGGUAGCCACU	ATP binding protein, putative, expressed [PFAM]	Translation	1
miR47	LOC_Os01g06470	3	2	21	514	533	AGUAGUCUAUACGUCGGUGA	UCAUCAGAUGAGCAGUUGCU	importin alpha-2 subunit, putative, expressed [PFAM]	Translation	1
miR47	LOC_Os01g68560	2.5	2	21	1828	1847	AGUAGUCUAUACGUCGGUGA	CCAUCAGAUAUGUAGCCACC	SRF-type transcription factor family protein, expressed [PFAM]	Cleavage	1
miR48	LOC_Os12g02730	3	1	21	174	194	UUCUUUACCUAUGUCGAAUGU	AGGAGAUGGAGGCGGCUUACA	bis, putative, expressed [PFAM]	Translation	1
miR48	LOC_Os01g68160	3	1	21	3172	3192	UUCUUUACCUAUGUCGAAUGU	GAGAAUUGGAUAUAGCUUACU	histone deacetylase 2b, putative, expressed [PFAM]	Cleavage	1
miR48	LOC_Os01g23200	2.5	2	21	1179	1198	UCUUUACCUAUGUCGAAUGU	AGCAGUGGAUAUAGCUUGCA	retrotransposon protein, putative, Ty3-gypsy subclass [PFAM]	Cleavage	1
miR48	LOC_Os01g25679	2.5	2	21	459	478	UCUUUACCUAUGUCGAAUGU	AGCGGUGGAUACAGCUUGCA	retrotransposon protein, putative, Ty3-gypsy subclass [PFAM]	Cleavage	1
miR48	LOC_Os01g64070	2	2	21	2229	2248	UCUUUACCUAUGUCGAAUGU	AGCAGUGGAUACAGCUUGCA	retrotransposon protein, putative, Ty3-gypsy subclass [PFAM]	Cleavage	1
miR48	LOC_Os02g34450	2	2	21	1254	1273	UCUUUACCUAUGUCGAAUGU	AGCAGUGGAUACAGCUUGCA	retrotransposon protein, putative, Ty3-gypsy subclass [PFAM]	Cleavage	1
miR48	LOC_Os04g05730	2	2	21	1098	1117	UCUUUACCUAUGUCGAAUGU	AGCAGUGGAUACAGCUUGCA	retrotransposon protein, putative, Ty3-gypsy subclass [PFAM]	Cleavage	1
miR48	LOC_Os04g11310	2	2	21	1254	1273	UCUUUACCUAUGUCGAAUGU	AGCAGUGGAUACAGCUUGCA	retrotransposon protein, putative, Ty3-gypsy subclass [PFAM]	Cleavage	1
miR48	LOC_Os07g30430	2	2	21	1206	1225	UCUUUACCUAUGUCGAAUGU	AGCAGUGGAUACAGCUUGCA	retrotransposon protein, putative, Ty3-gypsy subclass [PFAM]	Cleavage	1
miR48	LOC_Os07g33500	2	2	21	1254	1273	UCUUUACCUAUGUCGAAUGU	AGCAGUGGAUACAGCUUGCA	retrotransposon protein, putative, Ty3-gypsy subclass [PFAM]	Cleavage	1
miR48	LOC_Os08g38940	2	2	21	1518	1537	UCUUUACCUAUGUCGAAUGU	AGCAGUGGAUACAGCUUGCA	retrotransposon protein, putative, Ty3-gypsy subclass [PFAM]	Cleavage	1
miR48	LOC_Os09g08750	2	2	21	1095	1114	UCUUUACCUAUGUCGAAUGU	AGCAGUGGAUACAGCUUGCA	retrotransposon protein, putative, Ty3-gypsy subclass [PFAM]	Cleavage	1
miR48	LOC_Os10g28930	2	2	21	1254	1273	UCUUUACCUAUGUCGAAUGU	AGCAGUGGAUACAGCUUGCA	retrotransposon protein, putative, Ty3-gypsy subclass [PFAM]	Cleavage	1
miR48	LOC_Os11g27050	2	2	21	1254	1273	UCUUUACCUAUGUCGAAUGU	AGCAGUGGAUACAGCUUGCA	retrotransposon protein, putative, Ty3-gypsy subclass [PFAM]	Cleavage	1
miR48	LOC_Os12g28690	2	2	21	1254	1273	UCUUUACCUAUGUCGAAUGU	AGCAGUGGAUACAGCUUGCA	retrotransposon protein, putative, Ty3-gypsy subclass [PFAM]	Cleavage	1
miR48	LOC_Os01g19100	2	2	21	1254	1273	UCUUUACCUAUGUCGAAUGU	AGCAGUGGAUACAGCUUGCA	retrotransposon protein, putative, Ty3-gypsy subclass, expressed [PFAM]	Cleavage	1
miR48	LOC_Os07g20330	2	2	21	1254	1273	UCUUUACCUAUGUCGAAUGU	AGCAGUGGAUACAGCUUGCA	retrotransposon protein, putative, Ty3-gypsy subclass, expressed [PFAM]	Cleavage	1
miR49	LOC_Os02g42530	2.5	2	21	2765	2784	ACGGAGGGUAAGGAUAACAA	UGUUUCCCAUUCCUAUUUUU	expressed protein [PFAM]	Cleavage	1
miR49	LOC_Os04g54420	2.5	1	21	2137	2157	UACGGAGGGUAAGGAUAACAA	AUGCUGCCCAUUUCUGUUGUU	expressed protein [PFAM]	Cleavage	1
miR49	LOC_Os04g24360	3	2	21	175	194	ACGGAGGGUAAGGAUAACAA	CUCCUCCUGUUCCUAUUGUU	hypothetical protein [PFAM]	Cleavage	1
miR5	LOC_Os06g18820	3	1	21	1260	1280	GCCUUGAUGUACGUGUAGAAA	UGGAAGUGCAUGUACAUUUUU	expressed protein [PFAM]	Cleavage	1
miR5	LOC_Os11g38810	2.5	2	21	963	982	CCUUGAUGUACGUGUAGAAA	UGAACCACAUGCAUAUCUUU	mannose-6-phosphate isomerase, putative, expressed [PFAM]	Cleavage	1
miR5	LOC_Os03g26610	3	1	21	941	961	GCCUUGAUGUACGUGUAGAAA	UGGGACUAGAUGAACAUCUUU	transposon protein, putative, CACTA, En/Spm sub-class [PFAM]	Translation	1
miR50	LOC_Os07g44140	2.5	1	22	1298	1319	GAUCAUUUAUACAAGGAGGAGU	CUAGUCAACAUGUUCCUCCUCG	cytochrome P450 72A1, putative, expressed [PFAM]	Cleavage	1
miR50	LOC_Os08g13570	3	3	22	1772	1791	UCAUUUAUACAAGGAGGAGU	GGUAAGUAUGUUUUUUUUCA	exo70 exocyst complex subunit family protein, expressed [PFAM]	Cleavage	1
miR50	LOC_Os01g33430	3	3	22	1735	1754	UCAUUUAUACAAGGAGGAGU	GGUAGAUAUGUUCCAUCUCA	Leucine Rich Repeat family protein [PFAM]	Cleavage	1
miR52	LOC_Os01g41610	2.5	2	22	433	453	CUCUAUAACCUCUUUUUGUUC	GAGGUGAUGGAGAAGAACAAG	hydrogen-transporting ATP synthase, rotational mechanism, putative, expressed [PFAM]	Cleavage	1
miR52	LOC_Os05g32180	2.5	2	22	909	929	CUCUAUAACCUCUUUUUGUUC	GAGAUAUUGGGGAGAAAGAAG	N-acetyltransferase, putative, expressed [PFAM]	Cleavage	1
miR52	LOC_Os12g06480	2.5	3	22	808	827	UCUAUAACCUCUUUUUGUUC	UGAUGUUGGAGAGAAAUAAG	expressed protein [PFAM]	Cleavage	1
miR52	LOC_Os03g19480	3	1	22	1846	1867	ACUCUAUAACCUCUUUUUGUUC	UGAGAUAUUUGGGAAAAACAGU	polycomb protein EZ3, putative, expressed [PFAM]	Cleavage	1
miR52	LOC_Os04g25090	3	3	22	2585	2604	UCUAUAACCUCUUUUUGUUC	AGGUGUUGGAGGAAAAUAAA	retrotransposon protein, putative, unclassified [PFAM]	Cleavage	1
miR52	LOC_Os04g47030	3	2	22	1069	1089	CUCUAUAACCUCUUUUUGUUC	GAGGAAUUGGAGGAAAAUGAG	hypothetical protein [PFAM]	Cleavage	1
miR52	LOC_Os06g37570	3	3	22	609	628	UCUAUAACCUCUUUUUGUUC	UGGUGUUGGAGAAAGACGAG	expressed protein [PFAM]	Cleavage	1
miR52	LOC_Os08g01710	3	2	22	19	39	CUCUAUAACCUCUUUUUGUUC	GAGAUGAUGGAGAAGGGCAAG	expressed protein [PFAM]	Cleavage	1
miR52	LOC_Os09g17630	3	1	22	1050	1071	ACUCUAUAACCUCUUUUUGUUC	UUGGAUAUUGAAGAGAAACAAG	receptor-like protein kinase 2, putative, expressed [PFAM]	Cleavage	1
miR53	LOC_Os01g09760	3	1	21	3237	3257	GGCAGUACUUGUGUAAAAGGU	CAGUCAUGAAUACAUUGUCCA	DIRP family protein, expressed [PFAM]	Cleavage	1
miR53	LOC_Os07g40100	3	2	21	636	655	GCAGUACUUGUGUAAAAGGU	UGUCAUGGAAAUAUUUUCUA	pollen-specific protein C13 precursor, putative, expressed [PFAM]	Translation	1
miR54	LOC_Os04g57154	3	2	22	1348	1368	AGUCUAGCGAGGGUUCCAAGU	UCUGAUAGCUCCUAGGGUUCA	expressed protein [PFAM]	Cleavage	1
miR54	LOC_Os12g42060	2	1	22	938	959	AAGUCUAGCGAGGGUUCCAAGU	UUCAGAUGGCUGCCAAGGUUCA	OsWAK128b - OsWAK receptor-like protein kinase, expressed [PFAM]	Translation	1
miR54	LOC_Os12g07180	1.5	2	22	436	456	AGUCUAGCGAGGGUUCCAAGU	UCAGAUCGCUCCCAAAGUUCA	transposon protein, putative, Pong sub-class, expressed [PFAM]	Cleavage	1
miR55	LOC_Os05g12040	3	1	21	1593	1613	GAGUAUGGACUGAGAUGGAAA	CUCAUAUCUAUCUCUAUCUUU	cytochrome P450 51, putative, expressed [PFAM]	Translation	1
miR55	LOC_Os06g29490	3	2	21	1393	1412	AGUAUGGACUGAGAUGGAAA	UCAUAGUUGGUUUUACCUUU	expressed protein [PFAM]	Cleavage	1
miR55	LOC_Os04g52560	2.5	2	21	1251	1270	AGUAUGGACUGAGAUGGAAA	UCAUAUUUGGCUCUGCUUUU	transposon protein, putative, unclassified, expressed [PFAM]	Cleavage	1
miR56	LOC_Os01g70430	3	1	21	847	867	GACAAUGACGGGACCGACUCU	CUGUUUCUGUCCUGGCUGGGU	carbonyl reductase 3, putative, expressed [PFAM]	Cleavage	1
miR56	LOC_Os03g32040	2.5	1	21	1087	1107	GACAAUGACGGGACCGACUCU	CUGUUACUGUCAUGGUUGGGA	phenazine biosynthesis-like protein, expressed [PFAM]	Translation	1
miR57	LOC_Os01g18860	2.5	2	21	1253	1272	CGUUGUAGAUUUUGGCAGAA	GCAGCCUCUAAAACUGUUUU	S-adenosylmethionine synthetase 1, putative, expressed [PFAM] 778-1203 PF02773.9 S-adenosylmethionine synthetase, C-terminal domain; 406-774 PF02772.9 S-adenosylmethionine synthetase, central domain; 70-363 PF00438.13 S-adenosylmethionine synthetase, N-terminal domain;	Cleavage	1
miR58	LOC_Os08g17410	3	2	21	1152	1171	CGCCACAGGUACCUACUUUG	CUGGUGUCCAUGGGUGAGAU	BRASSINOSTEROID INSENSITIVE 1 precursor, putative, expressed [PFAM]	Cleavage	1
miR58	LOC_Os03g60939	3	2	21	584	603	CGCCACAGGUACCUACUUUG	GUGGUGUCCAUGGUUGGAAU	dolichol-phosphate mannosyltransferase, putative, expressed [PFAM]	Cleavage	1
miR58	LOC_Os08g43310	3	2	21	163	182	CGCCACAGGUACCUACUUUG	GCGGUGUCUGUGGGUGAGAA	PE-PGRS FAMILY PROTEIN, len: 767. Member of M. tuberculosis PE family, Gly-, Ala-rich PGRS subfamily. Contains PS00583 pfkBfamily of carboh, putative [PFAM]	Cleavage	1
miR58	LOC_Os05g20020	3	1	21	79	99	ACGCCACAGGUACCUACUUUG	UUCGGUGUCCAUGGAAGGAAC	polygalacturonase precursor, putative, expressed [PFAM]	Cleavage	1
miR59	LOC_Os07g09040	2.5	2	21	371	390	CGUCCAUUAUGCUGUGGUGA	GCAGGUAUUACGACAUCACG	peptidyl-prolyl cis-trans isomerase, FKBP-type family protein, expressed [PFAM]	Cleavage	1
miR6	LOC_Os02g03220	3	1	22	71	92	GUCUCGAUGUGGGAAUAGUGGU	CAGAGCUUCAUUCUGAUCACCA	expressed protein [PFAM]	Cleavage	1
miR6	LOC_Os11g34110	3	1	22	1225	1246	GUCUCGAUGUGGGAAUAGUGGU	CUGAGCUACACCUGUGUCACCA	expressed protein [PFAM]	Translation	1
miR60	LOC_Os08g20020	3	2	22	833	853	GGCCUCGAGUUCCGUCAGUCA	CCGGAGCACAAGGCUGUUAGU	cytoskeletal protein, putative, expressed [PFAM]	Cleavage	1
miR60	LOC_Os05g07220	2	3	22	3532	3551	GCCUCGAGUUCCGUCAGUCA	UGGAGCUCUAGGUAGUCAGU	kelch motif family protein, expressed [PFAM]	Cleavage	1
miR60	LOC_Os05g09440	2.5	3	22	1049	1068	GCCUCGAGUUCCGUCAGUCA	CGGCGCUCAAGGUGGUCGGU	NADP-dependent malic enzyme, chloroplast precursor, putative, expressed [PFAM] 436-978 PF00390.12 Malic enzyme, N-terminal domain;	Cleavage	1
miR61	LOC_Os02g55050	3	3	22	1754	1773	UGGAAACAGUAUAUAAGGUA	ACCUUUGUUAUAUAUAUCGU	F-box domain containing protein, expressed [PFAM]	Cleavage	1
miR62	LOC_Os12g07060	3	1	21	925	945	GGUACUCCCGAAGACCGUUUC	CUAUGAAGGUUUUUGGCAAGG	chaperone protein dnaJ, putative, expressed [PFAM] 279-467 PF00226.24 DnaJ domain;	Cleavage	1
miR62	LOC_Os07g06410	2	2	21	639	658	GUACUCCCGAAGACCGUUUC	CAUGAGGGCUGCUGGUGAAG	deoxyribonuclease, putative, expressed [PFAM]	Translation	1
miR62	LOC_Os02g52420	3	2	21	392	411	GUACUCCCGAAGACCGUUUC	CAUGAGGGCUUCUGGAAAGC	methionine aminopeptidase 1B, chloroplast precursor, putative, expressed [PFAM]	Cleavage	1
miR62	LOC_Os01g68020	3	2	21	1088	1107	GUACUCCCGAAGACCGUUUC	AGUGGGGGCUUCUGGUGAAG	protein binding protein, putative, expressed [PFAM]	Cleavage	1
miR62	LOC_Os04g48060	3	1	21	1014	1034	GGUACUCCCGAAGACCGUUUC	UUAUCAGGCCUUCUGGCAAAG	replication factor C subunit 4, putative, expressed [PFAM]	Cleavage	1
miR63	LOC_Os01g57210	3	1	21	2324	2344	GGUAAGAUCGACAACAGCAGU	CUGUUCUAGCUGAUGUUGUUA	katanin p80 WD40-containing subunit B1 homolog 1, putative, expressed [PFAM]	Translation	1
miR63	LOC_Os08g01580	3	1	21	529	549	GGUAAGAUCGACAACAGCAGU	CUAAUCCAGCUGUUGUCGUUA	NBS-LRR disease resistance protein, putative [PFAM]	Cleavage	1
miR63	LOC_Os07g43840	3	1	21	602	622	GGUAAGAUCGACAACAGCAGU	UUAUUUUAGUUGUGGUCGUCA	nucleic acid binding protein, putative [PFAM]	Cleavage	1
miR63	LOC_Os07g35340	3	2	21	2283	2302	GUAAGAUCGACAACAGCAGU	UAUUCUAGUUGUUGUCAUUA	receptor-like serine-threonine protein kinase, putative, expressed [PFAM]	Cleavage	1
miR64	LOC_Os07g23944	2.5	1	21	3116	3136	GGUAAGAUCGACAACAGUAGC	CCAUUUUAGUUAUUGUCAUUG	alpha-glucosidase 2, putative, expressed [PFAM]	Translation	1
miR64	LOC_Os01g08750	3	2	21	1149	1168	GUAAGAUCGACAACAGUAGC	UAUUUUGGUUGUUGUUAUUG	expressed protein [PFAM]	Cleavage	1
miR64	LOC_Os06g24594	3	1	21	2273	2293	GGUAAGAUCGACAACAGUAGC	CCAUUUUAGCUGGUGUCAUGG	histone mRNA exonuclease 1, putative, expressed [PFAM]	Translation	1
miR64	LOC_Os12g13630	3	1	21	247	267	GGUAAGAUCGACAACAGUAGC	UCAUUGUUGCUGUUGUCAUUG	hypothetical protein [PFAM]	Cleavage	1
miR64	LOC_Os07g35340	2.5	2	21	2283	2302	GUAAGAUCGACAACAGUAGC	UAUUCUAGUUGUUGUCAUUA	receptor-like serine-threonine protein kinase, putative, expressed [PFAM]	Cleavage	1
miR65	LOC_Os04g02110	2.5	2	22	3903	3923	ACGUCUGAAGUUAGUGCGUCU	UUUAGGCUUCAAUCAUGCAGA	disease resistance RPP13-like protein 1, putative, expressed [PFAM]	Cleavage	1
miR65	LOC_Os06g51260	3	1	22	1396	1417	UACGUCUGAAGUUAGUGCGUCU	AUGCAAAUUUCAAUAACGCAGG	expressed protein [PFAM]	Cleavage	1
miR65	LOC_Os10g04170	0	1	22	137	158	UACGUCUGAAGUUAGUGCGUCU	AUGCAGACUUCAAUCACGCAGA	hypothetical protein [PFAM]	Cleavage	1
miR65	LOC_Os01g46810	2	3	22	2262	2281	CGUCUGAAGUUAGUGCGUCU	GCAGAUUUCAGUUAUGCAGA	viral A-type inclusion protein repeat containing protein, expressed [PFAM]	Cleavage	1
miR66	LOC_Os04g52450	2.5	3	22	1750	1769	UGGUAUUACAGUGAUGGUAA	AUCAUGAUGUCACCACCAUU	aminotransferase y4uB, putative, expressed [PFAM]	Cleavage	1
miR66	LOC_Os05g46420	3	1	22	1236	1257	GAUGGUAUUACAGUGAUGGUAA	CUACCAUAAUAACAUUAUCAUU	expressed protein [PFAM]	Translation	1
miR66	LOC_Os08g37040	3	3	22	1178	1197	UGGUAUUACAGUGAUGGUAA	CUUAUAGUGUUACUACCAUU	gibberellin receptor GID1L2, putative, expressed [PFAM]	Cleavage	1
miR66	LOC_Os11g04440	3	3	22	398	417	UGGUAUUACAGUGAUGGUAA	ACUAUGAUGUUACUGCUGUU	mitochondrial glycoprotein, expressed [PFAM]	Cleavage	1
miR66	LOC_Os09g29190	2.5	1	22	1712	1733	GAUGGUAUUACAGUGAUGGUAA	UUAUCAUGAUGACACUACCAUU	phosphoribosylaminoimidazole-succinocarboxamide synthase, chloroplast precursor, putative, expressed [PFAM]	Translation	1
miR67	LOC_Os11g05080	1.5	1	22	1085	1106	UGUUUGCUAGGUAUGUUUGUAA	ACAAAAGAUCCAUACAGACAUU	expressed protein [PFAM]	Cleavage	1
miR67	LOC_Os12g05080	3	1	22	1031	1052	UGUUUGCUAGGUAUGUUUGUAA	ACCAAAGAUCCAUGCAGACAUU	expressed protein [PFAM]	Cleavage	1
miR68	LOC_Os04g16771	0	1	22	990	1011	CGUCGUUCACUAACUCAAGUCA	GCAGCAAGUGAUUGAGUUCAGU	chloroplast 50S ribosomal protein L2, putative, expressed [PFAM] 584-814 PF00181.16 Ribosomal Proteins L2, RNA binding domain; 2225-2458 PF00203.14 Ribosomal protein S19;	Cleavage	1
miR68	LOC_Os05g22540	3	3	22	143	162	UCGUUCACUAACUCAAGUCA	AGCGGGAGAUUGAGUUCAGG	retrotransposon protein, putative, Ty3-gypsy subclass [PFAM]	Cleavage	1
miR68	LOC_Os06g28380	3	3	22	908	927	UCGUUCACUAACUCAAGUCA	AGCGGGAGAUUGAGUUCAGG	retrotransposon protein, putative, Ty3-gypsy subclass [PFAM]	Cleavage	1
miR68	LOC_Os08g22540	3	3	22	881	900	UCGUUCACUAACUCAAGUCA	AGCGGGAGAUUGAGUUCAGG	retrotransposon protein, putative, Ty3-gypsy subclass [PFAM]	Cleavage	1
miR68	LOC_Os08g17170	3	3	22	1523	1542	UCGUUCACUAACUCAAGUCA	AGCGGGAGAUUGAGUUCAGG	retrotransposon protein, putative, Ty3-gypsy subclass [PFAM] 1024-1374 PF08284.4 Retroviral aspartyl protease;	Cleavage	1
miR68	LOC_Os03g41770	3	3	22	2024	2043	UCGUUCACUAACUCAAGUCA	AGCGGGAGAUUGAGUUCAGG	retrotransposon protein, putative, Ty3-gypsy subclass [PFAM] 1633-1863 PF08284.4 Retroviral aspartyl protease;	Cleavage	1
miR69	LOC_Os03g44580	3	1	22	230	251	AUCGUGCGCGUAGGCAAAAGAA	UGCUGCGCGCGUCCGUUUUCUU	expressed protein [PFAM]	Cleavage	1
miR69	LOC_Os10g33730	3	3	22	2478	2497	CGUGCGCGUAGGCAAAAGAA	ACACGCGCAUUUCUUUUCUU	pentatricopeptide repeat protein PPR986-12, putative, expressed [PFAM]	Cleavage	1
miR7	LOC_Os11g02290	3	1	20	113	132	ACGGUAGGGUGUGCAGGACC	UUCCAUUCCACACGUCUUGA	expressed protein [PFAM]	Cleavage	1
miR70	LOC_Os01g26090	1	1	21	184	204	AUAUGGCAGCUAGAGCGUGUU	UAUACCGUCGAUUUCGUACAA	hypothetical protein [PFAM]	Cleavage	1
miR70	LOC_Os01g47010	3	1	21	194	214	AUAUGGCAGCUAGAGCGUGUU	UAUACCGUCGAUUUUAUACAA	hypothetical protein [PFAM]	Cleavage	1
miR70	LOC_Os03g59560	1.5	1	21	196	216	AUAUGGCAGCUAGAGCGUGUU	UAUACCGUCGGUGUCGCACAA	hypothetical protein [PFAM]	Translation	1
miR70	LOC_Os10g36130	0.5	1	21	151	171	AUAUGGCAGCUAGAGCGUGUU	UAUACCGUCGGUCUCGCACAA	hypothetical protein [PFAM]	Cleavage	1
miR70	LOC_Os12g39940	2	1	21	515	535	AUAUGGCAGCUAGAGCGUGUU	UAUACUAUCGGUCUCGCACAA	retrotransposon protein, putative, unclassified [PFAM]	Cleavage	1
miR70	LOC_Os05g50580	1	1	21	1546	1566	AUAUGGCAGCUAGAGCGUGUU	UAUAUCGUCGAUCUCGUACAA	SCPL50, putative, expressed [PFAM]	Cleavage	1
miR71	LOC_Os08g34270	3	1	21	539	559	AGAAAUCUCAUGUGGUGAACU	UCUUGAAAGUAUAUCACUUGA	expressed protein [PFAM]	Cleavage	1
miR71	LOC_Os11g38000	3	2	21	1764	1783	GAAAUCUCAUGUGGUGAACU	CUUUAGAGUGCAUUACAUGA	RGH2A, putative, expressed [PFAM]	Cleavage	1
miR72	LOC_Os11g01820	3	1	21	2966	2986	UAGAGUACUAUGGAAGAGUUU	AUCUCAUAAUACCUCCUCAAG	ATCHX15, putative, expressed [PFAM]	Cleavage	1
miR72	LOC_Os04g40470	3	1	21	1687	1707	UAGAGUACUAUGGAAGAGUUU	AUCUUGAGAUACUUUCUCAAG	cytochrome P450 71A9, putative, expressed [PFAM]	Cleavage	1
miR72	LOC_Os06g20879	1.5	1	21	1355	1375	UAGAGUACUAUGGAAGAGUUU	AUCUCAUAGUACCUUCUCAAA	expressed protein [PFAM]	Cleavage	1
miR72	LOC_Os06g47980	3	1	21	780	800	UAGAGUACUAUGGAAGAGUUU	ACCUCAUGGUAUCUUCUUAAG	expressed protein [PFAM]	Cleavage	1
miR72	LOC_Os12g03720	2	1	21	971	991	UAGAGUACUAUGGAAGAGUUU	ACCUCAUGAUACCAUCUCAAA	glucosamine--fructose-6-phosphate aminotransferase, putative, expressed [PFAM]	Cleavage	1
miR72	LOC_Os01g66760	2.5	1	21	1352	1372	UAGAGUACUAUGGAAGAGUUU	AUCUCAUGGUACCUCCUCAAG	leucine-rich repeat receptor protein kinase EXS precursor, putative, expressed [PFAM]	Cleavage	1
miR72	LOC_Os05g35130	3	1	21	79	99	UAGAGUACUAUGGAAGAGUUU	ACCUCAUGGUACCUACUCAAA	retrotransposon protein, putative, unclassified [PFAM]	Cleavage	1
miR72	LOC_Os12g39070	2	2	21	592	611	AGAGUACUAUGGAAGAGUUU	UCUCAUGGUGCUUUCUCAAG	TATA-binding protein 2, putative, expressed [PFAM] 259-501 PF00352.14 Transcription factor TFIID (or TATA-binding protein, TBP);	Cleavage	1
miR72	LOC_Os03g45410	2	2	21	645	664	AGAGUACUAUGGAAGAGUUU	UCUCAUGGUGCUUUCUCAAG	TATA-binding protein 2, putative, expressed [PFAM] 312-554 PF00352.14 Transcription factor TFIID (or TATA-binding protein, TBP);	Cleavage	1
miR72	LOC_Os06g47840	3	1	21	441	461	UAGAGUACUAUGGAAGAGUUU	AUCUCAUGAAAGCUUCUCAGG	zinc finger protein 622, putative, expressed [PFAM]	Translation	1
miR73	LOC_Os03g46950	3	1	21	53	73	AGACUCUUCUAAGAGAUAGAC	UCAGAGAAGGUUCUCCAUCUG	expressed protein [PFAM]	Cleavage	1
miR73	LOC_Os03g02160	2.5	2	21	1693	1712	GACUCUUCUAAGAGAUAGAC	CUUAGAAGGUUUUCUGUCUG	zinc finger C-x8-C-x5-C-x3-H type family protein, expressed [PFAM]	Cleavage	1
miR75	LOC_Os01g47050	3	1	21	1929	1949	GGCUUAGUCGAGAACAGGAGU	CUGAAUGAGCUAUUGUCCUUA	kelch motif family protein, expressed [PFAM]	Translation	1
miR76	LOC_Os07g35520	3	1	21	1837	1857	GUUCUUUUAUAUGGUAAGUAU	UAAGUAAAUAUACCGUUCAUU	glucan endo-1,3-beta-glucosidase 3 precursor, putative, expressed [PFAM]	Cleavage	1
miR76	LOC_Os02g54624	2.5	2	21	2238	2257	UUCUUUUAUAUGGUAAGUAU	AAGAAAGUAUAUCGUUUGUA	protein binding protein, putative, expressed [PFAM]	Cleavage	1
miR76	LOC_Os06g02550	2.5	2	21	995	1014	UUCUUUUAUAUGGUAAGUAU	AAGAAAAAAUAUUAUUCAUG	serine/threonine-protein kinase MAK, putative, expressed [PFAM]	Cleavage	1
miR77	LOC_Os01g16870	3	3	22	1822	1841	GUUGAAGAUGAGGCACAAGA	AAGUUUCUGCUCUGUGUUCU	argonaute-like protein, putative, expressed [PFAM]	Cleavage	1
miR77	LOC_Os04g49530	3	1	22	9	30	UGGUUGAAGAUGAGGCACAAGA	ACCGCCUUCUACUCCGUCUUCU	expressed protein [PFAM]	Cleavage	1
miR77	LOC_Os11g34660	2.5	3	22	535	554	GUUGAAGAUGAGGCACAAGA	CAAUUGCUACUUUGUGUUCU	protease inhibitor/seed storage/LTP family protein, expressed [PFAM]	Cleavage	1
miR8	LOC_Os09g08890	3	1	21	675	695	AGAUACGAUCAAAGAUGCCAG	UCUAUGUUAGAUUCUCCGGUC	mitochondrial 60S ribosomal protein L5, putative, expressed [PFAM]	Translation	1
miR9	LOC_Os02g39160	3	2	21	1336	1355	CUUUAGUAGUCAGCGGAAGU	GAAGUGGUCAGUUGCCUUUA	hydroxymethylbutenyl 4-diphosphate synthase, putative, expressed [PFAM] 429-1229 PF04551.7 GcpE protein;	Cleavage	1
miR9	LOC_Os01g56050	3	2	21	1197	1216	CUUUAGUAGUCAGCGGAAGU	GCAGUCAUCGGUUGCCUUCG	transparent testa 12 protein, putative [PFAM]	Cleavage	1
miR9	LOC_Os12g18910	3	2	21	1446	1465	CUUUAGUAGUCAGCGGAAGU	GAGGUCGUCAGUUGCUUUCG	transposon protein, putative, unclassified [PFAM]	Cleavage	1
