# Supplementary material for: Deep sequencing on genome-wide scale reveals the unique composition and expression patterns of microRNAs in developing pollen of Oryza sativa
Source: Genome Biol. 2011 Jun 16;12(6):R53. doi: 10.1186/gb-2011-12-6-r53 (PMC3218841; doi:10.1186/gb-2011-12-6-r53)
Supplement: Additional file 10 — Expression profiles of known miRNAs and novel miRNAs and their targets. (a) Kn-miRs and targets; (b) nov-miRs and targets. [file gb-2011-12-6-r53-S10.XLS]

## Sheet: Additional file 10a
		(a). Expression profiles of kn-miRs and their targtes. CF, the Pearson' Correlation Coefficient of expression profiles between miRNAs and their predicted targets; N, Not having the data of targets' expression profiles.
	Expression of miRNAs							Expression of targets
sRNA_Acc.	UNM	BCP	TCP	Callus	Root	Leaf	CF	UNM	BCP	TCP	Callus	Root	Leaf	Target_Acc	annotation	stage	Target_Desc.	Probe Set ID
osa-miR441b	0	0	0	1.08627	2.60624	0	-0.826789	34.8333	54.8333	31.8	11.0333	6.5	35.5333	LOC_Os09g09820	transposon		retrotransposon protein, putative, unclassified, expressed	Os.54271.1.S1_at
osa-miR441a/c	0	0	0	1.08627	5.21249	0	-0.740955	34.8333	54.8333	31.8	11.0333	6.5	35.5333	LOC_Os09g09820	transposon		retrotransposon protein, putative, unclassified, expressed	Os.54271.1.S1_at
osa-miR441b	0	0	0	1.08627	2.60624	0	-0.618211	84.9333	83.2333	123.233	64.7667	52.9	180.533	LOC_Os12g37510	cell wall		UDP-glucoronosyl and UDP-glucosyl transferase domain containing protein, expressed	Os.27695.1.S1_at
osa-miR441a/c	0	0	0	1.08627	5.21249	0	-0.558638	84.9333	83.2333	123.233	64.7667	52.9	180.533	LOC_Os12g37510	cell wall		UDP-glucoronosyl and UDP-glucosyl transferase domain containing protein, expressed	Os.27695.1.S1_at
osa-miR441b	0	0	0	1.08627	2.60624	0	-0.529324	32.6333	15.6	12.3667	4.06667	3.96667	5.8	LOC_Os02g43560	TF		OsWRKY34 - Superfamily of rice TFs having WRKY and zinc finger domains, expressed	OsAffx.24704.1.S1_s_at
osa-miR441b	0	0	0	1.08627	2.60624	0	-0.479405	24.0333	108.833	191.233	11.3	9.5	22.2333	LOC_Os08g06500	PPR repeat		PPR repeat domain containing protein, putative, expressed	OsAffx.5723.1.A1_x_at
osa-miR441a/c	0	0	0	1.08627	5.21249	0	-0.463037	32.6333	15.6	12.3667	4.06667	3.96667	5.8	LOC_Os02g43560	TF		OsWRKY34 - Superfamily of rice TFs having WRKY and zinc finger domains, expressed	OsAffx.24704.1.S1_s_at
osa-miR441b	0	0	0	1.08627	2.60624	0	-0.461473	87.9	69.3	148.8	50.3333	56.8333	62.2333	LOC_Os09g12230	protein degration		ubiquitin-conjugating enzyme E2-17 kDa, putative, expressed	OsAffx.17659.1.S1_at
osa-miR441b	0	0	0	1.08627	2.60624	0	-0.46088	4286.2	4530.8	1177.6	1602.3	868.133	889.1	LOC_Os01g34620	metabolism and others		OsGrx_S15.1 - glutaredoxin subgroup II, expressed	Os.37652.2.S1_at
osa-miR441a/c	0	0	0	1.08627	5.21249	0	-0.434096	4286.2	4530.8	1177.6	1602.3	868.133	889.1	LOC_Os01g34620	metabolism and others		OsGrx_S15.1 - glutaredoxin subgroup II, expressed	Os.37652.2.S1_at
osa-miR441a/c	0	0	0	1.08627	5.21249	0	-0.420556	24.0333	108.833	191.233	11.3	9.5	22.2333	LOC_Os08g06500	PPR repeat		PPR repeat domain containing protein, putative, expressed	OsAffx.5723.1.A1_x_at
osa-miR441a/c	0	0	0	1.08627	5.21249	0	-0.389981	87.9	69.3	148.8	50.3333	56.8333	62.2333	LOC_Os09g12230	protein degration		ubiquitin-conjugating enzyme E2-17 kDa, putative, expressed	OsAffx.17659.1.S1_at
osa-miR441a/c	0	0	0	1.08627	5.21249	0	-0.339141	291.767	213.167	64.0667	213.833	92.6	105.733	LOC_Os01g68230	unknown		expressed protein	Os.47795.1.S1_at
osa-miR441b	0	0	0	1.08627	2.60624	0	-0.337324	124.367	436.167	303.4	72.3	36.9	4641.43	LOC_Os05g41190	unknown		expressed protein	Os.27687.1.S1_at
osa-miR441a/c	0	0	0	1.08627	5.21249	0	-0.296084	124.367	436.167	303.4	72.3	36.9	4641.43	LOC_Os05g41190	unknown		expressed protein	Os.27687.1.S1_at
osa-miR441b	0	0	0	1.08627	2.60624	0	-0.27371	291.767	213.167	64.0667	213.833	92.6	105.733	LOC_Os01g68230	unknown		expressed protein	Os.47795.1.S1_at
osa-miR441b	0	0	0	1.08627	2.60624	0	-0.269054	36.8333	59.0333	150.667	30.4	132.733	2771.03	LOC_Os03g52010	metabolism and others		phosphatidylcholine-sterol acyltransferase precursor, putative, expressed	Os.53266.1.S1_at
osa-miR441a/c	0	0	0	1.08627	5.21249	0	-0.228172	36.8333	59.0333	150.667	30.4	132.733	2771.03	LOC_Os03g52010	metabolism and others		phosphatidylcholine-sterol acyltransferase precursor, putative, expressed	Os.53266.1.S1_at
osa-miR441a/c	0	0	0	1.08627	5.21249	0	-0.192539	66.2	80.8333	55.5	152.1	82.8667	335.267	LOC_Os08g19114	unknown		expressed protein	Os.17546.1.S2_at
osa-miR441b	0	0	0	1.08627	2.60624	0	-0.168783	1882.33	2182.93	1227.33	831.233	2752.73	8238.23	LOC_Os03g50070	metabolism and others		DUF1295 domain containing protein, putative, expressed	Os.3167.1.S1_at
osa-miR441b	0	0	0	1.08627	2.60624	0	-0.165767	66.2	80.8333	55.5	152.1	82.8667	335.267	LOC_Os08g19114	unknown		expressed protein	Os.17546.1.S2_at
osa-miR441a/c	0	0	0	1.08627	5.21249	0	-0.0955787	1882.33	2182.93	1227.33	831.233	2752.73	8238.23	LOC_Os03g50070	metabolism and others		DUF1295 domain containing protein, putative, expressed	Os.3167.1.S1_at
osa-miR441a/c	0	0	0	1.08627	5.21249	0	-0.0779043	29.5333	48.8667	215.6	6138.37	277.233	2943.07	LOC_Os02g44990	protein degration		F-box domain containing protein, expressed	Os.26517.1.S1_at
osa-miR441a/c	0	0	0	1.08627	5.21249	0	-0.0299901	77.5	91.8333	236.4	557.4	109.1	101.733	LOC_Os06g43980	unknown		expressed protein	Os.51521.1.S2_at
osa-miR441b	0	0	0	1.08627	2.60624	0	-0.00569108	9.7	9.06667	20.4333	3.03333	20.3	29.2667	LOC_Os06g19990	metabolism and others		GPI-anchored protein, putative, expressed	OsAffx.22799.1.S1_at
osa-miR441b	0	0	0	1.08627	2.60624	0	0.0284354	67.8333	53.6667	29.3333	363.1	767.567	2384.57	LOC_Os10g39520	defense		MLO domain containing protein, putative, expressed	Os.2653.1.S1_at
osa-miR441a/c	0	0	0	1.08627	5.21249	0	0.0573886	67.8333	53.6667	29.3333	363.1	767.567	2384.57	LOC_Os10g39520	defense		MLO domain containing protein, putative, expressed	Os.2653.1.S1_at
osa-miR441b	0	0	0	1.08627	2.60624	0	0.10919	29.5333	48.8667	215.6	6138.37	277.233	2943.07	LOC_Os02g44990	protein degration		F-box domain containing protein, expressed	Os.26517.1.S1_at
osa-miR441a/c	0	0	0	1.08627	5.21249	0	0.126408	9.7	9.06667	20.4333	3.03333	20.3	29.2667	LOC_Os06g19990	metabolism and others		GPI-anchored protein, putative, expressed	OsAffx.22799.1.S1_at
osa-miR441b	0	0	0	1.08627	2.60624	0	0.168242	77.5	91.8333	236.4	557.4	109.1	101.733	LOC_Os06g43980	unknown		expressed protein	Os.51521.1.S2_at
osa-miR441b	0	0	0	1.08627	2.60624	0	0.313549	278.7	21.8	17.6	315.433	3329.3	4934.2	LOC_Os08g44850	metabolism and others		SRC2, putative, expressed	Os.8789.1.S1_at
osa-miR441b	0	0	0	1.08627	2.60624	0	0.366358	134.667	84.0667	37.6667	176.6	318.3	431.967	LOC_Os08g04300	cell wall		fringe-related protein, putative, expressed	Os.50199.1.S1_at
osa-miR441a/c	0	0	0	1.08627	5.21249	0	0.378569	278.7	21.8	17.6	315.433	3329.3	4934.2	LOC_Os08g44850	metabolism and others		SRC2, putative, expressed	Os.8789.1.S1_at
osa-miR441a/c	0	0	0	1.08627	5.21249	0	0.389531	134.667	84.0667	37.6667	176.6	318.3	431.967	LOC_Os08g04300	cell wall		fringe-related protein, putative, expressed	Os.50199.1.S1_at
osa-miR441b	0	0	0	1.08627	2.60624	0	0.405323	1555.2	1239.93	1208.37	634.567	1797.13	613.667	LOC_Os03g44200	defense		beclin-1-like protein, putative, expressed	Os.17074.1.S1_at
osa-miR441a/c	0	0	0	1.08627	5.21249	0	0.532788	1555.2	1239.93	1208.37	634.567	1797.13	613.667	LOC_Os03g44200	defense		beclin-1-like protein, putative, expressed	Os.17074.1.S1_at
osa-miR441a/c	0	0	0	1.08627	5.21249	0	0.612572	50.1333	40.9	107.767	1243.93	1244.4	1045.7	LOC_Os09g28180	cell wall		D-mannose binding lectin family protein, expressed	Os.18717.2.S1_at
osa-miR441a/c	0	0	0	1.08627	5.21249	0	0.659428	1687.03	380.3	82.7333	6501.3	7397.3	5839.7	LOC_Os05g51140	unknown		expressed protein	Os.11298.1.S1_at
osa-miR441b	0	0	0	1.08627	2.60624	0	0.701216	50.1333	40.9	107.767	1243.93	1244.4	1045.7	LOC_Os09g28180	cell wall		D-mannose binding lectin family protein, expressed	Os.18717.2.S1_at
osa-miR441b	0	0	0	1.08627	2.60624	0	0.732017	1687.03	380.3	82.7333	6501.3	7397.3	5839.7	LOC_Os05g51140	unknown		expressed protein	Os.11298.1.S1_at
osa-miR1859	114.515	0	0	23.8979	10.425	11.3941	-0.221714	22.8	59.8667	42.2667	6	11.7	7.96667	LOC_Os02g43780	metabolism and others	pollen enriched	hAT dimerisation domain-containing protein, putative	OsAffx.12481.1.S1_at
osa-miR1859	114.515	0	0	23.8979	10.425	11.3941	-0.214051	76.9667	73.4333	167.567	57.9667	82.5	51.8667	LOC_Os12g09710	defense	pollen enriched	NBS-LRR disease resistance protein, putative	OsAffx.19580.1.S1_at
osa-miR1859	114.515	0	0	23.8979	10.425	11.3941	0.251157	233.167	261.133	228.067	100.3	64.7	72.5667	LOC_Os11g40160	unknown	pollen enriched	expressed protein	Os.51651.1.A1_at
osa-miR1859	114.515	0	0	23.8979	10.425	11.3941	0.291799	67.1667	27.6	26.6667	43.3333	99.2667	61.2	LOC_Os01g25810	defense	pollen enriched	powdery mildew resistance protein PM3A, putative, expressed	OsAffx.11205.1.S1_at
osa-miR808	0	0	0	0	0	2.27882	-0.506733	272.333	185.933	144.3	267.067	255.333	151.667	LOC_Os12g13174	unknown		expressed protein	Os.16330.1.S1_at
osa-miR808	0	0	0	0	0	2.27882	-0.442469	4588.2	2264.53	583.933	1973.57	3087.27	904.433	LOC_Os02g45650	protein degration		CAAX prenyl protease 1, putative, expressed	Os.13475.1.S1_at
osa-miR808	0	0	0	0	0	2.27882	-0.432393	25.4667	78.8	129.6	119.767	27.5333	24.5	LOC_Os04g32610	unknown		expressed protein	OsAffx.27622.1.S1_x_at
osa-miR808	0	0	0	0	0	2.27882	-0.382198	4286.2	4530.8	1177.6	1602.3	868.133	889.1	LOC_Os01g34620	metabolism and others		OsGrx_S15.1 - glutaredoxin subgroup II, expressed	Os.37652.2.S1_at
osa-miR808	0	0	0	0	0	2.27882	-0.294715	80.7	74.9667	45.7333	3235.53	5791.03	90.4667	LOC_Os09g34250	hormone		indole-3-acetate beta-glucosyltransferase, putative, expressed	Os.48216.1.S1_at
osa-miR808	0	0	0	0	0	2.27882	-0.258556	24.0333	108.833	191.233	11.3	9.5	22.2333	LOC_Os08g06500	PPR repeat		PPR repeat domain containing protein, putative, expressed	OsAffx.5723.1.A1_x_at
osa-miR808	0	0	0	0	0	2.27882	-0.228549	87.9	69.3	148.8	50.3333	56.8333	62.2333	LOC_Os09g12230	protein degration		ubiquitin-conjugating enzyme E2-17 kDa, putative, expressed	OsAffx.17659.1.S1_at
osa-miR808	0	0	0	0	0	2.27882	-0.226898	139.5	77.8	1403.53	213.1	103.967	96.5333	LOC_Os04g35260	metabolism and others		DEAD/DEAH box helicase domain containing protein, expressed	OsAffx.14148.2.S1_s_at
osa-miR808	0	0	0	0	0	2.27882	-0.211846	58.5	62.7667	77.3333	37.5667	32.6	44.9667	LOC_Os04g02640	metabolism and others		3-ketoacyl-CoA synthase, putative, expressed	Os.50130.1.S1_at
osa-miR808	0	0	0	0	0	2.27882	-0.170808	6.23333	11.8333	37.7667	11.8667	736.633	38.5333	LOC_Os04g58070	protein degration		aspartic proteinase nepenthesin-2 precursor, putative, expressed	OsAffx.14464.1.S1_x_at
osa-miR808	0	0	0	0	0	2.27882	-0.133862	29.3	51.5667	121.867	34.5	78.9333	51.9667	LOC_Os03g40600	cytochrome P450		cytochrome P450 78A11, putative, expressed	OsAffx.13267.1.S1_at
osa-miR808	0	0	0	0	0	2.27882	0.262778	29.5333	48.8667	215.6	6138.37	277.233	2943.07	LOC_Os02g44990	protein degration		F-box domain containing protein, expressed	Os.26517.1.S1_at
osa-miR808	0	0	0	0	0	2.27882	0.327333	26.0667	113.033	110.733	174.233	1885.7	1067.33	LOC_Os03g09880	hormone		AIR12, putative, expressed	Os.49607.1.S1_at
osa-miR808	0	0	0	0	0	2.27882	0.418381	824.833	940.967	185.867	566.433	727.933	945.033	LOC_Os10g04580	signaling		ras-related protein, putative, expressed	Os.46527.1.S1_at
osa-miR808	0	0	0	0	0	2.27882	0.48355	1799.93	2213.23	1648.97	1895.7	2169.3	2237.77	LOC_Os08g36840	metabolism and others		glycoprotein 3-alpha-L-fucosyltransferase A, putative, expressed	Os.26473.1.S1_at
osa-miR808	0	0	0	0	0	2.27882	0.707907	9.7	9.06667	20.4333	3.03333	20.3	29.2667	LOC_Os06g19990	metabolism and others		GPI-anchored protein, putative, expressed	OsAffx.22799.1.S1_at
osa-miR808	0	0	0	0	0	2.27882	0.948411	66.2	80.8333	55.5	152.1	82.8667	335.267	LOC_Os08g19114	unknown		expressed protein	Os.17546.1.S2_at
osa-miR808	0	0	0	0	0	2.27882	0.9756	387.533	105.867	65.7333	188.5	176.167	1392.83	LOC_Os05g43650	unknown		expressed protein	Os.27836.3.A1_at
osa-miR808	0	0	0	0	0	2.27882	0.99653	124.367	436.167	303.4	72.3	36.9	4641.43	LOC_Os05g41190	unknown		expressed protein	Os.27687.1.S1_at
osa-miR808	0	0	0	0	0	2.27882	0.99912	10.9	8.66667	51.6667	21.6333	31.5	940.067	LOC_Os07g11790	metabolism and others		terpene synthase 7, putative, expressed	OsAffx.28405.2.S1_x_at
osa-miR808	0	0	0	0	0	2.27882	0.999425	151.733	106.4	223.533	93.4333	79.6667	3901.1	LOC_Os03g54130	protein degration		cysteine protease 1 precursor, putative, expressed	Os.11707.1.A1_at
osa-miR808	0	0	0	0	0	2.27882	N	N	N	N	N	N	N	LOC_Os04g20400	hormone		cytokinin-O-glucosyltransferase 1, putative, expressed	N
osa-miR1883a/b	0	0	0	0	18.2437	4.55765	-0.543887	140.633	129.333	106.867	87.2	71.8667	49.9333	LOC_Os12g15260	unknown		hypothetical protein	OsAffx.19683.1.S1_at
osa-miR396f	1002	829.176	1908.88	10.8627	1855.65	4254.56	-0.747422	71.6667	34.4333	27.5	92.2333	52.1667	20.9667	LOC_Os01g36880	unknown		hypothetical protein	OsAffx.2170.1.S1_s_at
osa-miR396f	1002	829.176	1908.88	10.8627	1855.65	4254.56	-0.556037	99.6333	78.2	122.967	728.467	54.6	78.3	LOC_Os04g51190	TF		growth-regulating factor, putative, expressed	Os.9714.2.A1_a_at
osa-miR396f	1002	829.176	1908.88	10.8627	1855.65	4254.56	-0.54113	4.46667	7.16667	41	1047.47	11.6	15.3	LOC_Os03g47140	TF		atGRF2, putative, expressed	Os.22796.1.S1_at
osa-miR396f	1002	829.176	1908.88	10.8627	1855.65	4254.56	-0.501721	32.8667	79.3667	231.633	316.567	166.333	30.9	LOC_Os02g45570	TF		growth-regulating factor, putative, expressed	Os.47323.1.S1_x_at
osa-miR396f	1002	829.176	1908.88	10.8627	1855.65	4254.56	-0.429833	20.2667	9.16667	62.4667	865.133	449.033	93.4	LOC_Os06g02560	TF		growth-regulating factor, putative, expressed	Os.32618.1.S1_at
osa-miR396f	1002	829.176	1908.88	10.8627	1855.65	4254.56	-0.297419	36.1333	31.3667	67.0667	696.333	895	47.8667	LOC_Os02g53690	TF		atGRF5, putative, expressed	Os.2347.1.S1_a_at
osa-miR396f	1002	829.176	1908.88	10.8627	1855.65	4254.56	-0.0735776	36.4333	42.1333	89.8333	15.0667	31.2667	14.1333	LOC_Os07g06070	unknown		expressed protein	Os.36178.2.S1_at
osa-miR396f	1002	829.176	1908.88	10.8627	1855.65	4254.56	0.00551593	10.3	21.2667	44.7667	5	11.9333	7	LOC_Os02g47280	TF		growth-regulating factor, putative, expressed	OsAffx.2987.1.S1_at
osa-miR396f	1002	829.176	1908.88	10.8627	1855.65	4254.56	0.0566574	13.6333	14.3667	44.2333	26	43.8667	18.2667	LOC_Os06g10310	TF		growth-regulating factor 1, putative	OsAffx.27547.1.S1_x_at
osa-miR396f	1002	829.176	1908.88	10.8627	1855.65	4254.56	0.287816	7.33333	34.9667	108.367	15.6667	7.6	41.6667	LOC_Os04g24190	TF		growth-regulating factor 1, putative	OsAffx.28985.2.S1_at
osa-miR1872	28.6287	40.7792	42.4196	16.294	72.9748	11.3941	0.178933	32.4333	35.1333	14.6	13.7667	20.9333	17.0333	LOC_Os12g14230	unknown		hypothetical protein	OsAffx.7590.1.S1_at
osa-miR2093-5p	0	0	0	1.08627	0	0	-0.238345	19.1	29.1333	23.7667	43.4333	594.967	2883.47	LOC_Os02g45054	TF		INDETERMINATE-related protein 9, putative, expressed	Os.17568.1.S1_at
osa-miR2093-5p	0	0	0	1.08627	0	0	-0.174175	141	84	13.0333	326.367	1379.13	1417.4	LOC_Os01g60230	hormone		auxin efflux carrier component, putative, expressed	Os.38376.1.S1_s_at
osa-miR2093-5p	0	0	0	1.08627	0	0	-0.108958	108.267	87.2	41.8667	75.2667	172.033	34.1	LOC_Os05g07790	unknown		expressed protein	Os.53811.1.S1_at
osa-miR2093-5p	0	0	0	1.08627	0	0	0.258249	8.83333	20.5	25.6333	22.8333	12.4667	24.8	LOC_Os03g32620	PPR repeat		pentatricopeptide repeat protein PPR986-12, putative, expressed	Os.23510.2.S1_at
osa-miR2093-5p	0	0	0	1.08627	0	0	0.847905	39.2	31.4	32.8333	655.867	388.5	81.9667	LOC_Os06g42660	unknown		expressed protein	Os.55280.1.S1_at
osa-miR2093-5p	0	0	0	1.08627	0	0	N	N	N	N	N	N	N	LOC_Os02g15360	unknown		expressed protein	N
osa-miR156k	486.688	4771.16	2460.34	1785.82	1905.16	938.875	-0.424301	66.9	36.4667	70.8333	208.233	454.667	485.167	LOC_Os02g43430	signaling	pollen enriched	protein kinase APK1B, chloroplast precursor, putative, expressed	Os.51823.1.S1_at
osa-miR156k	486.688	4771.16	2460.34	1785.82	1905.16	938.875	-0.409047	13.2667	2.7	8.86667	33.9	97.7333	79.8	LOC_Os02g04680	TF	pollen enriched	OsSPL3 - SBP-box gene family member, expressed	OsAffx.11893.1.S1_at
osa-miR156k	486.688	4771.16	2460.34	1785.82	1905.16	938.875	-0.380417	50.5333	51.1667	20.3333	89.9	278.933	375.833	LOC_Os02g07780	TF	pollen enriched	OsSPL4 - SBP-box gene family member, expressed	Os.51367.2.S1_x_at
osa-miR156k	486.688	4771.16	2460.34	1785.82	1905.16	938.875	-0.25688	114.733	130.467	22.2	56.5	277.467	317.4	LOC_Os06g45310	TF	pollen enriched	OsSPL11 - SBP-box gene family member, expressed	OsAffx.5113.1.S1_at
osa-miR156k	486.688	4771.16	2460.34	1785.82	1905.16	938.875	-0.098443	89.5333	51.9667	105.1	104.333	623.933	73.8333	LOC_Os11g30370	TF	pollen enriched	OsSPL19 - SBP-box gene family member, expressed	OsAffx.19085.1.S1_at
osa-miR156k	486.688	4771.16	2460.34	1785.82	1905.16	938.875	0.107498	102.4	358.8	41.0667	348.733	1103.53	227.3	LOC_Os01g69830	TF	pollen enriched	OsSPL2 - SBP-box gene family member, expressed	Os.11203.1.S1_at
osa-miR156k	486.688	4771.16	2460.34	1785.82	1905.16	938.875	0.127815	382.633	397.2	244.167	250.067	723.6	186.333	LOC_Os06g49010	TF	pollen enriched	OsSPL12 - SBP-box gene family member, expressed	Os.11215.1.S1_a_at
osa-miR156k	486.688	4771.16	2460.34	1785.82	1905.16	938.875	0.16733	14.9667	41.8333	17.1	9.6	99.1667	33.2333	LOC_Os08g41940	TF	pollen enriched	OsSPL16 - SBP-box gene family member, expressed	Os.56157.1.A1_at
osa-miR156k	486.688	4771.16	2460.34	1785.82	1905.16	938.875	0.188208	111.533	255.933	2348.37	97.8333	23.8333	126.633	LOC_Os05g20620	transposon	pollen enriched	retrotransposon protein, putative, unclassified, expressed	Os.53842.2.S1_x_at
osa-miR156k	486.688	4771.16	2460.34	1785.82	1905.16	938.875	0.238893	20.3333	48	283.933	9.73333	10.5667	11.3	LOC_Os09g31438	TF	pollen enriched	OsSPL17 - SBP-box gene family member, expressed	OsAffx.30110.1.S1_at
osa-miR156k	486.688	4771.16	2460.34	1785.82	1905.16	938.875	0.3917	104.8	168.367	310.067	58.6	72.5333	102.633	LOC_Os04g46580	TF	pollen enriched	OsSPL7 - SBP-box gene family member, expressed	Os.52683.1.S1_at
osa-miR156k	486.688	4771.16	2460.34	1785.82	1905.16	938.875	0.751933	13	103.8	77.2	94.0667	98.2333	33.1333	LOC_Os08g39890	TF	pollen enriched	OsSPL14 - SBP-box gene family member, expressed	Os.6636.1.S1_at
osa-miR156k	486.688	4771.16	2460.34	1785.82	1905.16	938.875	N	N	N	N	N	N	N	LOC_Os09g32944	TF	pollen enriched	OsSPL18 - SBP-box gene family member, expressed	N
osa-miR812j	85.8861	190.303	212.098	42.3644	153.768	66.0859	-0.930497	1572.5	582.333	298.667	1697.43	1379.27	1879.23	LOC_Os03g16220	metabolism and others		tropinone reductase, putative, expressed	Os.16159.1.S1_at
osa-miR812g	85.8861	149.524	212.098	41.2781	151.162	59.2494	-0.896351	1572.5	582.333	298.667	1697.43	1379.27	1879.23	LOC_Os03g16220	metabolism and others		tropinone reductase, putative, expressed	Os.16159.1.S1_at
osa-miR812h/i	114.515	149.524	212.098	41.2781	156.375	63.807	-0.859209	1572.5	582.333	298.667	1697.43	1379.27	1879.23	LOC_Os03g16220	metabolism and others		tropinone reductase, putative, expressed	Os.16159.1.S1_at
osa-miR812g	85.8861	149.524	212.098	41.2781	151.162	59.2494	-0.852271	2297.37	1185.97	259.4	2933.2	1396.13	1388.47	LOC_Os03g50620	metabolism and others		ATP binding protein, putative, expressed	Os.11878.1.S1_at
osa-miR812j	85.8861	190.303	212.098	42.3644	153.768	66.0859	-0.844499	2297.37	1185.97	259.4	2933.2	1396.13	1388.47	LOC_Os03g50620	metabolism and others		ATP binding protein, putative, expressed	Os.11878.1.S1_at
osa-miR812h/i	114.515	149.524	212.098	41.2781	156.375	63.807	-0.815318	2297.37	1185.97	259.4	2933.2	1396.13	1388.47	LOC_Os03g50620	metabolism and others		ATP binding protein, putative, expressed	Os.11878.1.S1_at
osa-miR812h/i	114.515	149.524	212.098	41.2781	156.375	63.807	-0.580977	136.8	27.8333	134.433	1293.67	487.767	6341.33	LOC_Os02g53180	hormone(ethylene)		1-aminocyclopropane-1-carboxylate oxidase 1, putative, expressed	Os.12268.1.S1_at
osa-miR812g	85.8861	149.524	212.098	41.2781	151.162	59.2494	-0.539997	136.8	27.8333	134.433	1293.67	487.767	6341.33	LOC_Os02g53180	hormone(ethylene)		1-aminocyclopropane-1-carboxylate oxidase 1, putative, expressed	Os.12268.1.S1_at
osa-miR812j	85.8861	190.303	212.098	42.3644	153.768	66.0859	-0.532294	136.8	27.8333	134.433	1293.67	487.767	6341.33	LOC_Os02g53180	hormone(ethylene)		1-aminocyclopropane-1-carboxylate oxidase 1, putative, expressed	Os.12268.1.S1_at
osa-miR812h/i	114.515	149.524	212.098	41.2781	156.375	63.807	-0.376056	10.8	9.73333	5.23333	80.3333	349.867	577.967	LOC_Os10g02390	metabolism and others		NAD(P)H-dependent oxidoreductase, putative, expressed	Os.46268.1.S1_at
osa-miR812j	85.8861	190.303	212.098	42.3644	153.768	66.0859	-0.359479	10.8	9.73333	5.23333	80.3333	349.867	577.967	LOC_Os10g02390	metabolism and others		NAD(P)H-dependent oxidoreductase, putative, expressed	Os.46268.1.S1_at
osa-miR812j	85.8861	190.303	212.098	42.3644	153.768	66.0859	-0.357663	46.3	47	106.033	962.767	1384.47	698.267	LOC_Os02g07960	defense		STRUBBELIG-RECEPTOR FAMILY 3 precursor, putative, expressed	Os.38295.1.S2_at
osa-miR812g	85.8861	149.524	212.098	41.2781	151.162	59.2494	-0.355138	40.5667	48.8	25.7	25	25.2	64.2333	LOC_Os11g25510	signalling		S-domain receptor-like protein kinase, putative, expressed	Os.56220.1.S1_at
osa-miR812h/i	114.515	149.524	212.098	41.2781	156.375	63.807	-0.354576	46.3	47	106.033	962.767	1384.47	698.267	LOC_Os02g07960	defense		STRUBBELIG-RECEPTOR FAMILY 3 precursor, putative, expressed	Os.38295.1.S2_at
osa-miR812h/i	114.515	149.524	212.098	41.2781	156.375	63.807	-0.343514	40.5667	48.8	25.7	25	25.2	64.2333	LOC_Os11g25510	signalling		S-domain receptor-like protein kinase, putative, expressed	Os.56220.1.S1_at
osa-miR812g	85.8861	149.524	212.098	41.2781	151.162	59.2494	-0.340713	10.8	9.73333	5.23333	80.3333	349.867	577.967	LOC_Os10g02390	metabolism and others		NAD(P)H-dependent oxidoreductase, putative, expressed	Os.46268.1.S1_at
osa-miR812g	85.8861	149.524	212.098	41.2781	151.162	59.2494	-0.301324	376.9	259.867	105.3	36.0333	123.267	419.4	LOC_Os04g47140	unknown		expressed protein	Os.56959.1.S1_at
osa-miR812g	85.8861	149.524	212.098	41.2781	151.162	59.2494	-0.294542	46.3	47	106.033	962.767	1384.47	698.267	LOC_Os02g07960	defense		STRUBBELIG-RECEPTOR FAMILY 3 precursor, putative, expressed	Os.38295.1.S2_at
osa-miR812j	85.8861	190.303	212.098	42.3644	153.768	66.0859	-0.234727	376.9	259.867	105.3	36.0333	123.267	419.4	LOC_Os04g47140	unknown		expressed protein	Os.56959.1.S1_at
osa-miR812j	85.8861	190.303	212.098	42.3644	153.768	66.0859	-0.231816	40.5667	48.8	25.7	25	25.2	64.2333	LOC_Os11g25510	signalling		S-domain receptor-like protein kinase, putative, expressed	Os.56220.1.S1_at
osa-miR812h/i	114.515	149.524	212.098	41.2781	156.375	63.807	-0.212046	376.9	259.867	105.3	36.0333	123.267	419.4	LOC_Os04g47140	unknown		expressed protein	Os.56959.1.S1_at
osa-miR812j	85.8861	190.303	212.098	42.3644	153.768	66.0859	0.837921	782.9	949.933	1344.43	377.7	548.167	331.1	LOC_Os06g50146	signaling		calcium-dependent protein kinase CPK1 adapter protein 2, putative, expressed	Os.22946.1.S1_at
osa-miR812g	85.8861	149.524	212.098	41.2781	151.162	59.2494	0.85285	782.9	949.933	1344.43	377.7	548.167	331.1	LOC_Os06g50146	signaling		calcium-dependent protein kinase CPK1 adapter protein 2, putative, expressed	Os.22946.1.S1_at
osa-miR812h/i	114.515	149.524	212.098	41.2781	156.375	63.807	0.872144	782.9	949.933	1344.43	377.7	548.167	331.1	LOC_Os06g50146	signaling		calcium-dependent protein kinase CPK1 adapter protein 2, putative, expressed	Os.22946.1.S1_at
osa-miR1846e	85.8861	13.5931	42.4196	3.2588	23.4562	18.2306	-0.277866	1035.43	2068.8	943.067	1703.17	2338.93	45.9333	LOC_Os01g70100	TF	pollen enriched	palmitoyltransferase ZDHHC9, putative, expressed	Os.22715.1.S1_at
osa-miR1846e	85.8861	13.5931	42.4196	3.2588	23.4562	18.2306	-0.154254	25.1333	24.8	31.2	30.2667	48.9	22.7333	LOC_Os08g14410	unknown	pollen enriched	hypothetical protein	OsAffx.16994.1.S1_at
osa-miR1846e	85.8861	13.5931	42.4196	3.2588	23.4562	18.2306	0.606559	12746.7	7522.73	4048.5	7042.37	8217.9	2795.8	LOC_Os02g04100	protein degration	pollen enriched	proteasome subunit alpha type 1, putative, expressed	Os.12193.1.S1_at
osa-miR1846e	85.8861	13.5931	42.4196	3.2588	23.4562	18.2306	N	N	N	N	N	N	N	LOC_Os02g01490	unknown	pollen enriched	expressed protein	N
osa-miR820a/b/c	858.861	1522.42	127.259	1.08627	0	0	-0.472493	2915.2	719.933	1034	8039.8	16416.4	1831.9	LOC_Os03g53230	metabolism and others	pollen enriched	bifunctional 3-phosphoadenosine 5-phosphosulfate synthetase, putative, expressed	Os.12747.1.S1_at
osa-miR820a/b/c	858.861	1522.42	127.259	1.08627	0	0	-0.338461	267.667	220.4	210.267	460.967	191.133	327.633	LOC_Os10g42196	unknown	pollen enriched	expressed protein	Os.23268.1.S1_at
osa-miR820a/b/c	858.861	1522.42	127.259	1.08627	0	0	-0.206541	1010.17	808.733	666.833	1203.47	1197.23	711.733	LOC_Os03g02010	remodling	pollen enriched	DNA cytosine methyltransferase Zmet3, putative, expressed	Os.52141.1.S1_at
osa-miR820a/b/c	858.861	1522.42	127.259	1.08627	0	0	-0.103202	46.1	30.5667	99.8	10.9	25.6333	47.4667	LOC_Os11g03310	TF	pollen enriched	NAC domain-containing protein 77, putative	OsAffx.31559.2.S1_at
osa-miR820a/b/c	858.861	1522.42	127.259	1.08627	0	0	0.00785304	13.5	13.5	33.9667	4.7	9.33333	11.6	LOC_Os02g50300	unknown	pollen enriched	expressed protein	OsAffx.10565.1.S1_at
osa-miR820a/b/c	858.861	1522.42	127.259	1.08627	0	0	0.0586975	575.667	19744.6	60223.2	5.23333	6.26667	5.06667	LOC_Os05g40740	metabolism and others	pollen enriched	pollen-specific protein NTP303 precursor, putative, expressed	OsAffx.27264.1.S1_s_at
osa-miR820a/b/c	858.861	1522.42	127.259	1.08627	0	0	0.0646281	4.56667	138.733	393.967	13.9333	4.6	1.4	LOC_Os11g13650	cell wall	pollen enriched	ATCSLC12, putative, expressed	OsAffx.30957.1.S1_s_at
osa-miR820a/b/c	858.861	1522.42	127.259	1.08627	0	0	0.829366	32.4333	30.4	5.56667	16.5	7.43333	15.5	LOC_Os02g29030	transposon	pollen enriched	retrotransposon protein, putative, unclassified	OsAffx.24489.1.S1_at
osa-miR399h	114.515	27.1861	0	0	0	0	-0.309636	52.1667	20.2333	15.2667	692.067	8878.27	1130.07	LOC_Os05g48390	protein degration	pollen enriched	ubiquitin conjugating enzyme, putative, expressed	Os.15185.1.S1_s_at
osa-miR399h	114.515	27.1861	0	0	0	0	-0.247616	152.733	149.567	176.167	96	167.4	1430.67	LOC_Os05g45350	transporting	pollen enriched	electron transporter/ heat shock protein binding protein, putative, expressed	Os.15152.1.S1_a_at
osa-miR399h	114.515	27.1861	0	0	0	0	0.112983	160.867	47.8667	53.4	48.1	311.167	100.4	LOC_Os09g33830	transporting	pollen enriched	solute carrier family 35, member F1, putative, expressed	OsAffx.30129.1.S1_at
osa-miR399h	114.515	27.1861	0	0	0	0	0.676524	16339	8915.97	4074.1	14279.9	8142.13	3730.8	LOC_Os03g13800	TF	pollen enriched	NHP2-like protein 1, putative, expressed	Os.12755.2.S1_s_at
osa-miR531	0	13.5931	0	0	0	0	-0.392815	40.7	46.6333	76.8333	64.9	113.533	62.5	LOC_Os05g23350	cell wall	pollen enriched	endo-1,4-beta-xylanase, putative, expressed	OsAffx.14829.2.S1_x_at
osa-miR531	0	13.5931	0	0	0	0	-0.315041	119.933	62.0333	42.7333	389.033	238.833	51.2667	LOC_Os12g35610	defense	pollen enriched	respiratory burst oxidase, putative, expressed	OsAffx.32039.1.S1_x_at
osa-miR531	0	13.5931	0	0	0	0	-0.310083	53.5667	462.967	1456.07	668.733	821.5	1307.27	LOC_Os01g37760	metabolism and others	pollen enriched	NADP-specific glutamate dehydrogenase, putative, expressed	Os.19115.1.S1_at
osa-miR531	0	13.5931	0	0	0	0	-0.289907	17.1667	42.5333	15.9333	878.6	338.5	154.6	LOC_Os04g35680	protein degration	pollen enriched	U-box domain containing protein, expressed	Os.50533.1.S1_at
osa-miR531	0	13.5931	0	0	0	0	-0.277313	55.7333	20.4	36	20.3	511.067	129.733	LOC_Os04g55240	TF	pollen enriched	DNA-binding WRKY, putative, expressed	Os.52439.1.S1_at
osa-miR531	0	13.5931	0	0	0	0	-0.245156	82.1	57	72.2	109.8	1349.63	204.867	LOC_Os10g07229	metabolism and others	pollen enriched	alcohol dehydrogenase 2, putative, expressed	Os.15058.1.S1_at
osa-miR531	0	13.5931	0	0	0	0	-0.151116	73.3	56.2333	13.5333	63	43.3	227.733	LOC_Os01g40640	TF	pollen enriched	RNA binding protein, putative, expressed	Os.38077.2.S1_at
osa-miR531	0	13.5931	0	0	0	0	-0.0901301	26.3	64.4667	45.8667	104.967	62.3	123.033	LOC_Os09g36600	metabolism and others	pollen enriched	nodulin-like protein, putative, expressed	Os.8760.3.S1_at
osa-miR531	0	13.5931	0	0	0	0	0.227279	1637.07	21588	49780.8	10.9333	26.8	24.7	LOC_Os09g30030	unknown	pollen enriched	expressed protein	Os.12779.1.S1_at
osa-miR531	0	13.5931	0	0	0	0	N	N	N	N	N	N	N	LOC_Os08g04990	transposon	pollen enriched	retrotransposon protein, putative, unclassified	N
osa-miR160f	0	122.337	1018.07	0	0	2.27882	-0.450448	18.4	31.8	16.2	21.0667	23.1667	38.8667	LOC_Os02g49930	transposon	pollen enriched	retrotransposon protein, putative, Ty1-copia subclass	OsAffx.30013.3.S1_x_at
osa-miR160f	0	122.337	1018.07	0	0	2.27882	-0.438799	129.933	84.1667	63.5667	440.667	1452.73	823	LOC_Os06g47150	hormone	pollen enriched	auxin response factor 16, putative, expressed	Os.22735.1.S1_at
osa-miR160f	0	122.337	1018.07	0	0	2.27882	-0.399858	1403	1015.87	163.267	427.333	605.633	92.3333	LOC_Os04g43910	hormone	pollen enriched	auxin response factor 16, putative, expressed	Os.8374.1.S1_at
osa-miR160f	0	122.337	1018.07	0	0	2.27882	-0.383853	10144.2	4293.43	411.333	1619.83	2393.77	971.467	LOC_Os10g33940	hormone	pollen enriched	auxin response factor 16, putative, expressed	Os.3105.1.S1_at
osa-miR160f	0	122.337	1018.07	0	0	2.27882	-0.315681	765.567	615.467	307.4	465.2	330.133	242.667	LOC_Os07g29360	metabolism and others	pollen enriched	TPR repeat nuclear phosphoprotein, putative, expressed	Os.18377.3.S1_x_at
osa-miR160f	0	122.337	1018.07	0	0	2.27882	-0.255129	1938.5	268.9	81.7667	273	32.8	45	LOC_Os04g59430	hormone	pollen enriched	auxin response factor, putative, expressed	Os.56150.1.S1_at
osa-miR160f	0	122.337	1018.07	0	0	2.27882	-0.210406	18.9667	22.1667	11.5667	4.4	14.9333	18.7	LOC_Os02g26040	transposon	pollen enriched	retrotransposon protein, putative, Ty1-copia subclass	OsAffx.30013.4.S1_at
osa-miR160f	0	122.337	1018.07	0	0	2.27882	-0.0213182	10.7667	86.1	93.2	154.467	141.2	80.4333	LOC_Os02g41800	hormone	pollen enriched	auxin response factor, putative, expressed	OsAffx.24674.1.S1_at
osa-miR160f	0	122.337	1018.07	0	0	2.27882	0.558234	23.1333	67.1333	158.8	115.367	147.567	38.0333	LOC_Os09g29160	unknown	pollen enriched	expressed protein	Os.54056.1.S1_at
osa-miR160f	0	122.337	1018.07	0	0	2.27882	0.618634	47.2	35.5	48.7333	27.6667	28.3333	20.1	LOC_Os12g15720	transposon	pollen enriched	retrotransposon protein, putative, Ty1-copia subclass	OsAffx.30013.1.S1_x_at
osa-miR160f	0	122.337	1018.07	0	0	2.27882	0.842334	4.13333	6.26667	15.4333	4.2	1.33333	9.73333	LOC_Os02g37790	transposon	pollen enriched	retrotransposon protein, putative, Ty1-copia subclass	OsAffx.30013.2.S1_at
osa-miR160a/b/c	0	0	42.4196	20.6391	13.0312	2.27882	-0.583154	10144.2	4293.43	411.333	1619.83	2393.77	971.467	LOC_Os10g33940	hormone	pollen enriched	auxin response factor 16, putative, expressed	Os.3105.1.S1_at
osa-miR160a/b/c	0	0	42.4196	20.6391	13.0312	2.27882	-0.58223	1403	1015.87	163.267	427.333	605.633	92.3333	LOC_Os04g43910	hormone	pollen enriched	auxin response factor 16, putative, expressed	Os.8374.1.S1_at
osa-miR160a/b/c	0	0	42.4196	20.6391	13.0312	2.27882	-0.403629	1938.5	268.9	81.7667	273	32.8	45	LOC_Os04g59430	hormone	pollen enriched	auxin response factor, putative, expressed	Os.56150.1.S1_at
osa-miR160d	28.6287	0	42.4196	21.7253	15.6375	2.27882	-0.330249	129.933	84.1667	63.5667	440.667	1452.73	823	LOC_Os06g47150	hormone		auxin response factor 16, putative, expressed	Os.22735.1.S1_at
osa-miR160a/b/c	0	0	42.4196	20.6391	13.0312	2.27882	-0.14248	129.933	84.1667	63.5667	440.667	1452.73	823	LOC_Os06g47150	hormone	pollen enriched	auxin response factor 16, putative, expressed	Os.22735.1.S1_at
osa-miR160d	28.6287	0	42.4196	21.7253	15.6375	2.27882	-0.105859	10.7667	86.1	93.2	154.467	141.2	80.4333	LOC_Os02g41800	hormone		auxin response factor 16, putative, expressed	OsAffx.24674.1.S1_at
osa-miR160d	28.6287	0	42.4196	21.7253	15.6375	2.27882	-0.0570595	1403	1015.87	163.267	427.333	605.633	92.3333	LOC_Os04g43910	hormone		auxin response factor 16, putative, expressed	Os.8374.1.S1_at
osa-miR160d	28.6287	0	42.4196	21.7253	15.6375	2.27882	0.0577041	10144.2	4293.43	411.333	1619.83	2393.77	971.467	LOC_Os10g33940	hormone		auxin response factor 16, putative, expressed	Os.3105.1.S1_at
osa-miR160d	28.6287	0	42.4196	21.7253	15.6375	2.27882	0.28112	1938.5	268.9	81.7667	273	32.8	45	LOC_Os04g59430	hormone		auxin response factor, putative, expressed	Os.56150.1.S1_at
osa-miR160a/b/c	0	0	42.4196	20.6391	13.0312	2.27882	0.41742	10.7667	86.1	93.2	154.467	141.2	80.4333	LOC_Os02g41800	hormone	pollen enriched	auxin response factor 16, putative, expressed	OsAffx.24674.1.S1_at
osa-miR160d	28.6287	0	42.4196	21.7253	15.6375	2.27882	0.466735	23.1333	67.1333	158.8	115.367	147.567	38.0333	LOC_Os09g29160	unknown		expressed protein	Os.54056.1.S1_at
osa-miR160a/b/c	0	0	42.4196	20.6391	13.0312	2.27882	0.768025	23.9	10.2667	60.9	12.1	14.4667	21.0333	LOC_Os02g44760	unknown	pollen enriched	hypothetical protein	OsAffx.12497.1.S1_at
osa-miR160d	28.6287	0	42.4196	21.7253	15.6375	2.27882	0.768846	23.9	10.2667	60.9	12.1	14.4667	21.0333	LOC_Os02g44760	unknown		hypothetical protein	OsAffx.12497.1.S1_at
osa-miR160a/b/c	0	0	42.4196	20.6391	13.0312	2.27882	0.830528	23.1333	67.1333	158.8	115.367	147.567	38.0333	LOC_Os09g29160	unknown	pollen enriched	expressed protein	Os.54056.1.S1_at
osa-miR1874-5p	0	176.71	127.259	1.08627	0	0	-0.517146	155.133	23.6	120.667	92.0667	93.6333	338.767	LOC_Os10g04290	transposon	pollen enriched	transposon protein, putative, CACTA, En/Spm sub-class	Os.46055.2.S1_x_at
osa-miR1874-5p	0	176.71	127.259	1.08627	0	0	0.567077	68.9	85.6667	164.867	59.3	43	98.5333	LOC_Os12g06690	transposon	pollen enriched	retrotransposon protein, putative, unclassified	OsAffx.29146.5.A1_at
osa-miR162a	744.346	3167.18	2926.95	174.889	628.105	959.385	-0.610524	135.6	101.833	152.4	181.767	231.533	144.6	LOC_Os02g39080	unknown	pollen enriched	expressed protein	Os.27442.1.A1_at
osa-miR162a	744.346	3167.18	2926.95	174.889	628.105	959.385	-0.222625	242.733	140.633	194.467	192.633	162.167	119.433	LOC_Os03g15230	metabolism and others	pollen enriched	DUF292 domain containing protein, expressed	Os.57072.1.S1_at
osa-miR162a	744.346	3167.18	2926.95	174.889	628.105	959.385	N	N	N	N	N	N	N	LOC_Os03g02970	DCL	pollen enriched	endoribonuclease Dicer, putative, expressed	N
osa-miR162b	0	0	169.678	16.294	10.425	15.9518	-0.4636	235.233	170.367	119.4	160.567	441	278.767	LOC_Os07g05440	transposon	pollen enriched	retrotransposon protein, putative, unclassified, expressed	Os.50940.1.S1_a_at
osa-miR162b	0	0	169.678	16.294	10.425	15.9518	-0.353434	329.667	73.4667	53.8667	770.833	246.533	161	LOC_Os03g51330	protein degration	pollen enriched	DELLA protein SLR1, putative, expressed	Os.18082.1.S1_at
osa-miR162b	0	0	169.678	16.294	10.425	15.9518	-0.353099	171.4	119	94.4333	430.267	166.333	462.067	LOC_Os07g32650	transposon	pollen enriched	retrotransposon protein, putative, unclassified, expressed	Os.8529.1.S1_at
osa-miR162b	0	0	169.678	16.294	10.425	15.9518	-0.335809	287.233	268.867	216.567	486.3	879.133	1252.07	LOC_Os03g55750	unknown	pollen enriched	hypothetical protein	OsAffx.6388.1.A1_x_at
osa-miR162b	0	0	169.678	16.294	10.425	15.9518	-0.129958	12.6	9.06667	52.0333	14.7667	25.5667	2606.43	LOC_Os03g56370	remodling	pollen enriched	O-methyltransferase, putative, expressed	Os.12046.1.S1_at
osa-miR162b	0	0	169.678	16.294	10.425	15.9518	-4.6181e-05	135.6	101.833	152.4	181.767	231.533	144.6	LOC_Os02g39080	unknown	pollen enriched	expressed protein	Os.27442.1.A1_at
osa-miR162b	0	0	169.678	16.294	10.425	15.9518	0.49374	8.16667	8.9	16.6	19.9667	8.23333	11.7667	LOC_Os01g64320	unknown	pollen enriched	hypothetical protein	OsAffx.6388.1.S1_at
osa-miR162b	0	0	169.678	16.294	10.425	15.9518	0.648272	6272.13	9033.43	10645.7	6035.83	5872.3	3183.3	LOC_Os03g57100	metabolism and others	pollen enriched	serologically defined breast cancer antigen NY-BR-84, putative, expressed	Os.7300.1.S1_at
osa-miR162b	0	0	169.678	16.294	10.425	15.9518	N	N	N	N	N	N	N	LOC_Os03g02970	DCL	pollen enriched	endoribonuclease Dicer, putative, expressed	N
osa-miR159c	0	0	0	5.43133	2.60624	2.27882	-0.632108	8090.07	6879.17	890.067	550.767	397.4	894.8	LOC_Os01g59660	TF		transcription factor GAMYB, putative, expressed	Os.2698.3.S1_x_at
osa-miR159c	0	0	0	5.43133	2.60624	2.27882	-0.5349	2584.53	891.067	105.3	42.6667	18.1333	47.2333	LOC_Os05g41166	TF		transcription factor GAMYB, putative, expressed	Os.57561.1.S1_at
osa-miR159c	0	0	0	5.43133	2.60624	2.27882	-0.450511	1570.5	2146	26740.5	19.0667	11.8	12.5667	LOC_Os06g46560	TF		myb-like DNA-binding domain containing protein, expressed	Os.5662.1.S1_at
osa-miR159c	0	0	0	5.43133	2.60624	2.27882	-0.391274	12716.2	1790.93	418.9	1092.3	758.033	511.6	LOC_Os06g40330	TF		MYB family transcription factor, putative, expressed	Os.22469.1.S1_at
osa-miR159c	0	0	0	5.43133	2.60624	2.27882	-0.105065	51.0333	10.8	174.4	72.3	38.9	69.8667	LOC_Os06g35910	TF		FYVE zinc finger domain containing protein, expressed	OsAffx.27957.1.S1_at
osa-miR159c	0	0	0	5.43133	2.60624	2.27882	0.252474	12.8333	5.7	11.6333	8.1	420.033	435.6	LOC_Os04g44354	cell wall		UDP-glucoronosyl and UDP-glucosyl transferase family protein, expressed	Os.27292.1.A1_at
osa-miR159c	0	0	0	5.43133	2.60624	2.27882	0.43651	3.03333	5.4	15.1	18.5	3.3	3.06667	LOC_Os03g38210	TF		MYB family transcription factor, putative, expressed	OsAffx.14939.1.S1_at
osa-miR159c	0	0	0	5.43133	2.60624	2.27882	0.636967	66.9667	68.9333	123.3	148.5	171.033	83.9	LOC_Os03g57050	unknown		expressed protein	OsAffx.10424.1.S1_at
osa-miR159c	0	0	0	5.43133	2.60624	2.27882	0.78829	35.3333	3.1	42.4333	93.1667	30.7	71.9	LOC_Os09g36650	unknown		expressed protein	OsAffx.18014.1.S1_at
osa-miR159c	0	0	0	5.43133	2.60624	2.27882	N	N	N	N	N	N	N	LOC_Os01g12700	TF		MYB family transcription factor, putative	N
osa-miR159c	0	0	0	5.43133	2.60624	2.27882	N	N	N	N	N	N	N	LOC_Os04g46384	cell cycle		DUO1, putative	N
osa-miR1847.1	0	0	0	0	2.60624	0	-0.39394	862.933	825.8	500.2	93.8	238.833	405.067	LOC_Os11g31620	protein degration		OsFBL55 - F-box domain and LRR containing protein, expressed	Os.24828.1.S2_at
osa-miR1847.1	0	0	0	0	2.60624	0	-0.32253	2434.2	2594.17	3279.17	1778.4	1718.8	1326.77	LOC_Os03g52770	unknown		expressed protein	Os.18558.1.S1_at
osa-miR1847.1	0	0	0	0	2.60624	0	-0.285182	610.2	754.967	970.033	244.767	304.3	106.567	LOC_Os01g11260	metabolism and others		phospho-N-acetylmuramoyl-pentapeptide-transferase, putative, expressed	Os.52800.1.S1_at
osa-miR1847.1	0	0	0	0	2.60624	0	-0.138278	10.6	14.7333	55.8333	15.3	16.1333	13.3	LOC_Os06g04340	unknown		expressed protein	Os.30862.2.S1_at
osa-miR1847.1	0	0	0	0	2.60624	0	0.687352	33.0667	19.0667	7.23333	37.8	2571.6	2283.97	LOC_Os01g63190	metabolism and others		L-ascorbate oxidase precursor, putative, expressed	Os.14830.1.S1_a_at
osa-miR159a.2	200.401	27.1861	42.4196	43.4507	59.9436	36.4612	-0.289927	17.3333	13.5333	73.4	203.067	44.1	36.9333	LOC_Os08g10800	unknown	pollen enriched	hypothetical protein	Os.38413.1.S1_at
osa-miR159a.2	200.401	27.1861	42.4196	43.4507	59.9436	36.4612	-0.248159	58.3	23.4333	65.9333	58.6667	404.7	2070.77	LOC_Os03g02240	TF	pollen enriched	AT-GTL1, putative, expressed	Os.39576.1.A1_s_at
osa-miR159a.2	200.401	27.1861	42.4196	43.4507	59.9436	36.4612	-0.228521	118.233	31.2	25.5333	431.867	1261.1	1029.57	LOC_Os10g37240	unknown	pollen enriched	expressed protein	Os.50862.1.S1_x_at
osa-miR159a.2	200.401	27.1861	42.4196	43.4507	59.9436	36.4612	-0.180171	366.967	378.433	309.9	718.567	292.033	433.967	LOC_Os03g28310	metabolism and others	pollen enriched	dnaJ domain containing protein, expressed	Os.12806.1.S1_at
osa-miR159a.2	200.401	27.1861	42.4196	43.4507	59.9436	36.4612	0.0359232	488.667	678	513.633	594.733	337.6	104.967	LOC_Os10g40920	PPR repeat	pollen enriched	pentatricopeptide repeat protein PPR986-12, putative, expressed	OsAffx.6932.1.S1_at
osa-miR159a.2	200.401	27.1861	42.4196	43.4507	59.9436	36.4612	0.464542	225.3	244.2	67.5667	125.633	98.8667	54.6333	LOC_Os02g05720	PPR repeat	pollen enriched	pentatricopeptide repeat protein PPR986-12, putative, expressed	OsAffx.11907.1.S1_at
osa-miR172a	830.232	271.861	1442.27	2.17253	3093.61	8572.93	-0.643807	70.6	108.5	113.733	50.4667	32.9667	22.2667	LOC_Os05g23720	transporting		ADP,ATP carrier protein, mitochondrial precursor, putative, expressed	Os.57051.1.S1_at
osa-miR172d	830.232	271.861	1484.69	2.17253	3093.61	8572.93	-0.641042	70.6	108.5	113.733	50.4667	32.9667	22.2667	LOC_Os05g23720	transporting		ADP,ATP carrier protein, mitochondrial precursor, putative, expressed	Os.57051.1.S1_at
osa-miR172a	830.232	271.861	1442.27	2.17253	3093.61	8572.93	-0.527343	1042.1	2507.73	3064.53	582.467	574.967	71.7	LOC_Os12g37780	signaling		calmodulin-binding protein MPCBP, putative, expressed	Os.53693.1.S1_at
osa-miR172d	830.232	271.861	1484.69	2.17253	3093.61	8572.93	-0.523883	1042.1	2507.73	3064.53	582.467	574.967	71.7	LOC_Os12g37780	signaling		calmodulin-binding protein MPCBP, putative, expressed	Os.53693.1.S1_at
osa-miR172a	830.232	271.861	1442.27	2.17253	3093.61	8572.93	-0.45037	6.9	25.5333	37.1667	26.7333	18.4667	10.8333	LOC_Os06g43220	TF		AP2 domain containing protein, expressed	OsAffx.15906.1.S1_at
osa-miR172d	830.232	271.861	1484.69	2.17253	3093.61	8572.93	-0.446885	6.9	25.5333	37.1667	26.7333	18.4667	10.8333	LOC_Os06g43220	TF		AP2 domain containing protein, expressed	OsAffx.15906.1.S1_at
osa-miR172d	830.232	271.861	1484.69	2.17253	3093.61	8572.93	-0.374548	1037.2	299.933	183.733	4001.77	2114.97	194.5	LOC_Os04g58720	metabolism and others		phosphoribosylanthranilate transferase, putative, expressed	Os.9734.1.S1_at
osa-miR172a	830.232	271.861	1442.27	2.17253	3093.61	8572.93	-0.372331	1037.2	299.933	183.733	4001.77	2114.97	194.5	LOC_Os04g58720	metabolism and others		phosphoribosylanthranilate transferase, putative, expressed	Os.9734.1.S1_at
osa-miR172d	830.232	271.861	1484.69	2.17253	3093.61	8572.93	-0.353747	82.9667	180.3	65.1333	77.3	15	69.3	LOC_Os02g56320	metabolism and others		glycogen synthase 2, putative, expressed	OsAffx.24892.1.S1_x_at
osa-miR172a	830.232	271.861	1442.27	2.17253	3093.61	8572.93	-0.352683	82.9667	180.3	65.1333	77.3	15	69.3	LOC_Os02g56320	metabolism and others		glycogen synthase 2, putative, expressed	OsAffx.24892.1.S1_x_at
osa-miR172a	830.232	271.861	1442.27	2.17253	3093.61	8572.93	-0.285774	22.4	54.8	126.333	79.7333	51.2333	40.2	LOC_Os03g60430	TF		AP2 domain containing protein, expressed	OsAffx.13602.1.S1_at
osa-miR172d	830.232	271.861	1484.69	2.17253	3093.61	8572.93	-0.281389	22.4	54.8	126.333	79.7333	51.2333	40.2	LOC_Os03g60430	TF		AP2 domain containing protein, expressed	OsAffx.13602.1.S1_at
osa-miR172d	830.232	271.861	1484.69	2.17253	3093.61	8572.93	-0.259888	92.0333	79.4667	224.233	1065.2	523.433	171.033	LOC_Os07g13170	TF		AP2 domain containing protein, expressed	Os.27471.1.S1_at
osa-miR172a	830.232	271.861	1442.27	2.17253	3093.61	8572.93	-0.258767	92.0333	79.4667	224.233	1065.2	523.433	171.033	LOC_Os07g13170	TF		AP2 domain containing protein, expressed	Os.27471.1.S1_at
osa-miR172d	830.232	271.861	1484.69	2.17253	3093.61	8572.93	0.501629	89.3333	189.467	118	474.8	1374.8	781.433	LOC_Os04g55560	TF		AP2 domain containing protein, expressed	Os.9874.1.S1_s_at
osa-miR172a	830.232	271.861	1442.27	2.17253	3093.61	8572.93	0.503283	89.3333	189.467	118	474.8	1374.8	781.433	LOC_Os04g55560	TF		AP2 domain containing protein, expressed	Os.9874.1.S1_s_at
osa-miR172d	830.232	271.861	1484.69	2.17253	3093.61	8572.93	0.70593	130.367	51.6	124.4	232.367	2175.83	1611.1	LOC_Os05g03040	TF		AP2 domain containing protein, expressed	Os.11230.1.S1_s_at
osa-miR172a	830.232	271.861	1442.27	2.17253	3093.61	8572.93	0.707097	130.367	51.6	124.4	232.367	2175.83	1611.1	LOC_Os05g03040	TF		AP2 domain containing protein, expressed	Os.11230.1.S1_s_at
osa-miR172d	830.232	271.861	1484.69	2.17253	3093.61	8572.93	0.777048	162.933	165.133	27.5333	52.1333	96.3	331.533	LOC_Os03g57070	metabolism and others		deoxyribodipyrimidine photolyase, putative, expressed	Os.26836.1.S1_a_at
osa-miR172a	830.232	271.861	1442.27	2.17253	3093.61	8572.93	0.779149	162.933	165.133	27.5333	52.1333	96.3	331.533	LOC_Os03g57070	metabolism and others		deoxyribodipyrimidine photolyase, putative, expressed	Os.26836.1.S1_a_at
osa-miR172b	57.2574	81.5583	0	0	41.6999	109.384	-0.726497	22.4	54.8	126.333	79.7333	51.2333	40.2	LOC_Os03g60430	TF		AP2 domain containing protein, expressed	OsAffx.13602.1.S1_at
osa-miR172b	57.2574	81.5583	0	0	41.6999	109.384	-0.668491	6.9	25.5333	37.1667	26.7333	18.4667	10.8333	LOC_Os06g43220	TF		AP2 domain containing protein, expressed	OsAffx.15906.1.S1_at
osa-miR172b	57.2574	81.5583	0	0	41.6999	109.384	-0.619139	92.0333	79.4667	224.233	1065.2	523.433	171.033	LOC_Os07g13170	TF		AP2 domain containing protein, expressed	Os.27471.1.S1_at
osa-miR172b	57.2574	81.5583	0	0	41.6999	109.384	0.134082	408.5	41.7667	25	38.8333	33.4333	44.7667	LOC_Os05g45980	unknown		hypothetical protein	OsAffx.15119.1.S1_at
osa-miR172b	57.2574	81.5583	0	0	41.6999	109.384	0.155312	89.3333	189.467	118	474.8	1374.8	781.433	LOC_Os04g55560	TF		AP2 domain containing protein, expressed	Os.9874.1.S1_s_at
osa-miR172b	57.2574	81.5583	0	0	41.6999	109.384	0.164617	220.433	469.333	217.6	192.233	274.867	134.867	LOC_Os01g39810	metabolism and others		Alg9-like mannosyltransferase protein, putative, expressed	Os.27016.1.S2_x_at
osa-miR172b	57.2574	81.5583	0	0	41.6999	109.384	0.34222	130.367	51.6	124.4	232.367	2175.83	1611.1	LOC_Os05g03040	TF		AP2 domain containing protein, expressed	Os.11230.1.S1_s_at
osa-miR172b	57.2574	81.5583	0	0	41.6999	109.384	0.427	234	44.0667	45.5667	1424.13	4314.2	5040.8	LOC_Os04g36054	hormone		auxin response factor 9, putative, expressed	Os.17070.1.S1_at
osa-miR172c	0	0	0	84.7288	0	0	-0.283549	11.3333	48.0667	126.167	16.8	27.9333	20.6667	LOC_Os08g26870	defense		wound responsive protein, putative, expressed	Os.26171.1.S1_at
osa-miR172c	0	0	0	84.7288	0	0	-0.258088	130.367	51.6	124.4	232.367	2175.83	1611.1	LOC_Os05g03040	TF		AP2 domain containing protein, expressed	Os.11230.1.S1_s_at
osa-miR172c	0	0	0	84.7288	0	0	-0.150193	153.367	217.933	101.733	869.067	1644.5	7594.07	LOC_Os08g39630	TF		DNA binding protein, putative, expressed	Os.5311.1.S1_at
osa-miR172c	0	0	0	84.7288	0	0	-0.0291662	89.3333	189.467	118	474.8	1374.8	781.433	LOC_Os04g55560	TF		AP2 domain containing protein, expressed	Os.9874.1.S1_s_at
osa-miR172c	0	0	0	84.7288	0	0	0.231941	22.4	54.8	126.333	79.7333	51.2333	40.2	LOC_Os03g60430	TF		AP2 domain containing protein, expressed	OsAffx.13602.1.S1_at
osa-miR172c	0	0	0	84.7288	0	0	0.254236	6.9	25.5333	37.1667	26.7333	18.4667	10.8333	LOC_Os06g43220	TF		AP2 domain containing protein, expressed	OsAffx.15906.1.S1_at
osa-miR172c	0	0	0	84.7288	0	0	0.905967	92.0333	79.4667	224.233	1065.2	523.433	171.033	LOC_Os07g13170	TF		AP2 domain containing protein, expressed	Os.27471.1.S1_at
osa-miR172c	0	0	0	84.7288	0	0	N	N	N	N	N	N	N	LOC_Os04g02230	transposon		retrotransposon protein, putative, Ty3-gypsy subclass	N
osa-miR172c	0	0	0	84.7288	0	0	N	N	N	N	N	N	N	LOC_Os11g23110	transposon		retrotransposon, putative, centromere-specific	N
osa-miR164a/b/f	32493.6	2120.52	1187.75	135.783	2324.77	8187.81	-0.281219	8.83333	12	15.6	5.93333	17.5333	17.2667	LOC_Os06g23650	TF	pollen enriched	CUC2, putative, expressed	OsAffx.27790.1.S1_at
osa-miR164a/b/f	32493.6	2120.52	1187.75	135.783	2324.77	8187.81	-0.23953	121.133	8.7	34.4	417.2	555.2	52.8667	LOC_Os02g36880	TF	pollen enriched	NAC domain protein NAC5, putative, expressed	Os.9492.1.S1_a_at
osa-miR164a/b/f	32493.6	2120.52	1187.75	135.783	2324.77	8187.81	-0.239177	49.8667	41.2667	12.4333	173.267	1144.57	98.2667	LOC_Os06g46270	TF	pollen enriched	NAC domain-containing protein 21/22, putative, expressed	Os.51762.1.S1_at
osa-miR164a/b/f	32493.6	2120.52	1187.75	135.783	2324.77	8187.81	-0.218433	66.5333	89.2667	98.6667	61.5667	69	28.9	LOC_Os05g25960	TF	pollen enriched	no apical meristem protein	OsAffx.27019.2.S1_at
osa-miR164a/b/f	32493.6	2120.52	1187.75	135.783	2324.77	8187.81	-0.217989	7.13333	3.6	11.7667	19.8333	1058.63	16	LOC_Os04g38720	TF	pollen enriched	NAC domain protein NAC5, putative, expressed	Os.15708.1.S1_a_at
osa-miR164a/b/f	32493.6	2120.52	1187.75	135.783	2324.77	8187.81	-0.217433	9	15.0667	17.9	5.73333	748.733	8	LOC_Os06g49660	defense	pollen enriched	taxadien-5-alpha-ol O-acetyltransferase, putative, expressed	OsAffx.5156.1.S1_at
osa-miR164a/b/f	32493.6	2120.52	1187.75	135.783	2324.77	8187.81	-0.197044	38.3333	31.7667	39.8333	85.6	896.333	655.967	LOC_Os12g41680	TF	pollen enriched	NAC domain-containing protein 21/22, putative, expressed	Os.53228.1.S1_at
osa-miR164a/b/f	32493.6	2120.52	1187.75	135.783	2324.77	8187.81	-0.11795	8.13333	20.5	36.7	2.73333	15.7667	85.3	LOC_Os08g10080	TF	pollen enriched	NAC domain-containing protein 21/22, putative, expressed	OsAffx.16932.1.S1_at
osa-miR164a/b/f	32493.6	2120.52	1187.75	135.783	2324.77	8187.81	-0.0615705	65.1667	145.9	1826.87	141.833	339.633	7253	LOC_Os04g59610	unknown	pollen enriched	expressed protein	Os.52938.1.S1_a_at
osa-miR164a/b/f	32493.6	2120.52	1187.75	135.783	2324.77	8187.81	0.11634	135.033	243.167	164.033	16.9	8.16667	1.96667	LOC_Os03g37720	defense	pollen enriched	NBS-LRR type disease resistance protein Rps1-k-1, putative	Os.49887.1.S1_at
osa-miR164a/b/f	32493.6	2120.52	1187.75	135.783	2324.77	8187.81	N	N	N	N	N	N	N	LOC_Os03g47310	transposon	pollen enriched	transposon protein, putative, CACTA, En/Spm sub-class	N
osa-miR164c	28.6287	27.1861	0	1.08627	15.6375	0	-0.486739	8.13333	20.5	36.7	2.73333	15.7667	85.3	LOC_Os08g10080	TF		NAC domain-containing protein 21/22, putative, expressed	OsAffx.16932.1.S1_at
osa-miR164c	28.6287	27.1861	0	1.08627	15.6375	0	-0.225372	8.83333	12	15.6	5.93333	17.5333	17.2667	LOC_Os06g23650	TF		CUC2, putative, expressed	OsAffx.27790.1.S1_at
osa-miR164c	28.6287	27.1861	0	1.08627	15.6375	0	-0.1937	38.3333	31.7667	39.8333	85.6	896.333	655.967	LOC_Os12g41680	TF		NAC domain-containing protein 21/22, putative, expressed	Os.53228.1.S1_at
osa-miR164c	28.6287	27.1861	0	1.08627	15.6375	0	-0.0982735	121.133	8.7	34.4	417.2	555.2	52.8667	LOC_Os02g36880	TF		NAC domain protein NAC5, putative, expressed	Os.9492.1.S1_a_at
osa-miR164c	28.6287	27.1861	0	1.08627	15.6375	0	-0.000630572	132.633	598.233	535.733	126.4	96.2333	306.7	LOC_Os09g06910	transposon		retrotransposon protein, putative, unclassified	Os.39427.1.A1_at
osa-miR164c	28.6287	27.1861	0	1.08627	15.6375	0	0.0754973	49.8667	41.2667	12.4333	173.267	1144.57	98.2667	LOC_Os06g46270	TF		NAC domain-containing protein 21/22, putative, expressed	Os.51762.1.S1_at
osa-miR164c	28.6287	27.1861	0	1.08627	15.6375	0	0.115915	7.13333	3.6	11.7667	19.8333	1058.63	16	LOC_Os04g38720	TF		NAC domain protein NAC5, putative, expressed	Os.15708.1.S1_a_at
osa-miR164c	28.6287	27.1861	0	1.08627	15.6375	0	0.129531	9	15.0667	17.9	5.73333	748.733	8	LOC_Os06g49660	defense		taxadien-5-alpha-ol O-acetyltransferase, putative, expressed	OsAffx.5156.1.S1_at
osa-miR1429-5p	28.6287	0	0	22.8116	0	34.1823	0.19618	1149.77	1104.57	844.267	838.3	313.8	674.667	LOC_Os09g31280	protein degration		cysteine-type peptidase, putative, expressed	Os.15215.1.S1_at
osa-miR1429-5p	28.6287	0	0	22.8116	0	34.1823	0.524305	88.8667	55.0667	15.2667	2765.97	2742.63	5353.5	LOC_Os06g49430	signaling		OsMPK17-1 - putative MAPK based on amino acid sequence homology, expressed	Os.7913.1.S1_a_at
osa-miR1848	0	0	0	0	0	2.27882	-0.695187	13.2333	19.5667	32.9	21.2	26.8333	6.93333	LOC_Os04g40590	metabolism and others		wax synthase isoform 1, putative, expressed	OsAffx.4038.1.S1_x_at
osa-miR1848	0	0	0	0	0	2.27882	-0.601498	71.4667	50.4	31.8333	58	97.8667	21.2	LOC_Os03g31880	TF		SHR, putative, expressed	OsAffx.25332.1.S1_x_at
osa-miR1848	0	0	0	0	0	2.27882	-0.466363	222.733	56.9667	165.833	568.2	472.167	49.0667	LOC_Os04g47250	cytochrome P450		cytochrome P450 86A2, putative, expressed	Os.8021.1.S1_x_at
osa-miR1848	0	0	0	0	0	2.27882	-0.414807	13.1667	17.8667	24.5	2.13333	23.3333	7.13333	LOC_Os03g16760	metabolism and others		protein phosphatase 2C containing protein, expressed	Os.25002.1.S1_at
osa-miR1848	0	0	0	0	0	2.27882	-0.354861	34.9	45.6667	22.0333	278.133	229.867	20.7667	LOC_Os05g02900	unknown		expressed protein	Os.56000.1.S1_at
osa-miR1848	0	0	0	0	0	2.27882	-0.30508	15.3	9.06667	27.7667	674.733	355.833	9.36667	LOC_Os06g43170	transposon		transposon protein, putative, unclassified, expressed	OsAffx.28073.1.S1_at
osa-miR1848	0	0	0	0	0	2.27882	-0.202457	5.23333	13.8667	15	2711.93	17.3	5.93333	LOC_Os02g06410	metabolism and others		pv42p, putative, expressed	Os.55564.1.S1_at
osa-miR1848	0	0	0	0	0	2.27882	-0.128636	1920.33	2826.93	5470.47	1987.1	1327.8	2241.93	LOC_Os02g47580	unknown		expressed protein	Os.7396.2.S1_a_at
osa-miR1848	0	0	0	0	0	2.27882	N	N	N	N	N	N	N	LOC_Os11g44950	hormone		auxin-induced beta-glucosidase, putative, expressed	N
osa-miR1848	0	0	0	0	0	2.27882	-0.0567574	16.1667	6.63333	35.5667	715.4	96.7667	136.167	LOC_Os04g29780	transposon		retrotransposon protein, putative, Ty3-gypsy subclass	Os.55290.1.S1_at
osa-miR1848	0	0	0	0	0	2.27882	-0.015955	21.7333	36.0667	171.8	15.6667	27.4333	52.2333	LOC_Os06g45040	TF		B-box zinc finger family protein	Os.54190.1.S1_at
osa-miR1848	0	0	0	0	0	2.27882	-0.00533094	18.6667	59.3	58.4333	30.7667	56.7667	44.5667	LOC_Os07g45290	cytochrome P450		cytochrome P450 72A1, putative, expressed	OsAffx.22543.1.S1_x_at
osa-miR1848	0	0	0	0	0	2.27882	0.0511335	2135.7	4614.4	1699.97	2289.8	1779.53	2639.03	LOC_Os07g42420	metabolism and others		3-oxoacyl-synthase I, chloroplast precursor, putative, expressed	Os.8328.1.A1_at
osa-miR1848	0	0	0	0	0	2.27882	0.5304	20.5333	49.3667	60.7	28.6667	120.733	110.233	LOC_Os12g18374	defense		NB-ARC domain containing protein, expressed	Os.53373.1.S1_at
osa-miR1848	0	0	0	0	0	2.27882	0.6353	9.93333	65.8333	37.7333	681.633	257.933	716.567	LOC_Os08g38890	unknown		expressed protein	Os.48412.1.A1_at
osa-miR1848	0	0	0	0	0	2.27882	0.936261	8.76667	11.8	52.4667	4.76667	24.3333	133.4	LOC_Os05g12040	cytochrome P450		cytochrome P450 51, putative, expressed	Os.22935.1.S1_at
osa-miR1848	0	0	0	0	0	2.27882	0.977129	501.1	859.767	370.967	315.967	907.033	3367.5	LOC_Os08g29780	unknown		expressed protein	Os.54411.1.A1_at
osa-miR1848	0	0	0	0	0	2.27882	0.989416	264.833	289.8	358.5	769.167	3616.07	22624.7	LOC_Os02g07930	TF		B-box zinc finger family protein, expressed	OsAffx.24157.1.S1_s_at
osa-miR1848	0	0	0	0	0	2.27882	N	N	N	N	N	N	N	LOC_Os01g09212	transposon		retrotransposon protein, putative, Ty3-gypsy subclass	N
osa-miR1848	0	0	0	0	0	2.27882	N	N	N	N	N	N	N	LOC_Os02g32469	unknown		expressed protein	N
osa-miR1848	0	0	0	0	0	2.27882	N	N	N	N	N	N	N	LOC_Os04g55680	hormone		indole-3-acetate beta-glucosyltransferase, putative, expressed	N
osa-miR1848	0	0	0	0	0	2.27882	N	N	N	N	N	N	N	LOC_Os09g10290	transposon		retrotransposon protein, putative, Ty3-gypsy subclass	N
osa-miR1848	0	0	0	0	0	2.27882	N	N	N	N	N	N	N	LOC_Os12g37900	metabolism and others		thioredoxin-related, putative, expressed	N
osa-miR1884a	0	13.5931	0	0	0	0	-0.380958	1135.77	155.167	193.9	994.133	2722.67	300	LOC_Os01g70190	cell wall	pollen enriched	secondary cell wall-related glycosyltransferase family 47, putative, expressed	Os.12406.1.S1_at
osa-miR1884a	0	13.5931	0	0	0	0	-0.362043	12.4	20.5	26.9333	382.533	1270.1	615.467	LOC_Os04g09900	hormone(GA)	pollen enriched	ent-kaurene synthase A, chloroplast precursor, putative, expressed	Os.16233.1.S1_a_at
osa-miR1884a	0	13.5931	0	0	0	0	-0.311245	1832.9	2583.03	2740.5	3588.1	4162.5	4343.9	LOC_Os12g16350	defense	pollen enriched	CHY1, putative, expressed	Os.2764.2.S1_x_at
osa-miR1884a	0	13.5931	0	0	0	0	-0.27202	107.567	35.3667	37.0333	162.367	29.0667	27.2333	LOC_Os01g59720	unknown	pollen enriched	expressed protein	OsAffx.11669.1.S1_at
osa-miR1884a	0	13.5931	0	0	0	0	-0.206559	58.3667	59.3667	207.233	39.9667	79.3333	5418.87	LOC_Os03g19380	defense	pollen enriched	CP12-2, putative, expressed	Os.10732.1.S1_s_at
osa-miR1884a	0	13.5931	0	0	0	0	-0.0939551	2942.97	3534.7	3190.07	10447.5	3320.33	1429.77	LOC_Os01g64520	metabolism and others	pollen enriched	uricase, putative, expressed	Os.10279.1.S1_at
osa-miR1884a	0	13.5931	0	0	0	0	-0.0808249	11.6	35.3667	11.9667	178	35.4	5.03333	LOC_Os09g33710	cell wall	pollen enriched	Os9bglu33 - beta-glucosidase homologue, similar to G. max hydroxyisourate hydrolase, expressed	Os.52315.1.S1_at
osa-miR1884a	0	13.5931	0	0	0	0	-0.0323166	2368.77	934.033	483.4	1258.03	583.767	277.867	LOC_Os08g04920	protein degration	pollen enriched	OsDegp11 - Putative Deg protease homologue, expressed	Os.18581.1.S1_at
osa-miR1884a	0	13.5931	0	0	0	0	0.294321	67.1	61.0333	62.4	47.4	44.4667	50.6	LOC_Os04g58730	TF	pollen enriched	DNA binding protein, putative, expressed	Os.7934.2.S1_at
osa-miR1884a	0	13.5931	0	0	0	0	0.395704	355.867	1073.13	1565.9	373.5	88.9667	46.6667	LOC_Os06g04840	metabolism and others	pollen enriched	leucine-rich repeat receptor protein kinase EXS precursor, putative, expressed	Os.53844.1.S1_at
osa-miR1884a	0	13.5931	0	0	0	0	0.517091	125.367	170.533	159.267	88.0667	157.867	129.333	LOC_Os06g48240	metabolism and others	pollen enriched	AAA ATPase, putative, expressed	OsAffx.28169.2.S1_at
osa-miR1884a	0	13.5931	0	0	0	0	N	N	N	N	N	N	N	LOC_Os02g22610	transposon	pollen enriched	transposon protein, putative, CACTA, En/Spm sub-class	N
osa-miR1855	28.6287	0	0	0	0	0	-0.282782	1288.6	3411.77	1709.73	3347	11572.2	462.667	LOC_Os05g08370	cell wall	pollen enriched	CESA1 - cellulose synthase, expressed	Os.10183.1.S2_at
osa-miR1855	28.6287	0	0	0	0	0	-0.211827	5.6	11.7333	9.46667	2.43333	2.4	16.4	LOC_Os01g14860	signaling	pollen enriched	CGMC_GSK.1 - CGMC includes CDA, MAPK, GSK3, and CLKC kinases, expressed	OsAffx.10034.1.S1_at
osa-miR169a	28.6287	81.5583	0	27.1567	310.143	508.178	-0.699672	29.2	28.4	51.8333	8.56667	0.966667	3.2	LOC_Os03g07880	TF		nuclear transcription factor Y subunit A-3, putative, expressed	Os.3426.2.S1_at
osa-miR169a	28.6287	81.5583	0	27.1567	310.143	508.178	-0.302035	2580.37	371.4	121.267	149.6	370.5	143.133	LOC_Os01g41650	PPR repeat		pentatricopeptide repeat protein PPR986-12, putative, expressed	Os.36122.2.S1_at
osa-miR169a	28.6287	81.5583	0	27.1567	310.143	508.178	-0.0321234	19.3333	9.96667	51.2667	13.4	42.6333	17.9	LOC_Os10g20990	TF		ribosomal protein S12 containing protein	OsAffx.28576.1.S1_x_at
osa-miR169a	28.6287	81.5583	0	27.1567	310.143	508.178	0.216627	41.8333	49.0667	140.233	19.6333	463.933	8.6	LOC_Os07g06470	TF		nuclear transcription factor Y subunit A-10, putative, expressed	OsAffx.5233.1.S1_at
osa-miR169a	28.6287	81.5583	0	27.1567	310.143	508.178	0.235441	81.3667	73.6	183.967	853.367	1692.93	171.833	LOC_Os12g42400	TF		nuclear transcription factor Y subunit A-2, putative, expressed	Os.22707.1.S1_at
osa-miR169a	28.6287	81.5583	0	27.1567	310.143	508.178	0.305712	91.3667	55	103.1	1798.87	3286.3	532.7	LOC_Os03g29760	TF		nuclear transcription factor Y subunit A-8, putative, expressed	Os.10440.1.S1_a_at
osa-miR169a	28.6287	81.5583	0	27.1567	310.143	508.178	0.347818	59.0333	50.7667	61.6	173.167	891.667	81.3667	LOC_Os02g53620	TF		nuclear transcription factor Y subunit A-3, putative, expressed	OsAffx.12626.1.S1_at
osa-miR169a	28.6287	81.5583	0	27.1567	310.143	508.178	0.47046	27.6333	14.1333	20.2667	190.1	501.5	137.067	LOC_Os07g41720	TF		nuclear transcription factor Y subunit A-3, putative, expressed	Os.13736.1.S1_at
osa-miR169a	28.6287	81.5583	0	27.1567	310.143	508.178	0.98865	66.8333	40.9667	53.7	47	429	673.2	LOC_Os11g14570	unknown		expressed protein	Os.20234.2.S1_at
osa-miR169a	28.6287	81.5583	0	27.1567	310.143	508.178	N	N	N	N	N	N	N	LOC_Os04g46800	unknown		hypothetical protein	N
osa-miR439j	0	0	0	1.08627	0	0	-0.707079	51.7333	54.5	83.8	28.2333	48.7	75.9333	LOC_Os06g19250	unknown		conserved hypothetical protein	OsAffx.15491.1.S1_at
osa-miR439j	0	0	0	1.08627	0	0	-0.471662	10.7667	14.0333	25.2333	6.26667	7.43333	29.3333	LOC_Os07g30950	defense		taxane 10-beta-hydroxylase, putative, expressed	Os.54865.1.S1_at
osa-miR439j	0	0	0	1.08627	0	0	-0.357052	20.5667	42.5667	120.767	19.4667	14.8	123.967	LOC_Os02g30670	unknown		hypothetical protein	Os.20069.2.S1_at
osa-miR439a/b/c/d/e/f/g/h/i	0	40.7792	0	4.34507	2.60624	4.55765	-0.341851	136.467	72.7333	392.9	572.833	296.033	1277.5	LOC_Os12g11340	transposon	pollen enriched	transposon protein, putative, CACTA, En/Spm sub-class	Os.46306.1.S1_x_at
osa-miR439a/b/c/d/e/f/g/h/i	0	40.7792	0	4.34507	2.60624	4.55765	-0.314062	7.56667	17.1667	176.833	63.3	26.1333	23.0333	LOC_Os06g16160	unknown	pollen enriched	expressed protein	OsAffx.31349.2.S1_x_at
osa-miR439j	0	0	0	1.08627	0	0	-0.29989	580.167	1317.53	4152.07	80.4	79.4667	118.333	LOC_Os01g23940	unknown		hypothetical protein	OsAffx.23361.2.S1_x_at
osa-miR439j	0	0	0	1.08627	0	0	-0.199115	8.93333	8.63333	8.33333	32.1667	44.5	15833.9	LOC_Os09g38090	unknown		expressed protein	Os.11602.1.S1_at
osa-miR439j	0	0	0	1.08627	0	0	-0.186861	136.567	325.333	303.5	231.233	457.567	193.067	LOC_Os06g16200	metabolism and others		proteins of unknown function domain containing protein, expressed	OsAffx.15454.1.S1_x_at
osa-miR439j	0	0	0	1.08627	0	0	-0.183899	62.0333	25.8667	11.8333	16.7667	6.56667	22.1	LOC_Os01g26340	defense		dirigent-like protein, putative	OsAffx.2093.1.S1_at
osa-miR439j	0	0	0	1.08627	0	0	-0.145082	29.1333	41.4333	63.7	47.8	30.0333	169.933	LOC_Os10g10160	unknown		hypothetical protein	OsAffx.6631.1.S1_at
osa-miR439a/b/c/d/e/f/g/h/i	0	40.7792	0	4.34507	2.60624	4.55765	-0.136675	20.5667	42.5667	120.767	19.4667	14.8	123.967	LOC_Os02g30670	unknown	pollen enriched	hypothetical protein	Os.20069.2.S1_at
osa-miR439a/b/c/d/e/f/g/h/i	0	40.7792	0	4.34507	2.60624	4.55765	-0.136499	29.1333	41.4333	63.7	47.8	30.0333	169.933	LOC_Os10g10160	unknown	pollen enriched	hypothetical protein	OsAffx.6631.1.S1_at
osa-miR439j	0	0	0	1.08627	0	0	-0.131042	40.5333	85.3	122.767	59.3667	47.5333	50.6667	LOC_Os01g36270	unknown		hypothetical protein	OsAffx.23361.1.S1_s_at
osa-miR439a/b/c/d/e/f/g/h/i	0	40.7792	0	4.34507	2.60624	4.55765	-0.129337	8.93333	8.63333	8.33333	32.1667	44.5	15833.9	LOC_Os09g38090	unknown	pollen enriched	expressed protein	Os.11602.1.S1_at
osa-miR439a/b/c/d/e/f/g/h/i	0	40.7792	0	4.34507	2.60624	4.55765	-0.10725	51.7333	54.5	83.8	28.2333	48.7	75.9333	LOC_Os06g19250	unknown	pollen enriched	conserved hypothetical protein	OsAffx.15491.1.S1_at
osa-miR439a/b/c/d/e/f/g/h/i	0	40.7792	0	4.34507	2.60624	4.55765	-0.0769332	10.7667	14.0333	25.2333	6.26667	7.43333	29.3333	LOC_Os07g30950	defense	pollen enriched	taxane 10-beta-hydroxylase, putative, expressed	Os.54865.1.S1_at
osa-miR439a/b/c/d/e/f/g/h/i	0	40.7792	0	4.34507	2.60624	4.55765	-0.012492	62.0333	25.8667	11.8333	16.7667	6.56667	22.1	LOC_Os01g26340	defense	pollen enriched	dirigent-like protein, putative	OsAffx.2093.1.S1_at
osa-miR439a/b/c/d/e/f/g/h/i	0	40.7792	0	4.34507	2.60624	4.55765	-0.00255988	580.167	1317.53	4152.07	80.4	79.4667	118.333	LOC_Os01g23940	unknown	pollen enriched	hypothetical protein	OsAffx.23361.2.S1_x_at
osa-miR439j	0	0	0	1.08627	0	0	0.0840551	7.56667	17.1667	176.833	63.3	26.1333	23.0333	LOC_Os06g16160	unknown		expressed protein	OsAffx.31349.2.S1_x_at
osa-miR439j	0	0	0	1.08627	0	0	0.127832	136.467	72.7333	392.9	572.833	296.033	1277.5	LOC_Os12g11340	transposon		transposon protein, putative, CACTA, En/Spm sub-class	Os.46306.1.S1_x_at
osa-miR439a/b/c/d/e/f/g/h/i	0	40.7792	0	4.34507	2.60624	4.55765	0.221196	136.567	325.333	303.5	231.233	457.567	193.067	LOC_Os06g16200	metabolism and others	pollen enriched	expressed protein	OsAffx.15454.1.S1_x_at
osa-miR439a/b/c/d/e/f/g/h/i	0	40.7792	0	4.34507	2.60624	4.55765	0.223779	40.5333	85.3	122.767	59.3667	47.5333	50.6667	LOC_Os01g36270	unknown	pollen enriched	hypothetical protein	OsAffx.23361.1.S1_s_at
osa-miR528	5525.34	883.548	890.812	212287	1785.28	2094.24	-0.650832	82.7	413.567	231.933	41.7333	406.533	345.733	LOC_Os08g04310	metabolism and others		uclacyanin-2 precursor, putative, expressed	Os.14191.1.S1_at
osa-miR528	5525.34	883.548	890.812	212287	1785.28	2094.24	-0.375243	12244.2	13994.4	23092.4	9741.4	12476.2	9447.2	LOC_Os09g33800	cell wall		arabinogalactan protein, putative, expressed	Os.9057.1.S1_a_at
osa-miR528	5525.34	883.548	890.812	212287	1785.28	2094.24	-0.274119	9.3	5.6	17.6667	6.96667	117.267	28.3333	LOC_Os01g44330	metabolism and others		L-ascorbate oxidase precursor, putative, expressed	Os.45945.1.S1_at
osa-miR528	5525.34	883.548	890.812	212287	1785.28	2094.24	-0.231717	50.1333	622.2	6650.2	25.6333	38.1333	46.1	LOC_Os01g40150	metabolism and others		translation initiation factor IF-2, putative, expressed	OsAffx.21424.1.S1_at
osa-miR528	5525.34	883.548	890.812	212287	1785.28	2094.24	-0.209459	394.7	2016.9	32162.2	824.933	586.867	497.933	LOC_Os08g42640	TF		VIP2 protein, putative, expressed	Os.7498.1.S1_at
osa-miR528	5525.34	883.548	890.812	212287	1785.28	2094.24	0.351334	77.5	20.4667	22.8667	1013.5	1052.9	1297.07	LOC_Os06g06050	protein degration		F-box/LRR-repeat MAX2, putative, expressed	Os.18946.2.S1_at
osa-miR528	5525.34	883.548	890.812	212287	1785.28	2094.24	0.809472	18.6667	15.7667	21.8333	32.8667	8.5	8.26667	LOC_Os04g39120	metabolism and others		copper amine oxidase-like protein, putative	OsAffx.4025.1.S1_at
osa-miR1867	0	13.5931	0	0	0	4.55765	-0.152537	255.6	198.9	46.4333	3122.1	1399.5	3742.7	LOC_Os07g38530	signalling	pollen enriched	STE_PAK_Ste20_Slob_Wnk.4 - STE kinases include homologs to sterile 7, sterile 11 and sterile 20 from yeast, expressed	Os.2221.1.S1_a_at
osa-miR1867	0	13.5931	0	0	0	4.55765	-0.108166	12.8333	5.7	11.6333	8.1	420.033	435.6	LOC_Os04g44354	cell wall	pollen enriched	UDP-glucoronosyl and UDP-glucosyl transferase family protein, expressed	Os.27292.1.A1_at
osa-miR1867	0	13.5931	0	0	0	4.55765	-0.0683749	9.53333	17.5	10.7	94.3	37.7	121.3	LOC_Os10g30550	metabolism and others	pollen enriched	phosphoglycerate kinase, chloroplast precursor, putative, expressed	Os.46675.1.S1_at
osa-miR1867	0	13.5931	0	0	0	4.55765	0.300971	22.5667	42.8667	18.2	21.7667	61.7	40.2333	LOC_Os01g67370	unknown	pollen enriched	expressed protein	Os.51993.1.S1_at
osa-miR168a	172488	54929.5	86281.5	4949.03	50720.1	46841.2	-0.484679	240.867	1057.17	160.433	839.767	650.433	71.7	LOC_Os01g53160	metabolism and others	pollen enriched	plant-specific domain TIGR01568 family protein, expressed	Os.55598.1.S1_at
osa-miR168a	172488	54929.5	86281.5	4949.03	50720.1	46841.2	-0.250655	231.933	19.7333	23.5	629.4	9392.57	3191.5	LOC_Os03g48180	transporting	pollen enriched	peptide transporter PTR2, putative, expressed	Os.11525.1.S1_s_at
osa-miR168a	172488	54929.5	86281.5	4949.03	50720.1	46841.2	-0.0801829	13.7	33.1333	67.9333	23.9	10.1	36.9333	LOC_Os11g30010	defense	pollen enriched	NB-ARC domain containing protein	OsAffx.31216.1.S1_at
osa-miR168a	172488	54929.5	86281.5	4949.03	50720.1	46841.2	0.171254	16429.1	19486.4	17849.6	17789.6	9566.07	4728.07	LOC_Os09g02700	TF	pollen enriched	polyadenylate-binding protein 2, putative, expressed	Os.38226.1.S1_at
osa-miR168a	172488	54929.5	86281.5	4949.03	50720.1	46841.2	0.930535	35.5333	10.4	15.2667	4.96667	10.5667	18.9	LOC_Os02g47690	transposon	pollen enriched	retrotransposon protein, putative, Ty3-gypsy subclass	Os.27691.1.S1_x_at
osa-miR1862c	85.8861	1114.63	339.357	39.1056	510.824	191.421	-0.420776	182.467	90.5667	160.1	165.467	83.9333	42.2667	LOC_Os07g28260	unknown	pollen enriched	expressed protein	Os.24715.4.S1_at
osa-miR1862a/b	85.8861	1114.63	339.357	39.1056	508.217	191.421	-0.420097	182.467	90.5667	160.1	165.467	83.9333	42.2667	LOC_Os07g28260	unknown	pollen enriched	expressed protein	Os.24715.4.S1_at
osa-miR1862a/b	85.8861	1114.63	339.357	39.1056	508.217	191.421	-0.231723	69.4667	130.667	205.033	307.133	558.1	1500	LOC_Os07g37560	cell skeleton	pollen enriched	myosin-5C, putative, expressed	Os.10019.1.S1_a_at
osa-miR1862c	85.8861	1114.63	339.357	39.1056	510.824	191.421	-0.231391	69.4667	130.667	205.033	307.133	558.1	1500	LOC_Os07g37560	cell skeleton	pollen enriched	myosin-5C, putative, expressed	Os.10019.1.S1_a_at
osa-miR1862c	85.8861	1114.63	339.357	39.1056	510.824	191.421	-0.163404	93.8333	60.1333	166.067	53.7333	50.3	65.7333	LOC_Os02g37694	unknown	pollen enriched	expressed protein	Os.49911.1.S1_at
osa-miR1862a/b	85.8861	1114.63	339.357	39.1056	508.217	191.421	-0.162547	93.8333	60.1333	166.067	53.7333	50.3	65.7333	LOC_Os02g37694	unknown	pollen enriched	expressed protein	Os.49911.1.S1_at
osa-miR1862c	85.8861	1114.63	339.357	39.1056	510.824	191.421	0.0323358	27.2	23.5667	84.7	7.5	21.1	22.7333	LOC_Os04g31360	unknown	pollen enriched	hypothetical protein	OsAffx.26268.1.S1_at
osa-miR1862a/b	85.8861	1114.63	339.357	39.1056	508.217	191.421	0.0328332	27.2	23.5667	84.7	7.5	21.1	22.7333	LOC_Os04g31360	unknown	pollen enriched	hypothetical protein	OsAffx.26268.1.S1_at
osa-miR812c	57.2574	163.117	84.8392	13.0352	151.162	34.1823	-0.641795	491.5	372.6	258.4	872.4	533.8	1173.07	LOC_Os09g32940	unknown		expressed protein	Os.50887.1.A1_x_at
osa-miR812e	57.2574	163.117	84.8392	13.0352	153.768	34.1823	-0.637901	491.5	372.6	258.4	872.4	533.8	1173.07	LOC_Os09g32940	unknown		expressed protein	Os.50887.1.A1_x_at
osa-miR812d	28.6287	40.7792	0	7.60387	54.7311	2.27882	-0.628042	406.9	1163.73	1512.13	701.967	471.9	2073	LOC_Os12g09570	transporting		GTP binding protein, putative, expressed	Os.14941.2.S1_a_at
osa-miR812b	28.6287	40.7792	0	8.69014	67.7623	6.83647	-0.590605	406.9	1163.73	1512.13	701.967	471.9	2073	LOC_Os12g09570	transporting		GTP binding protein, putative, expressed	Os.14941.2.S1_a_at
osa-miR812b	28.6287	40.7792	0	8.69014	67.7623	6.83647	-0.492037	44.5667	22.0333	76.2667	29.8	15.9667	12.2333	LOC_Os11g09260	unknown		expressed protein	OsAffx.30897.1.S1_at
osa-miR812d	28.6287	40.7792	0	7.60387	54.7311	2.27882	-0.488726	36.4333	17.7667	61.0333	80.5333	56.3	502.233	LOC_Os01g06740	protein synthesis		protein synthesis inhibitor I, putative, expressed	Os.11371.1.S1_at
osa-miR812c	57.2574	163.117	84.8392	13.0352	151.162	34.1823	-0.475659	510.4	502.067	71.6	796.233	522.8	1414.97	LOC_Os09g02214	transporting		Na+/H+ antiporter, probable CP0838, putative, expressed	Os.17380.4.A1_x_at
osa-miR812a	57.2574	122.337	42.4196	8.69014	135.525	36.4612	-0.474544	491.5	372.6	258.4	872.4	533.8	1173.07	LOC_Os09g32940	unknown		expressed protein	Os.50887.1.A1_x_at
osa-miR812e	57.2574	163.117	84.8392	13.0352	153.768	34.1823	-0.473394	510.4	502.067	71.6	796.233	522.8	1414.97	LOC_Os09g02214	transporting		Na+/H+ antiporter, probable CP0838, putative, expressed	Os.17380.4.A1_x_at
osa-miR812c	57.2574	163.117	84.8392	13.0352	151.162	34.1823	-0.461534	36.4333	17.7667	61.0333	80.5333	56.3	502.233	LOC_Os01g06740	protein synthesis		protein synthesis inhibitor I, putative, expressed	Os.11371.1.S1_at
osa-miR812e	57.2574	163.117	84.8392	13.0352	153.768	34.1823	-0.460401	36.4333	17.7667	61.0333	80.5333	56.3	502.233	LOC_Os01g06740	protein synthesis		protein synthesis inhibitor I, putative, expressed	Os.11371.1.S1_at
osa-miR812d	28.6287	40.7792	0	7.60387	54.7311	2.27882	-0.438939	44.5667	22.0333	76.2667	29.8	15.9667	12.2333	LOC_Os11g09260	unknown		expressed protein	OsAffx.30897.1.S1_at
osa-miR812c	57.2574	163.117	84.8392	13.0352	151.162	34.1823	-0.417633	2648.07	565.733	206.8	1861.67	2338.33	2877.6	LOC_Os03g48380	unknown		expressed protein	Os.38219.1.A1_at
osa-miR812d	28.6287	40.7792	0	7.60387	54.7311	2.27882	-0.41251	1137.93	216.133	246.7	51.0667	850.867	22236.2	LOC_Os10g25230	TF		ZIM motif family protein, expressed	Os.46849.1.S1_at
osa-miR812b	28.6287	40.7792	0	8.69014	67.7623	6.83647	-0.411195	19.0333	39.7333	195.1	31.2667	34.2	14.7667	LOC_Os11g34910	unknown		expressed protein	OsAffx.22155.1.S1_at
osa-miR812e	57.2574	163.117	84.8392	13.0352	153.768	34.1823	-0.409354	2648.07	565.733	206.8	1861.67	2338.33	2877.6	LOC_Os03g48380	unknown		expressed protein	Os.38219.1.A1_at
osa-miR812d	28.6287	40.7792	0	7.60387	54.7311	2.27882	-0.405398	19.0333	39.7333	195.1	31.2667	34.2	14.7667	LOC_Os11g34910	unknown		expressed protein	OsAffx.22155.1.S1_at
osa-miR812b	28.6287	40.7792	0	8.69014	67.7623	6.83647	-0.396808	36.4333	17.7667	61.0333	80.5333	56.3	502.233	LOC_Os01g06740	protein synthesis		protein synthesis inhibitor I, putative, expressed	Os.11371.1.S1_at
osa-miR812b	28.6287	40.7792	0	8.69014	67.7623	6.83647	-0.39068	15.6333	7.8	13.1667	5.36667	6.5	12.1667	LOC_Os03g24730	unknown		expressed protein	Os.17424.1.S1_at
osa-miR812c	57.2574	163.117	84.8392	13.0352	151.162	34.1823	-0.389171	1137.93	216.133	246.7	51.0667	850.867	22236.2	LOC_Os10g25230	TF		ZIM motif family protein, expressed	Os.46849.1.S1_at
osa-miR812c	57.2574	163.117	84.8392	13.0352	151.162	34.1823	-0.388965	39	79.4333	89.1333	1901.57	635.367	41.2	LOC_Os01g71060	metabolism and others		xylanase inhibitor, putative, expressed	Os.53616.1.S1_at
osa-miR812e	57.2574	163.117	84.8392	13.0352	153.768	34.1823	-0.388661	1137.93	216.133	246.7	51.0667	850.867	22236.2	LOC_Os10g25230	TF		ZIM motif family protein, expressed	Os.46849.1.S1_at
osa-miR812d	28.6287	40.7792	0	7.60387	54.7311	2.27882	-0.385792	491.5	372.6	258.4	872.4	533.8	1173.07	LOC_Os09g32940	unknown		expressed protein	Os.50887.1.A1_x_at
osa-miR812e	57.2574	163.117	84.8392	13.0352	153.768	34.1823	-0.383437	39	79.4333	89.1333	1901.57	635.367	41.2	LOC_Os01g71060	metabolism and others		xylanase inhibitor, putative, expressed	Os.53616.1.S1_at
osa-miR812c	57.2574	163.117	84.8392	13.0352	151.162	34.1823	-0.370453	249.333	33.1333	57.2	61.9333	301.333	2002.67	LOC_Os09g37540	metabolism and others		carboxy-lyase, putative, expressed	Os.15026.1.S1_at
osa-miR812e	57.2574	163.117	84.8392	13.0352	153.768	34.1823	-0.368661	249.333	33.1333	57.2	61.9333	301.333	2002.67	LOC_Os09g37540	metabolism and others		carboxy-lyase, putative, expressed	Os.15026.1.S1_at
osa-miR812a	57.2574	122.337	42.4196	8.69014	135.525	36.4612	-0.364863	36.4333	17.7667	61.0333	80.5333	56.3	502.233	LOC_Os01g06740	protein synthesis		protein synthesis inhibitor I, putative, expressed	Os.11371.1.S1_at
osa-miR812a	57.2574	122.337	42.4196	8.69014	135.525	36.4612	-0.358174	39	79.4333	89.1333	1901.57	635.367	41.2	LOC_Os01g71060	metabolism and others		xylanase inhibitor, putative, expressed	Os.53616.1.S1_at
osa-miR812d	28.6287	40.7792	0	7.60387	54.7311	2.27882	-0.353491	15.6333	7.8	13.1667	5.36667	6.5	12.1667	LOC_Os03g24730	unknown		expressed protein	Os.17424.1.S1_at
osa-miR812a	57.2574	122.337	42.4196	8.69014	135.525	36.4612	-0.35238	44.5667	22.0333	76.2667	29.8	15.9667	12.2333	LOC_Os11g09260	unknown		expressed protein	OsAffx.30897.1.S1_at
osa-miR812d	28.6287	40.7792	0	7.60387	54.7311	2.27882	-0.350789	249.333	33.1333	57.2	61.9333	301.333	2002.67	LOC_Os09g37540	metabolism and others		carboxy-lyase, putative, expressed	Os.15026.1.S1_at
osa-miR812b	28.6287	40.7792	0	8.69014	67.7623	6.83647	-0.330808	1137.93	216.133	246.7	51.0667	850.867	22236.2	LOC_Os10g25230	TF		ZIM motif family protein, expressed	Os.46849.1.S1_at
osa-miR812c	57.2574	163.117	84.8392	13.0352	151.162	34.1823	-0.308498	717.967	477.1	113.467	4040.3	5551.53	8745.63	LOC_Os12g38210	signalling		spotted leaf protein 11, putative, expressed	Os.6980.1.S1_at
osa-miR812e	57.2574	163.117	84.8392	13.0352	153.768	34.1823	-0.300144	717.967	477.1	113.467	4040.3	5551.53	8745.63	LOC_Os12g38210	signalling		spotted leaf protein 11, putative, expressed	Os.6980.1.S1_at
osa-miR812b	28.6287	40.7792	0	8.69014	67.7623	6.83647	-0.299163	491.5	372.6	258.4	872.4	533.8	1173.07	LOC_Os09g32940	unknown		expressed protein	Os.50887.1.A1_x_at
osa-miR812a	57.2574	122.337	42.4196	8.69014	135.525	36.4612	-0.298267	406.9	1163.73	1512.13	701.967	471.9	2073	LOC_Os12g09570	transporting		GTP binding protein, putative, expressed	Os.14941.2.S1_a_at
osa-miR812a	57.2574	122.337	42.4196	8.69014	135.525	36.4612	-0.293965	510.4	502.067	71.6	796.233	522.8	1414.97	LOC_Os09g02214	transporting		Na+/H+ antiporter, probable CP0838, putative, expressed	Os.17380.4.A1_x_at
osa-miR812c	57.2574	163.117	84.8392	13.0352	151.162	34.1823	-0.28866	59.5667	122.733	13.7667	358.5	210.567	155.767	LOC_Os04g20474	cell wall		UDP-glycosyltransferase/ transferase, transferring glycosyl groups, putative, expressed	Os.7431.4.S1_x_at
osa-miR812e	57.2574	163.117	84.8392	13.0352	153.768	34.1823	-0.282078	59.5667	122.733	13.7667	358.5	210.567	155.767	LOC_Os04g20474	cell wall		UDP-glycosyltransferase/ transferase, transferring glycosyl groups, putative, expressed	Os.7431.4.S1_x_at
osa-miR812a	57.2574	122.337	42.4196	8.69014	135.525	36.4612	-0.281236	1137.93	216.133	246.7	51.0667	850.867	22236.2	LOC_Os10g25230	TF		ZIM motif family protein, expressed	Os.46849.1.S1_at
osa-miR812a	57.2574	122.337	42.4196	8.69014	135.525	36.4612	-0.27858	15.6333	7.8	13.1667	5.36667	6.5	12.1667	LOC_Os03g24730	unknown		expressed protein	Os.17424.1.S1_at
osa-miR812e	57.2574	163.117	84.8392	13.0352	153.768	34.1823	-0.269496	15.6333	7.8	13.1667	5.36667	6.5	12.1667	LOC_Os03g24730	unknown		expressed protein	Os.17424.1.S1_at
osa-miR812c	57.2574	163.117	84.8392	13.0352	151.162	34.1823	-0.264614	15.6333	7.8	13.1667	5.36667	6.5	12.1667	LOC_Os03g24730	unknown		expressed protein	Os.17424.1.S1_at
osa-miR812b	28.6287	40.7792	0	8.69014	67.7623	6.83647	-0.260169	249.333	33.1333	57.2	61.9333	301.333	2002.67	LOC_Os09g37540	metabolism and others		carboxy-lyase, putative, expressed	Os.15026.1.S1_at
osa-miR812d	28.6287	40.7792	0	7.60387	54.7311	2.27882	-0.244113	510.4	502.067	71.6	796.233	522.8	1414.97	LOC_Os09g02214	transporting		Na+/H+ antiporter, probable CP0838, putative, expressed	Os.17380.4.A1_x_at
osa-miR812b	28.6287	40.7792	0	8.69014	67.7623	6.83647	-0.243666	26.1333	59.2333	82.0333	13.1667	35.2667	51.1667	LOC_Os10g10170	PPR repeat		PPR repeat domain containing protein, putative, expressed	Os.24165.1.A1_at
osa-miR812a	57.2574	122.337	42.4196	8.69014	135.525	36.4612	-0.238985	249.333	33.1333	57.2	61.9333	301.333	2002.67	LOC_Os09g37540	metabolism and others		carboxy-lyase, putative, expressed	Os.15026.1.S1_at
osa-miR812d	28.6287	40.7792	0	7.60387	54.7311	2.27882	-0.233476	26.1333	59.2333	82.0333	13.1667	35.2667	51.1667	LOC_Os10g10170	PPR repeat		PPR repeat domain containing protein, putative, expressed	Os.24165.1.A1_at
osa-miR812e	57.2574	163.117	84.8392	13.0352	153.768	34.1823	-0.196559	406.9	1163.73	1512.13	701.967	471.9	2073	LOC_Os12g09570	transporting		GTP binding protein, putative, expressed	Os.14941.2.S1_a_at
osa-miR812c	57.2574	163.117	84.8392	13.0352	151.162	34.1823	-0.19086	406.9	1163.73	1512.13	701.967	471.9	2073	LOC_Os12g09570	transporting		GTP binding protein, putative, expressed	Os.14941.2.S1_a_at
osa-miR812a	57.2574	122.337	42.4196	8.69014	135.525	36.4612	-0.176946	59.5667	122.733	13.7667	358.5	210.567	155.767	LOC_Os04g20474	cell wall		UDP-glycosyltransferase/ transferase, transferring glycosyl groups, putative, expressed	Os.7431.4.S1_x_at
osa-miR812b	28.6287	40.7792	0	8.69014	67.7623	6.83647	-0.175111	510.4	502.067	71.6	796.233	522.8	1414.97	LOC_Os09g02214	transporting		Na+/H+ antiporter, probable CP0838, putative, expressed	Os.17380.4.A1_x_at
osa-miR812a	57.2574	122.337	42.4196	8.69014	135.525	36.4612	-0.15781	19.0333	39.7333	195.1	31.2667	34.2	14.7667	LOC_Os11g34910	unknown		expressed protein	OsAffx.22155.1.S1_at
osa-miR812e	57.2574	163.117	84.8392	13.0352	153.768	34.1823	-0.143683	44.5667	22.0333	76.2667	29.8	15.9667	12.2333	LOC_Os11g09260	unknown		expressed protein	OsAffx.30897.1.S1_at
osa-miR812c	57.2574	163.117	84.8392	13.0352	151.162	34.1823	-0.138828	44.5667	22.0333	76.2667	29.8	15.9667	12.2333	LOC_Os11g09260	unknown		expressed protein	OsAffx.30897.1.S1_at
osa-miR812a	57.2574	122.337	42.4196	8.69014	135.525	36.4612	-0.131116	2648.07	565.733	206.8	1861.67	2338.33	2877.6	LOC_Os03g48380	unknown		expressed protein	Os.38219.1.A1_at
osa-miR812c	57.2574	163.117	84.8392	13.0352	151.162	34.1823	-0.126622	105.133	352.567	50.6	1274.93	724.567	52.1667	LOC_Os03g22050	signaling		CBL-interacting serine/threonine-protein kinase 15, putative, expressed	Os.8095.1.S3_at
osa-miR812a	57.2574	122.337	42.4196	8.69014	135.525	36.4612	-0.123111	717.967	477.1	113.467	4040.3	5551.53	8745.63	LOC_Os12g38210	signalling		spotted leaf protein 11, putative, expressed	Os.6980.1.S1_at
osa-miR812e	57.2574	163.117	84.8392	13.0352	153.768	34.1823	-0.120356	105.133	352.567	50.6	1274.93	724.567	52.1667	LOC_Os03g22050	signaling		CBL-interacting serine/threonine-protein kinase 15, putative, expressed	Os.8095.1.S3_at
osa-miR812d	28.6287	40.7792	0	7.60387	54.7311	2.27882	-0.11333	717.967	477.1	113.467	4040.3	5551.53	8745.63	LOC_Os12g38210	signalling		spotted leaf protein 11, putative, expressed	Os.6980.1.S1_at
osa-miR812d	28.6287	40.7792	0	7.60387	54.7311	2.27882	-0.102159	39	79.4333	89.1333	1901.57	635.367	41.2	LOC_Os01g71060	metabolism and others		xylanase inhibitor, putative, expressed	Os.53616.1.S1_at
osa-miR812a	57.2574	122.337	42.4196	8.69014	135.525	36.4612	-0.075397	105.133	352.567	50.6	1274.93	724.567	52.1667	LOC_Os03g22050	signaling		CBL-interacting serine/threonine-protein kinase 15, putative, expressed	Os.8095.1.S3_at
osa-miR812b	28.6287	40.7792	0	8.69014	67.7623	6.83647	-0.0700731	39	79.4333	89.1333	1901.57	635.367	41.2	LOC_Os01g71060	metabolism and others		xylanase inhibitor, putative, expressed	Os.53616.1.S1_at
osa-miR812c	57.2574	163.117	84.8392	13.0352	151.162	34.1823	0.0206057	70.9333	108.633	39.9667	119.067	99.7333	97	LOC_Os03g12620	cell wall		glucan endo-1,3-beta-glucosidase 7 precursor, putative, expressed	Os.25986.1.S2_at
osa-miR812e	57.2574	163.117	84.8392	13.0352	153.768	34.1823	0.0234537	70.9333	108.633	39.9667	119.067	99.7333	97	LOC_Os03g12620	cell wall		glucan endo-1,3-beta-glucosidase 7 precursor, putative, expressed	Os.25986.1.S2_at
osa-miR812b	28.6287	40.7792	0	8.69014	67.7623	6.83647	0.0249272	717.967	477.1	113.467	4040.3	5551.53	8745.63	LOC_Os12g38210	signalling		spotted leaf protein 11, putative, expressed	Os.6980.1.S1_at
osa-miR812d	28.6287	40.7792	0	7.60387	54.7311	2.27882	0.0540991	59.5667	122.733	13.7667	358.5	210.567	155.767	LOC_Os04g20474	cell wall		UDP-glycosyltransferase/ transferase, transferring glycosyl groups, putative, expressed	Os.7431.4.S1_x_at
osa-miR812e	57.2574	163.117	84.8392	13.0352	153.768	34.1823	0.0982477	19.0333	39.7333	195.1	31.2667	34.2	14.7667	LOC_Os11g34910	unknown		expressed protein	OsAffx.22155.1.S1_at
osa-miR812c	57.2574	163.117	84.8392	13.0352	151.162	34.1823	0.101799	19.0333	39.7333	195.1	31.2667	34.2	14.7667	LOC_Os11g34910	unknown		expressed protein	OsAffx.22155.1.S1_at
osa-miR812d	28.6287	40.7792	0	7.60387	54.7311	2.27882	0.103876	2648.07	565.733	206.8	1861.67	2338.33	2877.6	LOC_Os03g48380	unknown		expressed protein	Os.38219.1.A1_at
osa-miR812b	28.6287	40.7792	0	8.69014	67.7623	6.83647	0.109632	59.5667	122.733	13.7667	358.5	210.567	155.767	LOC_Os04g20474	cell wall		UDP-glycosyltransferase/ transferase, transferring glycosyl groups, putative, expressed	Os.7431.4.S1_x_at
osa-miR812a	57.2574	122.337	42.4196	8.69014	135.525	36.4612	0.164511	70.9333	108.633	39.9667	119.067	99.7333	97	LOC_Os03g12620	cell wall		glucan endo-1,3-beta-glucosidase 7 precursor, putative, expressed	Os.25986.1.S2_at
osa-miR812a	57.2574	122.337	42.4196	8.69014	135.525	36.4612	0.16942	26.1333	59.2333	82.0333	13.1667	35.2667	51.1667	LOC_Os10g10170	PPR repeat		PPR repeat domain containing protein, putative, expressed	Os.24165.1.A1_at
osa-miR812d	28.6287	40.7792	0	7.60387	54.7311	2.27882	0.175073	105.133	352.567	50.6	1274.93	724.567	52.1667	LOC_Os03g22050	signaling		CBL-interacting serine/threonine-protein kinase 15, putative, expressed	Os.8095.1.S3_at
osa-miR812b	28.6287	40.7792	0	8.69014	67.7623	6.83647	0.181243	2648.07	565.733	206.8	1861.67	2338.33	2877.6	LOC_Os03g48380	unknown		expressed protein	Os.38219.1.A1_at
osa-miR812b	28.6287	40.7792	0	8.69014	67.7623	6.83647	0.202732	105.133	352.567	50.6	1274.93	724.567	52.1667	LOC_Os03g22050	signaling		CBL-interacting serine/threonine-protein kinase 15, putative, expressed	Os.8095.1.S3_at
osa-miR812b	28.6287	40.7792	0	8.69014	67.7623	6.83647	0.297253	7591.53	17263.5	830.4	31.4333	45.5	67.3	LOC_Os04g33720	cell wall		glycosyl hydrolases, putative, expressed	Os.50337.1.S1_at
osa-miR812c	57.2574	163.117	84.8392	13.0352	151.162	34.1823	0.31952	200.4	86.9	162.333	2170.6	10406.2	3116.1	LOC_Os07g26690	transporting		aquaporin PIP2.1, putative, expressed	Os.11330.2.S1_x_at
osa-miR812d	28.6287	40.7792	0	7.60387	54.7311	2.27882	0.332639	70.9333	108.633	39.9667	119.067	99.7333	97	LOC_Os03g12620	cell wall		glucan endo-1,3-beta-glucosidase 7 precursor, putative, expressed	Os.25986.1.S2_at
osa-miR812e	57.2574	163.117	84.8392	13.0352	153.768	34.1823	0.332792	200.4	86.9	162.333	2170.6	10406.2	3116.1	LOC_Os07g26690	transporting		aquaporin PIP2.1, putative, expressed	Os.11330.2.S1_x_at
osa-miR812b	28.6287	40.7792	0	8.69014	67.7623	6.83647	0.346735	70.9333	108.633	39.9667	119.067	99.7333	97	LOC_Os03g12620	cell wall		glucan endo-1,3-beta-glucosidase 7 precursor, putative, expressed	Os.25986.1.S2_at
osa-miR812e	57.2574	163.117	84.8392	13.0352	153.768	34.1823	0.380491	26.1333	59.2333	82.0333	13.1667	35.2667	51.1667	LOC_Os10g10170	PPR repeat		PPR repeat domain containing protein, putative, expressed	Os.24165.1.A1_at
osa-miR812c	57.2574	163.117	84.8392	13.0352	151.162	34.1823	0.387188	26.1333	59.2333	82.0333	13.1667	35.2667	51.1667	LOC_Os10g10170	PPR repeat		PPR repeat domain containing protein, putative, expressed	Os.24165.1.A1_at
osa-miR812d	28.6287	40.7792	0	7.60387	54.7311	2.27882	0.439411	7591.53	17263.5	830.4	31.4333	45.5	67.3	LOC_Os04g33720	cell wall		glycosyl hydrolases, putative, expressed	Os.50337.1.S1_at
osa-miR812a	57.2574	122.337	42.4196	8.69014	135.525	36.4612	0.484094	7591.53	17263.5	830.4	31.4333	45.5	67.3	LOC_Os04g33720	cell wall		glycosyl hydrolases, putative, expressed	Os.50337.1.S1_at
osa-miR812a	57.2574	122.337	42.4196	8.69014	135.525	36.4612	0.484761	200.4	86.9	162.333	2170.6	10406.2	3116.1	LOC_Os07g26690	transporting		aquaporin PIP2.1, putative, expressed	Os.11330.2.S1_x_at
osa-miR812e	57.2574	163.117	84.8392	13.0352	153.768	34.1823	0.528611	7591.53	17263.5	830.4	31.4333	45.5	67.3	LOC_Os04g33720	cell wall		glycosyl hydrolases, putative, expressed	Os.50337.1.S1_at
osa-miR812d	28.6287	40.7792	0	7.60387	54.7311	2.27882	0.537923	200.4	86.9	162.333	2170.6	10406.2	3116.1	LOC_Os07g26690	transporting		aquaporin PIP2.1, putative, expressed	Os.11330.2.S1_x_at
osa-miR812c	57.2574	163.117	84.8392	13.0352	151.162	34.1823	0.538684	7591.53	17263.5	830.4	31.4333	45.5	67.3	LOC_Os04g33720	cell wall		glycosyl hydrolases, putative, expressed	Os.50337.1.S1_at
osa-miR812b	28.6287	40.7792	0	8.69014	67.7623	6.83647	0.670726	200.4	86.9	162.333	2170.6	10406.2	3116.1	LOC_Os07g26690	transporting		aquaporin PIP2.1, putative, expressed	Os.11330.2.S1_x_at
osa-miR812a	57.2574	122.337	42.4196	8.69014	135.525	36.4612	N	N	N	N	N	N	N	LOC_Os01g56720	unknown		expressed protein	N
osa-miR812a	57.2574	122.337	42.4196	8.69014	135.525	36.4612	N	N	N	N	N	N	N	LOC_Os05g09660	metabolism and others		HAD superfamily phosphatase containing protein, expressed	N
osa-miR812b	28.6287	40.7792	0	8.69014	67.7623	6.83647	N	N	N	N	N	N	N	LOC_Os01g56720	unknown		expressed protein	N
osa-miR812b	28.6287	40.7792	0	8.69014	67.7623	6.83647	N	N	N	N	N	N	N	LOC_Os05g09660	metabolism and others		HAD superfamily phosphatase containing protein, expressed	N
osa-miR812c	57.2574	163.117	84.8392	13.0352	151.162	34.1823	N	N	N	N	N	N	N	LOC_Os01g56720	unknown		expressed protein	N
osa-miR812c	57.2574	163.117	84.8392	13.0352	151.162	34.1823	N	N	N	N	N	N	N	LOC_Os05g09660	metabolism and others		HAD superfamily phosphatase containing protein, expressed	N
osa-miR812d	28.6287	40.7792	0	7.60387	54.7311	2.27882	N	N	N	N	N	N	N	LOC_Os01g56720	unknown		expressed protein	N
osa-miR812d	28.6287	40.7792	0	7.60387	54.7311	2.27882	N	N	N	N	N	N	N	LOC_Os05g09660	metabolism and others		HAD superfamily phosphatase containing protein, expressed	N
osa-miR812e	57.2574	163.117	84.8392	13.0352	153.768	34.1823	N	N	N	N	N	N	N	LOC_Os01g56720	unknown		expressed protein	N
osa-miR812e	57.2574	163.117	84.8392	13.0352	153.768	34.1823	N	N	N	N	N	N	N	LOC_Os05g09660	metabolism and others		HAD superfamily phosphatase containing protein, expressed	N
osa-miR1861e/k/m	0	0	0	0	23.4562	0	-0.289237	264.6	6888.53	1071.73	13.5333	204.767	2103.93	LOC_Os01g63810	metabolism and others		starch binding domain containing protein, expressed	Os.21123.1.S1_at
osa-miR1861e/k/m	0	0	0	0	23.4562	0	0.984986	41.5333	34.4667	21.9	143.967	670.967	47.9667	LOC_Os06g44970	hormone		auxin efflux carrier component, putative, expressed	Os.53995.1.S1_at
osa-miR164e	57.2574	163.117	42.4196	1317.64	19168.9	47.8553	-0.49134	1429.53	1888.93	2243.17	1303.63	982.233	989.133	LOC_Os10g42090	unknown		expressed protein	Os.12928.1.S1_x_at
osa-miR164e	57.2574	163.117	42.4196	1317.64	19168.9	47.8553	-0.253593	3.93333	16.8333	15.3667	5.6	9.06667	29.4333	LOC_Os06g05760	protein degration		ubiquitin family protein	OsAffx.5303.1.S1_at
osa-miR164e	57.2574	163.117	42.4196	1317.64	19168.9	47.8553	0.125673	9.03333	49.8333	83.6333	59.7667	58.1	53.9667	LOC_Os05g27350	unknown		expressed protein	Os.56345.1.S1_at
osa-miR164e	57.2574	163.117	42.4196	1317.64	19168.9	47.8553	0.437367	8.83333	12	15.6	5.93333	17.5333	17.2667	LOC_Os06g23650	TF		CUC2, putative, expressed	OsAffx.27790.1.S1_at
osa-miR164e	57.2574	163.117	42.4196	1317.64	19168.9	47.8553	0.552596	390.167	69.6333	95.0667	10311.5	12451.4	11537.2	LOC_Os05g04630	transposon		retrotransposon protein, putative, SINE subclass, expressed	Os.4168.1.S1_s_at
osa-miR164e	57.2574	163.117	42.4196	1317.64	19168.9	47.8553	0.762577	38.3333	31.7667	39.8333	85.6	896.333	655.967	LOC_Os12g41680	TF		NAC domain-containing protein 21/22, putative, expressed	Os.53228.1.S1_at
osa-miR164e	57.2574	163.117	42.4196	1317.64	19168.9	47.8553	0.797741	121.133	8.7	34.4	417.2	555.2	52.8667	LOC_Os02g36880	TF		NAC domain protein NAC5, putative, expressed	Os.9492.1.S1_a_at
osa-miR164e	57.2574	163.117	42.4196	1317.64	19168.9	47.8553	0.996829	49.8667	41.2667	12.4333	173.267	1144.57	98.2667	LOC_Os06g46270	TF		NAC domain-containing protein 21/22, putative, expressed	Os.51762.1.S1_at
osa-miR164e	57.2574	163.117	42.4196	1317.64	19168.9	47.8553	0.998388	7.13333	3.6	11.7667	19.8333	1058.63	16	LOC_Os04g38720	TF		NAC domain protein NAC5, putative, expressed	Os.15708.1.S1_a_at
osa-miR164e	57.2574	163.117	42.4196	1317.64	19168.9	47.8553	N	N	N	N	N	N	N	LOC_Os03g47310	transposon		transposon protein, putative, CACTA, En/Spm sub-class	N
osa-miR164e	57.2574	163.117	42.4196	1317.64	19168.9	47.8553	N	N	N	N	N	N	N	LOC_Os07g12620	unknown		hypothetical protein	N
osa-miR164e	57.2574	163.117	42.4196	1317.64	19168.9	47.8553	N	N	N	N	N	N	N	LOC_Os09g32920	unknown		hypothetical protein	N
osa-miR435	0	13.5931	0	0	10.425	9.11529	0.100627	4190.77	4858.43	4590.77	1855.6	2697.3	2810.1	LOC_Os07g41730	protein degration		OsPOP16 - Putative Prolyl Oligopeptidase homologue, expressed	Os.7400.1.S1_at
osa-miR156l	0	0	42.4196	24.9841	22890.6	1198.66	-0.408586	59.1333	175.133	68.4333	32.1	18.9667	33.6	LOC_Os02g06600	metabolism and others		leucine-rich repeat receptor protein kinase EXS precursor, putative	Os.34424.1.S1_at
osa-miR156l	0	0	42.4196	24.9841	22890.6	1198.66	-0.345759	104.8	168.367	310.067	58.6	72.5333	102.633	LOC_Os04g46580	TF		OsSPL7 - SBP-box gene family member, expressed	Os.52683.1.S1_at
osa-miR156l	0	0	42.4196	24.9841	22890.6	1198.66	-0.256323	989.7	106.367	222.933	105.867	174.1	687.933	LOC_Os07g32170	TF		OsSPL13 - SBP-box gene family member, expressed	Os.9500.1.S1_s_at
osa-miR156l	0	0	42.4196	24.9841	22890.6	1198.66	-0.253991	20.3333	48	283.933	9.73333	10.5667	11.3	LOC_Os09g31438	TF		OsSPL17 - SBP-box gene family member, expressed	OsAffx.30110.1.S1_at
osa-miR156l	0	0	42.4196	24.9841	22890.6	1198.66	0.345244	13	103.8	77.2	94.0667	98.2333	33.1333	LOC_Os08g39890	TF		OsSPL14 - SBP-box gene family member, expressed	Os.6636.1.S1_at
osa-miR156l	0	0	42.4196	24.9841	22890.6	1198.66	0.550824	114.733	130.467	22.2	56.5	277.467	317.4	LOC_Os06g45310	TF		OsSPL11 - SBP-box gene family member, expressed	OsAffx.5113.1.S1_at
osa-miR156l	0	0	42.4196	24.9841	22890.6	1198.66	0.745891	13.2667	2.7	8.86667	33.9	97.7333	79.8	LOC_Os02g04680	TF		OsSPL3 - SBP-box gene family member, expressed	OsAffx.11893.1.S1_at
osa-miR156l	0	0	42.4196	24.9841	22890.6	1198.66	0.750603	2017.03	2215.9	826.467	2563.27	3596.27	1385.47	LOC_Os03g57040	transporting		clathrin adaptor complex small chain domain containing protein, expressed	Os.13416.1.S1_at
osa-miR156l	0	0	42.4196	24.9841	22890.6	1198.66	0.93698	14.9667	41.8333	17.1	9.6	99.1667	33.2333	LOC_Os08g41940	TF		OsSPL16 - SBP-box gene family member, expressed	Os.56157.1.A1_at
osa-miR156l	0	0	42.4196	24.9841	22890.6	1198.66	0.942433	102.4	358.8	41.0667	348.733	1103.53	227.3	LOC_Os01g69830	TF		OsSPL2 - SBP-box gene family member, expressed	Os.11203.1.S1_at
osa-miR156l	0	0	42.4196	24.9841	22890.6	1198.66	0.993391	89.5333	51.9667	105.1	104.333	623.933	73.8333	LOC_Os11g30370	TF		OsSPL19 - SBP-box gene family member, expressed	OsAffx.19085.1.S1_at
osa-miR156l	0	0	42.4196	24.9841	22890.6	1198.66	N	N	N	N	N	N	N	LOC_Os09g32944	TF		OsSPL18 - SBP-box gene family member, expressed	N
osa-miR1319	0	95.1514	0	1.08627	10.425	0	-0.332483	32.5333	20.1333	82.8333	26.9333	9	34.2	LOC_Os11g02379	protein degration	pollen enriched	LTPL6 - Protease inhibitor/seed storage/LTP family protein precursor, expressed	Os.10615.2.S1_at
osa-miR1320	28.6287	0	84.8392	4.34507	565.555	341.823	-0.283904	4762.63	4352.43	2987.17	5126.43	3628.2	4848.83	LOC_Os05g47550	transporting		clathrin assembly protein, putative, expressed	Os.8798.1.S1_at
osa-miR1320	28.6287	0	84.8392	4.34507	565.555	341.823	-0.127476	12.1667	10.5667	21.1333	6.56667	11.5	6.53333	LOC_Os06g10980	cell wall		xyloglucan fucosyltransferase, putative, expressed	OsAffx.4795.1.S1_at
osa-miR1320	28.6287	0	84.8392	4.34507	565.555	341.823	0.00450513	24.1	23.4667	29.5	101.133	58.0333	23.8333	LOC_Os07g12330	transporting		L-tyrosine transporter, putative, expressed	Os.44345.1.S1_at
osa-miR1320	28.6287	0	84.8392	4.34507	565.555	341.823	0.363835	228.567	168	288.6	248.633	251.2	8404.6	LOC_Os06g43800	remodling		methyltransferase domain containing protein, putative, expressed	Os.12737.1.S1_at
osa-miR1320	28.6287	0	84.8392	4.34507	565.555	341.823	0.394138	7.86667	18.7	8.9	52.1667	589.267	15283.7	LOC_Os10g41330	hormone		ethylene-responsive transcription factor 5, putative, expressed	Os.55386.1.A1_at
osa-miR1320	28.6287	0	84.8392	4.34507	565.555	341.823	0.413808	139.5	132.633	221.533	80.2667	160.267	565.933	LOC_Os12g13940	TF		transcription regulator, putative, expressed	Os.55364.1.S1_at
osa-miR1320	28.6287	0	84.8392	4.34507	565.555	341.823	0.492205	2.66667	4.7	5.33333	15	19.2333	84.2333	LOC_Os12g42220	unknown		expressed protein	Os.52955.1.A1_at
osa-miR1320	28.6287	0	84.8392	4.34507	565.555	341.823	0.761624	27.9333	3.86667	27.9	85.1667	126.267	66	LOC_Os07g17220	defense		disease resistance protein, putative, expressed	Os.10506.1.S1_at
osa-miR399j	0	0	0	0	0	4.55765	-0.46603	113.767	68.9	53.4667	49.8333	59.7333	39.1667	LOC_Os04g33860	unknown		expressed protein	Os.5413.2.S1_at
osa-miR399j	0	0	0	0	0	4.55765	-0.408745	93.8667	52.9	109.267	22.5333	184.333	32.1333	LOC_Os08g45000	transporting		inorganic phosphate transporter 1-7, putative, expressed	Os.50055.1.S1_at
osa-miR399j	0	0	0	0	0	4.55765	-0.305644	6107.87	1195.07	79.8667	1318.37	712.733	186.767	LOC_Os10g31864	unknown		conserved hypothetical protein	Os.17184.1.S1_at
osa-miR399j	0	0	0	0	0	4.55765	-0.0935417	52.1667	20.2333	15.2667	692.067	8878.27	1130.07	LOC_Os05g48390	protein degration		ubiquitin conjugating enzyme, putative, expressed	Os.15185.1.S1_s_at
osa-miR399j	0	0	0	0	0	4.55765	0.583915	179.933	106.7	73.9667	700.333	1460.37	1436.87	LOC_Os01g54480	metabolism and others		serine/threonine-protein kinase TNNI3K, putative, expressed	Os.8233.1.S1_s_at
osa-miR399j	0	0	0	0	0	4.55765	0.998581	152.733	149.567	176.167	96	167.4	1430.67	LOC_Os05g45350	transporting		electron transporter/ heat shock protein binding protein, putative, expressed	Os.15152.1.S1_a_at
osa-miR169n/o	0	0	42.4196	0	5.21249	0	-0.295893	978.667	1108.77	642.333	2539.33	4209.1	1061.53	LOC_Os03g48970	TF	pollen enriched	nuclear transcription factor Y subunit A-1, putative, expressed	Os.7928.1.S1_at
osa-miR169n/o	0	0	42.4196	0	5.21249	0	-0.271288	139.6	68	84.6333	1217.7	1127	153.467	LOC_Os03g44540	TF	pollen enriched	nuclear transcription factor Y subunit A-10, putative, expressed	Os.54660.1.S1_at
osa-miR169n/o	0	0	42.4196	0	5.21249	0	-0.165426	166.367	60.4667	24.8333	235.133	1947.93	287.167	LOC_Os02g19970	metabolism and others	pollen enriched	tyrosine aminotransferase, putative, expressed	Os.51076.1.S1_at
osa-miR169n/o	0	0	42.4196	0	5.21249	0	-0.138146	81.3667	73.6	183.967	853.367	1692.93	171.833	LOC_Os12g42400	TF	pollen enriched	nuclear transcription factor Y subunit A-2, putative, expressed	Os.22707.1.S1_at
osa-miR169n/o	0	0	42.4196	0	5.21249	0	-0.11312	59.0333	50.7667	61.6	173.167	891.667	81.3667	LOC_Os02g53620	TF	pollen enriched	nuclear transcription factor Y subunit A-3, putative, expressed	OsAffx.12626.1.S1_at
osa-miR169n/o	0	0	42.4196	0	5.21249	0	N	N	N	N	N	N	N	LOC_Os04g46800	unknown	pollen enriched	hypothetical protein	N
osa-miR169f/g	0	0	0	1.08627	0	11.3941	-0.461171	29.2	28.4	51.8333	8.56667	0.966667	3.2	LOC_Os03g07880	TF		nuclear transcription factor Y subunit A-3, putative, expressed	Os.3426.2.S1_at
osa-miR169f/g	0	0	0	1.08627	0	11.3941	-0.346289	41.8333	49.0667	140.233	19.6333	463.933	8.6	LOC_Os07g06470	TF		nuclear transcription factor Y subunit A-10, putative, expressed	OsAffx.5233.1.S1_at
osa-miR169f/g	0	0	0	1.08627	0	11.3941	-0.233233	81.3667	73.6	183.967	853.367	1692.93	171.833	LOC_Os12g42400	TF		nuclear transcription factor Y subunit A-2, putative, expressed	Os.22707.1.S1_at
osa-miR169f/g	0	0	0	1.08627	0	11.3941	-0.225257	978.667	1108.77	642.333	2539.33	4209.1	1061.53	LOC_Os03g48970	TF		nuclear transcription factor Y subunit A-1, putative, expressed	Os.7928.1.S1_at
osa-miR169f/g	0	0	0	1.08627	0	11.3941	-0.216987	139.6	68	84.6333	1217.7	1127	153.467	LOC_Os03g44540	TF		nuclear transcription factor Y subunit A-10, putative, expressed	Os.54660.1.S1_at
osa-miR169f/g	0	0	0	1.08627	0	11.3941	-0.213427	59.0333	50.7667	61.6	173.167	891.667	81.3667	LOC_Os02g53620	TF		nuclear transcription factor Y subunit A-3, putative, expressed	OsAffx.12626.1.S1_at
osa-miR167b	133553	13076.5	5684.23	31318.2	4123.08	10699.1	-0.390394	88.7667	28.5	95.4667	227.667	750.2	555.8	LOC_Os07g29820	defense	pollen enriched	NBS-LRR disease resistance protein, putative, expressed	Os.26923.1.A1_at
osa-miR167a/c	133753	13035.7	5684.23	31421.4	4115.26	10667.2	-0.390377	88.7667	28.5	95.4667	227.667	750.2	555.8	LOC_Os07g29820	defense	pollen enriched	NBS-LRR disease resistance protein, putative, expressed	Os.26923.1.A1_at
osa-miR167a/c	133753	13035.7	5684.23	31421.4	4115.26	10667.2	-0.290422	20.3667	62.2	22.5667	10.2667	24.5	34.1333	LOC_Os09g37890	metabolism and others	pollen enriched	serine/threonine-protein kinase receptor precursor, putative	OsAffx.30180.3.S1_at
osa-miR167b	133553	13076.5	5684.23	31318.2	4123.08	10699.1	-0.289782	20.3667	62.2	22.5667	10.2667	24.5	34.1333	LOC_Os09g37890	metabolism and others	pollen enriched	serine/threonine-protein kinase receptor precursor, putative	OsAffx.30180.3.S1_at
osa-miR167b	133553	13076.5	5684.23	31318.2	4123.08	10699.1	-0.137052	28.2333	17.3667	67.1333	17.5	22.2	27.8333	LOC_Os10g37590	unknown	pollen enriched	hypothetical protein	OsAffx.20192.1.S1_at
osa-miR167a/c	133753	13035.7	5684.23	31421.4	4115.26	10667.2	-0.13703	28.2333	17.3667	67.1333	17.5	22.2	27.8333	LOC_Os10g37590	unknown	pollen enriched	hypothetical protein	OsAffx.20192.1.S1_at
osa-miR167a/c	133753	13035.7	5684.23	31421.4	4115.26	10667.2	0.977874	1219.5	188.133	91.5	83.1333	32.0667	29.0667	LOC_Os01g63290	transporting	pollen enriched	sialin, putative, expressed	OsAffx.23900.1.S1_at
osa-miR167b	133553	13076.5	5684.23	31318.2	4123.08	10699.1	0.977998	1219.5	188.133	91.5	83.1333	32.0667	29.0667	LOC_Os01g63290	transporting	pollen enriched	sialin, putative, expressed	OsAffx.23900.1.S1_at
osa-miR159f	0	13.5931	0	33.6743	28.6687	25.0671	-0.627127	2584.53	891.067	105.3	42.6667	18.1333	47.2333	LOC_Os05g41166	TF		transcription factor GAMYB, putative, expressed	Os.57561.1.S1_at
osa-miR159f	0	13.5931	0	33.6743	28.6687	25.0671	-0.58813	8090.07	6879.17	890.067	550.767	397.4	894.8	LOC_Os01g59660	TF		transcription factor GAMYB, putative, expressed	Os.2698.3.S1_x_at
osa-miR159f	0	13.5931	0	33.6743	28.6687	25.0671	-0.551708	12716.2	1790.93	418.9	1092.3	758.033	511.6	LOC_Os06g40330	TF		MYB family transcription factor, putative, expressed	Os.22469.1.S1_at
osa-miR159f	0	13.5931	0	33.6743	28.6687	25.0671	0.553793	11	7.46667	5.06667	11	9.96667	13.0333	LOC_Os10g28930	transposon		retrotransposon protein, putative, Ty3-gypsy subclass	OsAffx.20329.1.S1_at
osa-miR159f	0	13.5931	0	33.6743	28.6687	25.0671	N	N	N	N	N	N	N	LOC_Os01g12700	TF		MYB family transcription factor, putative	N
osa-miR159f	0	13.5931	0	33.6743	28.6687	25.0671	N	N	N	N	N	N	N	LOC_Os04g46384	cell cycle		DUO1, putative	N
osa-miR1884b	0	0	0	1.08627	2.60624	4.55765	-0.857224	589.4	882.867	783.5	418.933	159.133	198.8	LOC_Os08g12430	unknown		expressed protein	Os.14675.1.S1_x_at
osa-miR1884b	0	0	0	1.08627	2.60624	4.55765	-0.6971	67.1	61.0333	62.4	47.4	44.4667	50.6	LOC_Os04g58730	TF		DNA binding protein, putative, expressed	Os.7934.2.S1_at
osa-miR1884b	0	0	0	1.08627	2.60624	4.55765	-0.555087	6317.2	5940.17	2645.97	2951.47	1867.63	2946.97	LOC_Os07g35870	TF		bHLH transcription factor, putative, expressed	Os.26508.2.S1_a_at
osa-miR1884b	0	0	0	1.08627	2.60624	4.55765	-0.522711	189.033	250.533	450.433	76.3	153.267	129.567	LOC_Os06g02460	unknown		expressed protein	OsAffx.1579.1.S1_at
osa-miR1884b	0	0	0	1.08627	2.60624	4.55765	-0.418298	19.0333	39.7333	195.1	31.2667	34.2	14.7667	LOC_Os11g34910	unknown		expressed protein	OsAffx.22155.1.S1_at
osa-miR1884b	0	0	0	1.08627	2.60624	4.55765	-0.329299	107.567	35.3667	37.0333	162.367	29.0667	27.2333	LOC_Os01g59720	unknown		expressed protein	OsAffx.11669.1.S1_at
osa-miR1884b	0	0	0	1.08627	2.60624	4.55765	-0.287467	214.167	93.5333	73.8	534.633	74.3	24.6	LOC_Os11g34460	protein degration		OsFBO10 - F-box and other domain containing protein, expressed	Os.52157.1.S1_x_at
osa-miR1884b	0	0	0	1.08627	2.60624	4.55765	-0.258794	2942.97	3534.7	3190.07	10447.5	3320.33	1429.77	LOC_Os01g64520	metabolism and others		uricase, putative, expressed	Os.10279.1.S1_at
osa-miR1884b	0	0	0	1.08627	2.60624	4.55765	-0.159588	125.367	170.533	159.267	88.0667	157.867	129.333	LOC_Os06g48240	metabolism and others		AAA ATPase, putative, expressed	OsAffx.28169.2.S1_at
osa-miR1884b	0	0	0	1.08627	2.60624	4.55765	-0.118607	11.6	35.3667	11.9667	178	35.4	5.03333	LOC_Os09g33710	cell wall		Os9bglu33 - beta-glucosidase homologue, similar to G. max hydroxyisourate hydrolase, expressed	Os.52315.1.S1_at
osa-miR1884b	0	0	0	1.08627	2.60624	4.55765	0.0174799	16.3667	242.867	98.4	7.96667	314.333	40.2333	LOC_Os03g62330	unknown		expressed protein	Os.56918.1.S1_at
osa-miR1884b	0	0	0	1.08627	2.60624	4.55765	0.371378	163.333	345.867	88.4	2884.87	1056.23	1260.73	LOC_Os03g29540	protein degration		peptidase S16, lon N-terminal, putative, expressed	Os.17294.1.S1_a_at
osa-miR1884b	0	0	0	1.08627	2.60624	4.55765	0.456666	997.233	290.667	166	2226.83	1262.1	1358.77	LOC_Os02g34950	metabolism and others		ATP binding domain 1 family, member B, putative, expressed	Os.5253.1.S1_at
osa-miR1884b	0	0	0	1.08627	2.60624	4.55765	0.477795	24.0667	32.6333	13.7667	282	2625.7	470.333	LOC_Os01g72120	metabolism and others		glutathione S-transferase, putative, expressed	Os.24890.1.S2_at
osa-miR1884b	0	0	0	1.08627	2.60624	4.55765	0.514199	229.6	204	237.133	209.367	526.367	290.833	LOC_Os02g09990	defense		TMV response-related gene product, putative, expressed	Os.55519.1.S1_at
osa-miR1884b	0	0	0	1.08627	2.60624	4.55765	0.56928	211.067	26.3667	52.3	501.8	3510.47	1044.87	LOC_Os02g43370	transposon		transposon protein, putative, unclassified, expressed	OsAffx.2947.1.S1_at
osa-miR1884b	0	0	0	1.08627	2.60624	4.55765	0.589924	35.9333	49.5333	50.9333	37.7	39.8333	67.3333	LOC_Os07g28570	metabolism and others		leucine rich repeat protein, putative, expressed	Os.53509.1.S1_at
osa-miR1884b	0	0	0	1.08627	2.60624	4.55765	0.717906	12.4	20.5	26.9333	382.533	1270.1	615.467	LOC_Os04g09900	hormone(GA)		ent-kaurene synthase A, chloroplast precursor, putative, expressed	Os.16233.1.S1_a_at
osa-miR1884b	0	0	0	1.08627	2.60624	4.55765	0.823325	6.23333	22.9667	30.1	69.2667	7.7	409.367	LOC_Os09g30454	defense		OsWAK87 - OsWAK receptor-like protein kinase, expressed	Os.53728.1.S1_at
osa-miR1884b	0	0	0	1.08627	2.60624	4.55765	0.831626	58.3667	59.3667	207.233	39.9667	79.3333	5418.87	LOC_Os03g19380	defense		CP12-2, putative, expressed	Os.10732.1.S1_s_at
osa-miR1884b	0	0	0	1.08627	2.60624	4.55765	0.835881	78	61.9667	54.7667	24.7	75.3333	14663.9	LOC_Os02g49870	unknown		expressed protein	Os.12058.1.S1_at
osa-miR1884b	0	0	0	1.08627	2.60624	4.55765	0.879223	1832.9	2583.03	2740.5	3588.1	4162.5	4343.9	LOC_Os12g16350	defense		CHY1, putative, expressed	Os.2764.2.S1_x_at
osa-miR1884b	0	0	0	1.08627	2.60624	4.55765	0.891461	36.7	10.7333	29.1333	75.5333	50	166.367	LOC_Os03g10250	unknown		expressed protein	Os.21800.1.S1_at
osa-miR1884b	0	0	0	1.08627	2.60624	4.55765	0.926219	14.5333	5.6	15.5333	8.96667	2553.13	11423.5	LOC_Os01g73250	defense		abscisic stress-ripening, putative, expressed	OsAffx.11838.1.S1_x_at
osa-miR1884b	0	0	0	1.08627	2.60624	4.55765	N	N	N	N	N	N	N	LOC_Os02g13210	transposon		Transposable element protein, putative, Transposase_24	N
osa-miR1884b	0	0	0	1.08627	2.60624	4.55765	N	N	N	N	N	N	N	LOC_Os02g22610	transposon		transposon protein, putative, CACTA, En/Spm sub-class	N
osa-miR1884b	0	0	0	1.08627	2.60624	4.55765	N	N	N	N	N	N	N	LOC_Os03g60890	signaling		calmodulin binding protein, putative, expressed	N
osa-miR813	0	0	0	1.08627	0	2.27882	-0.36389	275.967	425.933	2764.93	107.333	201.133	118.1	LOC_Os04g24414	unknown		expressed protein	Os.38273.2.S1_at
osa-miR813	0	0	0	1.08627	0	2.27882	N	N	N	N	N	N	N	LOC_Os02g24320	transposon		transposon protein, putative, CACTA, En/Spm sub-class	N
osa-miR813	0	0	0	1.08627	0	2.27882	N	N	N	N	N	N	N	LOC_Os03g27730	transposon		transposon protein, putative, CACTA, En/Spm sub-class	N
osa-miR813	0	0	0	1.08627	0	2.27882	N	N	N	N	N	N	N	LOC_Os06g10360	transposon		transposon protein, putative, CACTA, En/Spm sub-class	N
osa-miR813	0	0	0	1.08627	0	2.27882	N	N	N	N	N	N	N	LOC_Os06g23260	transposon		transposon protein, putative, CACTA, En/Spm sub-class	N
osa-miR813	0	0	0	1.08627	0	2.27882	N	N	N	N	N	N	N	LOC_Os09g06790	transposon		transposon protein, putative, CACTA, En/Spm sub-class	N
osa-miR813	0	0	0	1.08627	0	2.27882	N	N	N	N	N	N	N	LOC_Os10g20430	transposon		transposon protein, putative, CACTA, En/Spm sub-class	N
osa-miR813	0	0	0	1.08627	0	2.27882	N	N	N	N	N	N	N	LOC_Os10g20794	transposon		transposon protein, putative, CACTA, En/Spm sub-class	N
osa-miR813	0	0	0	1.08627	0	2.27882	N	N	N	N	N	N	N	LOC_Os11g19560	transposon		transposon protein, putative, CACTA, En/Spm sub-class	N
osa-miR813	0	0	0	1.08627	0	2.27882	N	N	N	N	N	N	N	LOC_Os11g36280	transposon		transposon protein, putative, CACTA, En/Spm sub-class	N
osa-miR813	0	0	0	1.08627	0	2.27882	N	N	N	N	N	N	N	LOC_Os11g37590	transposon		transposon protein, putative, CACTA, En/Spm sub-class, expressed	N
osa-miR813	0	0	0	1.08627	0	2.27882	N	N	N	N	N	N	N	LOC_Os12g18020	transposon		transposon protein, putative, CACTA, En/Spm sub-class	N
osa-miR827a/b	114.515	0	212.098	4.34507	33.8812	382.842	-0.376959	47.4	42.4667	50.8667	51.9667	27.1	26.1	LOC_Os04g11510	remodling		methyl-CpG binding domain containing protein	OsAffx.25982.1.S1_at
osa-miR827a/b	114.515	0	212.098	4.34507	33.8812	382.842	0.27317	1479.63	951	168.1	64.0333	90.6	995.633	LOC_Os04g48390	defense		beta-lactamase, class A, putative, expressed	Os.11942.1.S1_at
osa-miR827a/b	114.515	0	212.098	4.34507	33.8812	382.842	0.761314	8.33333	8.83333	47.9333	1.7	501.533	1430.4	LOC_Os02g56370	defense		OsWAK20 - OsWAK receptor-like protein kinase, expressed	OsAffx.18050.2.S1_at
osa-miR827a/b	114.515	0	212.098	4.34507	33.8812	382.842	0.940351	454.3	644.7	1401.6	102.3	8.4	2417.47	LOC_Os02g45520	defense		beta-lactamase, class A, putative, expressed	Os.18559.1.S1_at
osa-miR156a/e/i	319782	703481	629125	539400	632804	354669	-0.918134	989.7	106.367	222.933	105.867	174.1	687.933	LOC_Os07g32170	TF		OsSPL13 - SBP-box gene family member, expressed	Os.9500.1.S1_s_at
osa-miR156c/g	320298	703930	630016	539955	635718	355442	-0.918056	989.7	106.367	222.933	105.867	174.1	687.933	LOC_Os07g32170	TF		OsSPL13 - SBP-box gene family member, expressed	Os.9500.1.S1_s_at
osa-miR156b	320441	704297	630271	540102	635913	355524	-0.917949	989.7	106.367	222.933	105.867	174.1	687.933	LOC_Os07g32170	TF		OsSPL13 - SBP-box gene family member, expressed	Os.9500.1.S1_s_at
osa-miR156f	324907	723871	653771	565200	719083	557660	-0.865674	989.7	106.367	222.933	105.867	174.1	687.933	LOC_Os07g32170	TF		OsSPL13 - SBP-box gene family member, expressed	Os.9500.1.S1_s_at
osa-miR156h/j	324907	723871	653771	565200	719099	557664	-0.865666	989.7	106.367	222.933	105.867	174.1	687.933	LOC_Os07g32170	TF		OsSPL13 - SBP-box gene family member, expressed	Os.9500.1.S1_s_at
osa-miR156d	324936	723939	653771	565233	719701	558282	-0.865017	989.7	106.367	222.933	105.867	174.1	687.933	LOC_Os07g32170	TF		OsSPL13 - SBP-box gene family member, expressed	Os.9500.1.S1_s_at
osa-miR156a/e/i	319782	703481	629125	539400	632804	354669	-0.309879	50.5333	51.1667	20.3333	89.9	278.933	375.833	LOC_Os02g07780	TF		OsSPL4 - SBP-box gene family member, expressed	Os.51367.2.S1_x_at
osa-miR156b	320441	704297	630271	540102	635913	355524	-0.306596	50.5333	51.1667	20.3333	89.9	278.933	375.833	LOC_Os02g07780	TF		OsSPL4 - SBP-box gene family member, expressed	Os.51367.2.S1_x_at
osa-miR156c/g	320298	703930	630016	539955	635718	355442	-0.306396	50.5333	51.1667	20.3333	89.9	278.933	375.833	LOC_Os02g07780	TF		OsSPL4 - SBP-box gene family member, expressed	Os.51367.2.S1_x_at
osa-miR156a/e/i	319782	703481	629125	539400	632804	354669	-0.273117	114.733	130.467	22.2	56.5	277.467	317.4	LOC_Os06g45310	TF		OsSPL11 - SBP-box gene family member, expressed	OsAffx.5113.1.S1_at
osa-miR156b	320441	704297	630271	540102	635913	355524	-0.269667	114.733	130.467	22.2	56.5	277.467	317.4	LOC_Os06g45310	TF		OsSPL11 - SBP-box gene family member, expressed	OsAffx.5113.1.S1_at
osa-miR156c/g	320298	703930	630016	539955	635718	355442	-0.26956	114.733	130.467	22.2	56.5	277.467	317.4	LOC_Os06g45310	TF		OsSPL11 - SBP-box gene family member, expressed	OsAffx.5113.1.S1_at
osa-miR156a/e/i	319782	703481	629125	539400	632804	354669	-0.158717	13.2667	2.7	8.86667	33.9	97.7333	79.8	LOC_Os02g04680	TF		OsSPL3 - SBP-box gene family member, expressed	OsAffx.11893.1.S1_at
osa-miR156b	320441	704297	630271	540102	635913	355524	-0.154255	13.2667	2.7	8.86667	33.9	97.7333	79.8	LOC_Os02g04680	TF		OsSPL3 - SBP-box gene family member, expressed	OsAffx.11893.1.S1_at
osa-miR156c/g	320298	703930	630016	539955	635718	355442	-0.153989	13.2667	2.7	8.86667	33.9	97.7333	79.8	LOC_Os02g04680	TF		OsSPL3 - SBP-box gene family member, expressed	OsAffx.11893.1.S1_at
osa-miR156f	324907	723871	653771	565200	719083	557660	0.134709	114.733	130.467	22.2	56.5	277.467	317.4	LOC_Os06g45310	TF		OsSPL11 - SBP-box gene family member, expressed	OsAffx.5113.1.S1_at
osa-miR156h/j	324907	723871	653771	565200	719099	557664	0.134737	114.733	130.467	22.2	56.5	277.467	317.4	LOC_Os06g45310	TF		OsSPL11 - SBP-box gene family member, expressed	OsAffx.5113.1.S1_at
osa-miR156d	324936	723939	653771	565233	719701	558282	0.136592	114.733	130.467	22.2	56.5	277.467	317.4	LOC_Os06g45310	TF		OsSPL11 - SBP-box gene family member, expressed	OsAffx.5113.1.S1_at
osa-miR156f	324907	723871	653771	565200	719083	557660	0.144191	50.5333	51.1667	20.3333	89.9	278.933	375.833	LOC_Os02g07780	TF		OsSPL4 - SBP-box gene family member, expressed	Os.51367.2.S1_x_at
osa-miR156h/j	324907	723871	653771	565200	719099	557664	0.144217	50.5333	51.1667	20.3333	89.9	278.933	375.833	LOC_Os02g07780	TF		OsSPL4 - SBP-box gene family member, expressed	Os.51367.2.S1_x_at
osa-miR156d	324936	723939	653771	565233	719701	558282	0.146095	50.5333	51.1667	20.3333	89.9	278.933	375.833	LOC_Os02g07780	TF		OsSPL4 - SBP-box gene family member, expressed	Os.51367.2.S1_x_at
osa-miR156f	324907	723871	653771	565200	719083	557660	0.215728	13.2667	2.7	8.86667	33.9	97.7333	79.8	LOC_Os02g04680	TF		OsSPL3 - SBP-box gene family member, expressed	OsAffx.11893.1.S1_at
osa-miR156h/j	324907	723871	653771	565200	719099	557664	0.215761	13.2667	2.7	8.86667	33.9	97.7333	79.8	LOC_Os02g04680	TF		OsSPL3 - SBP-box gene family member, expressed	OsAffx.11893.1.S1_at
osa-miR156d	324936	723939	653771	565233	719701	558282	0.21755	13.2667	2.7	8.86667	33.9	97.7333	79.8	LOC_Os02g04680	TF		OsSPL3 - SBP-box gene family member, expressed	OsAffx.11893.1.S1_at
osa-miR156d	324936	723939	653771	565233	719701	558282	0.241581	20.3333	48	283.933	9.73333	10.5667	11.3	LOC_Os09g31438	TF		OsSPL17 - SBP-box gene family member, expressed	OsAffx.30110.1.S1_at
osa-miR156h/j	324907	723871	653771	565200	719099	557664	0.242558	20.3333	48	283.933	9.73333	10.5667	11.3	LOC_Os09g31438	TF		OsSPL17 - SBP-box gene family member, expressed	OsAffx.30110.1.S1_at
osa-miR156f	324907	723871	653771	565200	719083	557660	0.242576	20.3333	48	283.933	9.73333	10.5667	11.3	LOC_Os09g31438	TF		OsSPL17 - SBP-box gene family member, expressed	OsAffx.30110.1.S1_at
osa-miR156d	324936	723939	653771	565233	719701	558282	0.265994	104.8	168.367	310.067	58.6	72.5333	102.633	LOC_Os04g46580	TF		OsSPL7 - SBP-box gene family member, expressed	Os.52683.1.S1_at
osa-miR156h/j	324907	723871	653771	565200	719099	557664	0.267002	104.8	168.367	310.067	58.6	72.5333	102.633	LOC_Os04g46580	TF		OsSPL7 - SBP-box gene family member, expressed	Os.52683.1.S1_at
osa-miR156f	324907	723871	653771	565200	719083	557660	0.267023	104.8	168.367	310.067	58.6	72.5333	102.633	LOC_Os04g46580	TF		OsSPL7 - SBP-box gene family member, expressed	Os.52683.1.S1_at
osa-miR156a/e/i	319782	703481	629125	539400	632804	354669	0.302336	89.5333	51.9667	105.1	104.333	623.933	73.8333	LOC_Os11g30370	TF		OsSPL19 - SBP-box gene family member, expressed	OsAffx.19085.1.S1_at
osa-miR156b	320441	704297	630271	540102	635913	355524	0.307466	89.5333	51.9667	105.1	104.333	623.933	73.8333	LOC_Os11g30370	TF		OsSPL19 - SBP-box gene family member, expressed	OsAffx.19085.1.S1_at
osa-miR156c/g	320298	703930	630016	539955	635718	355442	0.30766	89.5333	51.9667	105.1	104.333	623.933	73.8333	LOC_Os11g30370	TF		OsSPL19 - SBP-box gene family member, expressed	OsAffx.19085.1.S1_at
osa-miR156d	324936	723939	653771	565233	719701	558282	0.318887	10.9333	31.3	101.633	2.63333	14.7333	28.5333	LOC_Os09g03670	transposon		retrotransposon protein, putative, unclassified	OsAffx.17554.1.S1_at
osa-miR156h/j	324907	723871	653771	565200	719099	557664	0.319563	10.9333	31.3	101.633	2.63333	14.7333	28.5333	LOC_Os09g03670	transposon		retrotransposon protein, putative, unclassified	OsAffx.17554.1.S1_at
osa-miR156f	324907	723871	653771	565200	719083	557660	0.319579	10.9333	31.3	101.633	2.63333	14.7333	28.5333	LOC_Os09g03670	transposon		retrotransposon protein, putative, unclassified	OsAffx.17554.1.S1_at
osa-miR156f	324907	723871	653771	565200	719083	557660	0.323515	382.633	397.2	244.167	250.067	723.6	186.333	LOC_Os06g49010	TF		OsSPL12 - SBP-box gene family member, expressed	Os.11215.1.S1_a_at
osa-miR156h/j	324907	723871	653771	565200	719099	557664	0.323543	382.633	397.2	244.167	250.067	723.6	186.333	LOC_Os06g49010	TF		OsSPL12 - SBP-box gene family member, expressed	Os.11215.1.S1_a_at
osa-miR156d	324936	723939	653771	565233	719701	558282	0.324105	382.633	397.2	244.167	250.067	723.6	186.333	LOC_Os06g49010	TF		OsSPL12 - SBP-box gene family member, expressed	Os.11215.1.S1_a_at
osa-miR156c/g	320298	703930	630016	539955	635718	355442	0.341652	10.9333	31.3	101.633	2.63333	14.7333	28.5333	LOC_Os09g03670	transposon		retrotransposon protein, putative, unclassified	OsAffx.17554.1.S1_at
osa-miR156b	320441	704297	630271	540102	635913	355524	0.341715	10.9333	31.3	101.633	2.63333	14.7333	28.5333	LOC_Os09g03670	transposon		retrotransposon protein, putative, unclassified	OsAffx.17554.1.S1_at
osa-miR156a/e/i	319782	703481	629125	539400	632804	354669	0.342845	10.9333	31.3	101.633	2.63333	14.7333	28.5333	LOC_Os09g03670	transposon		retrotransposon protein, putative, unclassified	OsAffx.17554.1.S1_at
osa-miR156c/g	320298	703930	630016	539955	635718	355442	0.363666	20.3333	48	283.933	9.73333	10.5667	11.3	LOC_Os09g31438	TF		OsSPL17 - SBP-box gene family member, expressed	OsAffx.30110.1.S1_at
osa-miR156b	320441	704297	630271	540102	635913	355524	0.36372	20.3333	48	283.933	9.73333	10.5667	11.3	LOC_Os09g31438	TF		OsSPL17 - SBP-box gene family member, expressed	OsAffx.30110.1.S1_at
osa-miR156a/e/i	319782	703481	629125	539400	632804	354669	0.36503	20.3333	48	283.933	9.73333	10.5667	11.3	LOC_Os09g31438	TF		OsSPL17 - SBP-box gene family member, expressed	OsAffx.30110.1.S1_at
osa-miR156a/e/i	319782	703481	629125	539400	632804	354669	0.36951	382.633	397.2	244.167	250.067	723.6	186.333	LOC_Os06g49010	TF		OsSPL12 - SBP-box gene family member, expressed	Os.11215.1.S1_a_at
osa-miR156b	320441	704297	630271	540102	635913	355524	0.37374	382.633	397.2	244.167	250.067	723.6	186.333	LOC_Os06g49010	TF		OsSPL12 - SBP-box gene family member, expressed	Os.11215.1.S1_a_at
osa-miR156c/g	320298	703930	630016	539955	635718	355442	0.373784	382.633	397.2	244.167	250.067	723.6	186.333	LOC_Os06g49010	TF		OsSPL12 - SBP-box gene family member, expressed	Os.11215.1.S1_a_at
osa-miR156c/g	320298	703930	630016	539955	635718	355442	0.377446	104.8	168.367	310.067	58.6	72.5333	102.633	LOC_Os04g46580	TF		OsSPL7 - SBP-box gene family member, expressed	Os.52683.1.S1_at
osa-miR156b	320441	704297	630271	540102	635913	355524	0.377587	104.8	168.367	310.067	58.6	72.5333	102.633	LOC_Os04g46580	TF		OsSPL7 - SBP-box gene family member, expressed	Os.52683.1.S1_at
osa-miR156a/e/i	319782	703481	629125	539400	632804	354669	0.379508	104.8	168.367	310.067	58.6	72.5333	102.633	LOC_Os04g46580	TF		OsSPL7 - SBP-box gene family member, expressed	Os.52683.1.S1_at
osa-miR156a/e/i	319782	703481	629125	539400	632804	354669	0.390672	14.9667	41.8333	17.1	9.6	99.1667	33.2333	LOC_Os08g41940	TF		OsSPL16 - SBP-box gene family member, expressed	Os.56157.1.A1_at
osa-miR156f	324907	723871	653771	565200	719083	557660	0.393825	89.5333	51.9667	105.1	104.333	623.933	73.8333	LOC_Os11g30370	TF		OsSPL19 - SBP-box gene family member, expressed	OsAffx.19085.1.S1_at
osa-miR156h/j	324907	723871	653771	565200	719099	557664	0.393859	89.5333	51.9667	105.1	104.333	623.933	73.8333	LOC_Os11g30370	TF		OsSPL19 - SBP-box gene family member, expressed	OsAffx.19085.1.S1_at
osa-miR156d	324936	723939	653771	565233	719701	558282	0.39484	89.5333	51.9667	105.1	104.333	623.933	73.8333	LOC_Os11g30370	TF		OsSPL19 - SBP-box gene family member, expressed	OsAffx.19085.1.S1_at
osa-miR156b	320441	704297	630271	540102	635913	355524	0.395241	14.9667	41.8333	17.1	9.6	99.1667	33.2333	LOC_Os08g41940	TF		OsSPL16 - SBP-box gene family member, expressed	Os.56157.1.A1_at
osa-miR156c/g	320298	703930	630016	539955	635718	355442	0.39535	14.9667	41.8333	17.1	9.6	99.1667	33.2333	LOC_Os08g41940	TF		OsSPL16 - SBP-box gene family member, expressed	Os.56157.1.A1_at
osa-miR156a/e/i	319782	703481	629125	539400	632804	354669	0.400475	102.4	358.8	41.0667	348.733	1103.53	227.3	LOC_Os01g69830	TF		OsSPL2 - SBP-box gene family member, expressed	Os.11203.1.S1_at
osa-miR156b	320441	704297	630271	540102	635913	355524	0.404868	102.4	358.8	41.0667	348.733	1103.53	227.3	LOC_Os01g69830	TF		OsSPL2 - SBP-box gene family member, expressed	Os.11203.1.S1_at
osa-miR156c/g	320298	703930	630016	539955	635718	355442	0.405047	102.4	358.8	41.0667	348.733	1103.53	227.3	LOC_Os01g69830	TF		OsSPL2 - SBP-box gene family member, expressed	Os.11203.1.S1_at
osa-miR156f	324907	723871	653771	565200	719083	557660	0.518993	102.4	358.8	41.0667	348.733	1103.53	227.3	LOC_Os01g69830	TF		OsSPL2 - SBP-box gene family member, expressed	Os.11203.1.S1_at
osa-miR156h/j	324907	723871	653771	565200	719099	557664	0.519023	102.4	358.8	41.0667	348.733	1103.53	227.3	LOC_Os01g69830	TF		OsSPL2 - SBP-box gene family member, expressed	Os.11203.1.S1_at
osa-miR156d	324936	723939	653771	565233	719701	558282	0.519987	102.4	358.8	41.0667	348.733	1103.53	227.3	LOC_Os01g69830	TF		OsSPL2 - SBP-box gene family member, expressed	Os.11203.1.S1_at
osa-miR156f	324907	723871	653771	565200	719083	557660	0.568227	14.9667	41.8333	17.1	9.6	99.1667	33.2333	LOC_Os08g41940	TF		OsSPL16 - SBP-box gene family member, expressed	Os.56157.1.A1_at
osa-miR156h/j	324907	723871	653771	565200	719099	557664	0.568257	14.9667	41.8333	17.1	9.6	99.1667	33.2333	LOC_Os08g41940	TF		OsSPL16 - SBP-box gene family member, expressed	Os.56157.1.A1_at
osa-miR156d	324936	723939	653771	565233	719701	558282	0.569387	14.9667	41.8333	17.1	9.6	99.1667	33.2333	LOC_Os08g41940	TF		OsSPL16 - SBP-box gene family member, expressed	Os.56157.1.A1_at
osa-miR156d	324936	723939	653771	565233	719701	558282	0.863086	13	103.8	77.2	94.0667	98.2333	33.1333	LOC_Os08g39890	TF		OsSPL14 - SBP-box gene family member, expressed	Os.6636.1.S1_at
osa-miR156h/j	324907	723871	653771	565200	719099	557664	0.863685	13	103.8	77.2	94.0667	98.2333	33.1333	LOC_Os08g39890	TF		OsSPL14 - SBP-box gene family member, expressed	Os.6636.1.S1_at
osa-miR156f	324907	723871	653771	565200	719083	557660	0.863689	13	103.8	77.2	94.0667	98.2333	33.1333	LOC_Os08g39890	TF		OsSPL14 - SBP-box gene family member, expressed	Os.6636.1.S1_at
osa-miR156a/e/i	319782	703481	629125	539400	632804	354669	0.937886	13	103.8	77.2	94.0667	98.2333	33.1333	LOC_Os08g39890	TF		OsSPL14 - SBP-box gene family member, expressed	Os.6636.1.S1_at
osa-miR156b	320441	704297	630271	540102	635913	355524	0.938079	13	103.8	77.2	94.0667	98.2333	33.1333	LOC_Os08g39890	TF		OsSPL14 - SBP-box gene family member, expressed	Os.6636.1.S1_at
osa-miR156c/g	320298	703930	630016	539955	635718	355442	0.938164	13	103.8	77.2	94.0667	98.2333	33.1333	LOC_Os08g39890	TF		OsSPL14 - SBP-box gene family member, expressed	Os.6636.1.S1_at
osa-miR156a/e/i	319782	703481	629125	539400	632804	354669	N	N	N	N	N	N	N	LOC_Os09g32944	TF		OsSPL18 - SBP-box gene family member, expressed	N
osa-miR156b	320441	704297	630271	540102	635913	355524	N	N	N	N	N	N	N	LOC_Os09g32944	TF		OsSPL18 - SBP-box gene family member, expressed	N
osa-miR156c/g	320298	703930	630016	539955	635718	355442	N	N	N	N	N	N	N	LOC_Os09g32944	TF		OsSPL18 - SBP-box gene family member, expressed	N
osa-miR156d	324936	723939	653771	565233	719701	558282	N	N	N	N	N	N	N	LOC_Os09g32944	TF		OsSPL18 - SBP-box gene family member, expressed	N
osa-miR156f	324907	723871	653771	565200	719083	557660	N	N	N	N	N	N	N	LOC_Os09g32944	TF		OsSPL18 - SBP-box gene family member, expressed	N
osa-miR156h/j	324907	723871	653771	565200	719099	557664	N	N	N	N	N	N	N	LOC_Os09g32944	TF		OsSPL18 - SBP-box gene family member, expressed	N
osa-miR171h	0	0	0	0	80.7935	0	-0.398755	2751.73	4677.47	8188.6	1347.47	1465.03	2912.1	LOC_Os08g31560	metabolism and others		WD-repeat protein-like, putative, expressed	Os.4739.1.S1_at
osa-miR171h	0	0	0	0	80.7935	0	0.0306909	108.433	93.9	57.3	184.033	367.133	1223.87	LOC_Os03g19070	metabolism and others		long cell-linked locus protein, putative, expressed	Os.10091.1.S1_at
osa-miR171h	0	0	0	0	80.7935	0	0.46613	31.3333	76	160.267	48.0667	142.533	103.667	LOC_Os03g15680	TF		nodulation signaling pathway 2 protein, putative	OsAffx.25100.1.S1_x_at
osa-miR171h	0	0	0	0	80.7935	0	N	N	N	N	N	N	N	LOC_Os05g21120	transposon		retrotransposon protein, putative, unclassified	N
osa-miR1866-5p	0	13.5931	0	0	0	0	-0.298719	35.5333	27.8333	141.633	60.6	23.1	366.2	LOC_Os04g15930	transposon	pollen enriched	retrotransposon protein, putative, unclassified	Os.53842.1.S2_at
osa-miR1866-5p	0	13.5931	0	0	0	0	-0.287654	12.9667	14.3333	35.8	132.6	960.433	2674.33	LOC_Os04g33310	unknown	pollen enriched	expressed protein	Os.37710.1.S1_at
osa-miR1866-5p	0	13.5931	0	0	0	0	-0.269079	15.3333	27.3333	28.4333	28.9667	77.6	116.433	LOC_Os12g07030	unknown	pollen enriched	expressed protein	Os.54932.1.S1_at
osa-miR1866-5p	0	13.5931	0	0	0	0	-0.232523	139.5	132.633	221.533	80.2667	160.267	565.933	LOC_Os12g13940	TF	pollen enriched	transcription regulator, putative, expressed	Os.55364.1.S1_at
osa-miR1866-5p	0	13.5931	0	0	0	0	0.142415	32.6333	15.6	12.3667	4.06667	3.96667	5.8	LOC_Os02g43560	TF	pollen enriched	OsWRKY34 - Superfamily of rice TFs having WRKY and zinc finger domains, expressed	OsAffx.24704.1.S1_s_at
osa-miR1318	1030.63	81.5583	0	1664.16	28746.9	4653.36	-0.627002	121.667	184.867	284.233	152.733	77.3	129.9	LOC_Os03g59870	signaling		calmodulin-like protein, putative, expressed	OsAffx.3648.1.S1_x_at
osa-miR1318	1030.63	81.5583	0	1664.16	28746.9	4653.36	-0.0679205	442.667	359.667	180.133	678.567	381.633	1041.97	LOC_Os04g51610	signaling		calcium-transporting ATPase 9, plasma membrane-type, putative, expressed	Os.28422.1.S1_at
osa-miR1318	1030.63	81.5583	0	1664.16	28746.9	4653.36	0.170918	948.4	1183.7	2450.1	2095.7	2623.63	5627.13	LOC_Os04g35590	metabolism and others		thioesterase superfamily member 2, putative, expressed	Os.12722.1.S1_at
osa-miR1318	1030.63	81.5583	0	1664.16	28746.9	4653.36	0.720595	14.2333	9.56667	64.4333	232.467	428.767	391.833	LOC_Os03g59770	signaling		calcium-binding allergen Ole e 8, putative, expressed	Os.50152.1.S1_at
osa-miR1318	1030.63	81.5583	0	1664.16	28746.9	4653.36	N	N	N	N	N	N	N	LOC_Os03g59790	signaling		calcium-binding protein, putative	N
osa-miR1432	1030.63	81.5583	0	1665.25	28809.4	4664.75	-0.626967	121.667	184.867	284.233	152.733	77.3	129.9	LOC_Os03g59870	signaling		calmodulin-like protein, putative, expressed	OsAffx.3648.1.S1_x_at
osa-miR1432	1030.63	81.5583	0	1665.25	28809.4	4664.75	-0.0678925	442.667	359.667	180.133	678.567	381.633	1041.97	LOC_Os04g51610	signaling		calcium-transporting ATPase 9, plasma membrane-type, putative, expressed	Os.28422.1.S1_at
osa-miR1432	1030.63	81.5583	0	1665.25	28809.4	4664.75	0.171004	948.4	1183.7	2450.1	2095.7	2623.63	5627.13	LOC_Os04g35590	metabolism and others		thioesterase superfamily member 2, putative, expressed	Os.12722.1.S1_at
osa-miR1432	1030.63	81.5583	0	1665.25	28809.4	4664.75	0.720624	14.2333	9.56667	64.4333	232.467	428.767	391.833	LOC_Os03g59770	signaling		calcium-binding allergen Ole e 8, putative, expressed	Os.50152.1.S1_at
osa-miR1432	1030.63	81.5583	0	1665.25	28809.4	4664.75	0.720759	1391.1	1253.2	536.567	1426.03	4581.6	4655.43	LOC_Os05g07210	transporting		ZIP zinc/iron transport family protein, expressed	Os.50277.1.S1_at
osa-miR1432	1030.63	81.5583	0	1665.25	28809.4	4664.75	N	N	N	N	N	N	N	LOC_Os03g59790	signaling		calcium-binding protein, putative	N
osa-miR1862e	0	40.7792	0	3.2588	26.0624	25.0671	-0.291997	857.5	519.5	377.567	1068.37	760.367	674.433	LOC_Os02g30730	unknown			Os.10257.1.S1_at
osa-miR1862e	0	40.7792	0	3.2588	26.0624	25.0671	0.0985876	56.4667	44.4333	78.2667	64.4333	56.2	186.267	LOC_Os07g09460	unknown		expressed protein	Os.50321.1.S1_at
osa-miR1862e	0	40.7792	0	3.2588	26.0624	25.0671	0.29475	5789.17	7818.97	4381.83	2546.47	1255.87	4852.93	LOC_Os03g01920	unknown		expressed protein	Os.15287.1.S1_at
osa-miR1862e	0	40.7792	0	3.2588	26.0624	25.0671	0.314402	183.2	216.067	55.7	118.1	734.9	5607.8	LOC_Os04g31120	protein degration		OsFBK14 - F-box domain and kelch repeat containing protein, expressed	Os.15607.1.S1_at
osa-miR1862e	0	40.7792	0	3.2588	26.0624	25.0671	N	N	N	N	N	N	N	LOC_Os03g51230	remodling(similar to at5g66750,Protein is similar to SWI2/SNF3 chromatin remodeling proteins.)		SNF2 family N-terminal domain containing protein, expressed	N
osa-miR418	28.6287	0	0	0	0	2.27882	-0.117008	99.8	124.933	158.267	62.3333	76.9667	149.267	LOC_Os04g35030	cell wall	pollen enriched	CSLH3 - cellulose synthase-like family H, expressed	Os.26822.1.S1_at
osa-miR418	28.6287	0	0	0	0	2.27882	-0.108568	30.7667	32.6667	120.867	17.6	14.8333	9.1	LOC_Os10g11580	TF	pollen enriched	histone-like transcription factor and archaeal histone family protein, expressed	Os.16301.1.S1_at
osa-miR166n	13484.1	6755.75	8356.66	5800.67	18426.1	9561.94	-0.382737	28.3	27.7667	104.067	44.9667	15.6667	8.83333	LOC_Os04g23200	unknown		conserved hypothetical protein	OsAffx.3865.1.S1_at
osa-miR166c	13426.9	6755.75	8356.66	5799.58	18423.5	9561.94	-0.382626	28.3	27.7667	104.067	44.9667	15.6667	8.83333	LOC_Os04g23200	unknown		conserved hypothetical protein	OsAffx.3865.1.S1_at
osa-miR166f	13169.2	6619.82	8314.24	5807.18	23351.9	9525.48	-0.375553	28.3	27.7667	104.067	44.9667	15.6667	8.83333	LOC_Os04g23200	unknown		conserved hypothetical protein	OsAffx.3865.1.S1_at
osa-miR166a	13169.2	6619.82	8314.24	5807.18	23362.4	9525.48	-0.375538	28.3	27.7667	104.067	44.9667	15.6667	8.83333	LOC_Os04g23200	unknown		conserved hypothetical protein	OsAffx.3865.1.S1_at
osa-miR166d	13169.2	6619.82	8314.24	5807.18	23365	9525.48	-0.375534	28.3	27.7667	104.067	44.9667	15.6667	8.83333	LOC_Os04g23200	unknown		conserved hypothetical protein	OsAffx.3865.1.S1_at
osa-miR166b	13169.2	6619.82	8314.24	5802.84	23323.3	9498.13	-0.374788	28.3	27.7667	104.067	44.9667	15.6667	8.83333	LOC_Os04g23200	unknown		conserved hypothetical protein	OsAffx.3865.1.S1_at
osa-miR166d	13169.2	6619.82	8314.24	5807.18	23365	9525.48	-0.310271	98.8333	118.833	188.967	17.4333	35.8333	67.2667	LOC_Os03g56920	unknown		conserved hypothetical protein	OsAffx.21308.2.S1_at
osa-miR166a	13169.2	6619.82	8314.24	5807.18	23362.4	9525.48	-0.31025	98.8333	118.833	188.967	17.4333	35.8333	67.2667	LOC_Os03g56920	unknown		conserved hypothetical protein	OsAffx.21308.2.S1_at
osa-miR166f	13169.2	6619.82	8314.24	5807.18	23351.9	9525.48	-0.310169	98.8333	118.833	188.967	17.4333	35.8333	67.2667	LOC_Os03g56920	unknown		conserved hypothetical protein	OsAffx.21308.2.S1_at
osa-miR166b	13169.2	6619.82	8314.24	5802.84	23323.3	9498.13	-0.309419	98.8333	118.833	188.967	17.4333	35.8333	67.2667	LOC_Os03g56920	unknown		conserved hypothetical protein	OsAffx.21308.2.S1_at
osa-miR166n	13484.1	6755.75	8356.66	5800.67	18426.1	9561.94	-0.256574	60.7333	184.433	93.9667	52.8	89.0333	98.5	LOC_Os02g49670	TF		zinc knuckle family protein, expressed	OsAffx.3016.1.S1_x_at
osa-miR166c	13426.9	6755.75	8356.66	5799.58	18423.5	9561.94	-0.255105	60.7333	184.433	93.9667	52.8	89.0333	98.5	LOC_Os02g49670	TF		zinc knuckle family protein, expressed	OsAffx.3016.1.S1_x_at
osa-miR166c	13426.9	6755.75	8356.66	5799.58	18423.5	9561.94	-0.244988	98.8333	118.833	188.967	17.4333	35.8333	67.2667	LOC_Os03g56920	unknown		conserved hypothetical protein	OsAffx.21308.2.S1_at
osa-miR166n	13484.1	6755.75	8356.66	5800.67	18426.1	9561.94	-0.244293	98.8333	118.833	188.967	17.4333	35.8333	67.2667	LOC_Os03g56920	unknown		conserved hypothetical protein	OsAffx.21308.2.S1_at
osa-miR166c	13426.9	6755.75	8356.66	5799.58	18423.5	9561.94	-0.227543	373.3	188.167	104.6	706.033	277.233	551.133	LOC_Os06g40000	transposon		retrotransposon protein, putative, unclassified	Os.54287.1.S1_at
osa-miR166n	13484.1	6755.75	8356.66	5800.67	18426.1	9561.94	-0.227063	373.3	188.167	104.6	706.033	277.233	551.133	LOC_Os06g40000	transposon		retrotransposon protein, putative, unclassified	Os.54287.1.S1_at
osa-miR166b	13169.2	6619.82	8314.24	5802.84	23323.3	9498.13	-0.222155	373.3	188.167	104.6	706.033	277.233	551.133	LOC_Os06g40000	transposon		retrotransposon protein, putative, unclassified	Os.54287.1.S1_at
osa-miR166f	13169.2	6619.82	8314.24	5807.18	23351.9	9525.48	-0.221326	373.3	188.167	104.6	706.033	277.233	551.133	LOC_Os06g40000	transposon		retrotransposon protein, putative, unclassified	Os.54287.1.S1_at
osa-miR166a	13169.2	6619.82	8314.24	5807.18	23362.4	9525.48	-0.22132	373.3	188.167	104.6	706.033	277.233	551.133	LOC_Os06g40000	transposon		retrotransposon protein, putative, unclassified	Os.54287.1.S1_at
osa-miR166d	13169.2	6619.82	8314.24	5807.18	23365	9525.48	-0.221318	373.3	188.167	104.6	706.033	277.233	551.133	LOC_Os06g40000	transposon		retrotransposon protein, putative, unclassified	Os.54287.1.S1_at
osa-miR166b	13169.2	6619.82	8314.24	5802.84	23323.3	9498.13	-0.212154	60.7333	184.433	93.9667	52.8	89.0333	98.5	LOC_Os02g49670	TF		zinc knuckle family protein, expressed	OsAffx.3016.1.S1_x_at
osa-miR166f	13169.2	6619.82	8314.24	5807.18	23351.9	9525.48	-0.212104	60.7333	184.433	93.9667	52.8	89.0333	98.5	LOC_Os02g49670	TF		zinc knuckle family protein, expressed	OsAffx.3016.1.S1_x_at
osa-miR166a	13169.2	6619.82	8314.24	5807.18	23362.4	9525.48	-0.212028	60.7333	184.433	93.9667	52.8	89.0333	98.5	LOC_Os02g49670	TF		zinc knuckle family protein, expressed	OsAffx.3016.1.S1_x_at
osa-miR166d	13169.2	6619.82	8314.24	5807.18	23365	9525.48	-0.212009	60.7333	184.433	93.9667	52.8	89.0333	98.5	LOC_Os02g49670	TF		zinc knuckle family protein, expressed	OsAffx.3016.1.S1_x_at
osa-miR166n	13484.1	6755.75	8356.66	5800.67	18426.1	9561.94	-0.0814033	48.9	22.6667	66.5667	1992.57	1031.33	675.267	LOC_Os03g01890	TF		START domain containing protein, expressed	Os.22665.1.S2_at
osa-miR166c	13426.9	6755.75	8356.66	5799.58	18423.5	9561.94	-0.0798507	48.9	22.6667	66.5667	1992.57	1031.33	675.267	LOC_Os03g01890	TF		START domain containing protein, expressed	Os.22665.1.S2_at
osa-miR166n	13484.1	6755.75	8356.66	5800.67	18426.1	9561.94	-0.00481575	362.567	123.4	159.167	2454	1372.23	226.567	LOC_Os12g41860	TF		class III HD-Zip protein 4, putative, expressed	Os.32984.1.S1_at
osa-miR166c	13426.9	6755.75	8356.66	5799.58	18423.5	9561.94	-0.00389928	362.567	123.4	159.167	2454	1372.23	226.567	LOC_Os12g41860	TF		class III HD-Zip protein 4, putative, expressed	Os.32984.1.S1_at
osa-miR166b	13169.2	6619.82	8314.24	5802.84	23323.3	9498.13	0.0276398	48.9	22.6667	66.5667	1992.57	1031.33	675.267	LOC_Os03g01890	TF		START domain containing protein, expressed	Os.22665.1.S2_at
osa-miR166f	13169.2	6619.82	8314.24	5807.18	23351.9	9525.48	0.028314	48.9	22.6667	66.5667	1992.57	1031.33	675.267	LOC_Os03g01890	TF		START domain containing protein, expressed	Os.22665.1.S2_at
osa-miR166a	13169.2	6619.82	8314.24	5807.18	23362.4	9525.48	0.0284574	48.9	22.6667	66.5667	1992.57	1031.33	675.267	LOC_Os03g01890	TF		START domain containing protein, expressed	Os.22665.1.S2_at
osa-miR166d	13169.2	6619.82	8314.24	5807.18	23365	9525.48	0.0284933	48.9	22.6667	66.5667	1992.57	1031.33	675.267	LOC_Os03g01890	TF		START domain containing protein, expressed	Os.22665.1.S2_at
osa-miR166n	13484.1	6755.75	8356.66	5800.67	18426.1	9561.94	0.0665184	144.5	53.8	58.6333	671.033	468.733	475	LOC_Os10g33960	TF		HB1, putative, expressed	Os.46312.1.S1_a_at
osa-miR166c	13426.9	6755.75	8356.66	5799.58	18423.5	9561.94	0.0680521	144.5	53.8	58.6333	671.033	468.733	475	LOC_Os10g33960	TF		HB1, putative, expressed	Os.46312.1.S1_a_at
osa-miR166b	13169.2	6619.82	8314.24	5802.84	23323.3	9498.13	0.099759	362.567	123.4	159.167	2454	1372.23	226.567	LOC_Os12g41860	TF		class III HD-Zip protein 4, putative, expressed	Os.32984.1.S1_at
osa-miR166f	13169.2	6619.82	8314.24	5807.18	23351.9	9525.48	0.0999168	362.567	123.4	159.167	2454	1372.23	226.567	LOC_Os12g41860	TF		class III HD-Zip protein 4, putative, expressed	Os.32984.1.S1_at
osa-miR166a	13169.2	6619.82	8314.24	5807.18	23362.4	9525.48	0.100057	362.567	123.4	159.167	2454	1372.23	226.567	LOC_Os12g41860	TF		class III HD-Zip protein 4, putative, expressed	Os.32984.1.S1_at
osa-miR166d	13169.2	6619.82	8314.24	5807.18	23365	9525.48	0.100091	362.567	123.4	159.167	2454	1372.23	226.567	LOC_Os12g41860	TF		class III HD-Zip protein 4, putative, expressed	Os.32984.1.S1_at
osa-miR166b	13169.2	6619.82	8314.24	5802.84	23323.3	9498.13	0.149631	144.5	53.8	58.6333	671.033	468.733	475	LOC_Os10g33960	TF		HB1, putative, expressed	Os.46312.1.S1_a_at
osa-miR166f	13169.2	6619.82	8314.24	5807.18	23351.9	9525.48	0.15067	144.5	53.8	58.6333	671.033	468.733	475	LOC_Os10g33960	TF		HB1, putative, expressed	Os.46312.1.S1_a_at
osa-miR166a	13169.2	6619.82	8314.24	5807.18	23362.4	9525.48	0.150772	144.5	53.8	58.6333	671.033	468.733	475	LOC_Os10g33960	TF		HB1, putative, expressed	Os.46312.1.S1_a_at
osa-miR166d	13169.2	6619.82	8314.24	5807.18	23365	9525.48	0.150797	144.5	53.8	58.6333	671.033	468.733	475	LOC_Os10g33960	TF		HB1, putative, expressed	Os.46312.1.S1_a_at
osa-miR166d	13169.2	6619.82	8314.24	5807.18	23365	9525.48	0.318099	18.5	6.3	15.7	6.23333	11.1667	10.5667	LOC_Os03g10290	unknown		hypothetical protein	OsAffx.25036.2.S1_at
osa-miR166a	13169.2	6619.82	8314.24	5807.18	23362.4	9525.48	0.31815	18.5	6.3	15.7	6.23333	11.1667	10.5667	LOC_Os03g10290	unknown		hypothetical protein	OsAffx.25036.2.S1_at
osa-miR166f	13169.2	6619.82	8314.24	5807.18	23351.9	9525.48	0.318357	18.5	6.3	15.7	6.23333	11.1667	10.5667	LOC_Os03g10290	unknown		hypothetical protein	OsAffx.25036.2.S1_at
osa-miR166b	13169.2	6619.82	8314.24	5802.84	23323.3	9498.13	0.319107	18.5	6.3	15.7	6.23333	11.1667	10.5667	LOC_Os03g10290	unknown		hypothetical protein	OsAffx.25036.2.S1_at
osa-miR166n	13484.1	6755.75	8356.66	5800.67	18426.1	9561.94	0.371337	23.4333	68.9667	50.9333	914.5	1117	200.133	LOC_Os03g43930	TF		class III HD-Zip protein 4, putative, expressed	Os.14126.1.S1_at
osa-miR166c	13426.9	6755.75	8356.66	5799.58	18423.5	9561.94	0.373594	23.4333	68.9667	50.9333	914.5	1117	200.133	LOC_Os03g43930	TF		class III HD-Zip protein 4, putative, expressed	Os.14126.1.S1_at
osa-miR166c	13426.9	6755.75	8356.66	5799.58	18423.5	9561.94	0.458563	18.5	6.3	15.7	6.23333	11.1667	10.5667	LOC_Os03g10290	unknown		hypothetical protein	OsAffx.25036.2.S1_at
osa-miR166n	13484.1	6755.75	8356.66	5800.67	18426.1	9561.94	0.461182	18.5	6.3	15.7	6.23333	11.1667	10.5667	LOC_Os03g10290	unknown		hypothetical protein	OsAffx.25036.2.S1_at
osa-miR166b	13169.2	6619.82	8314.24	5802.84	23323.3	9498.13	0.505349	23.4333	68.9667	50.9333	914.5	1117	200.133	LOC_Os03g43930	TF		class III HD-Zip protein 4, putative, expressed	Os.14126.1.S1_at
osa-miR166f	13169.2	6619.82	8314.24	5807.18	23351.9	9525.48	0.505781	23.4333	68.9667	50.9333	914.5	1117	200.133	LOC_Os03g43930	TF		class III HD-Zip protein 4, putative, expressed	Os.14126.1.S1_at
osa-miR166a	13169.2	6619.82	8314.24	5807.18	23362.4	9525.48	0.50595	23.4333	68.9667	50.9333	914.5	1117	200.133	LOC_Os03g43930	TF		class III HD-Zip protein 4, putative, expressed	Os.14126.1.S1_at
osa-miR166d	13169.2	6619.82	8314.24	5807.18	23365	9525.48	0.505992	23.4333	68.9667	50.9333	914.5	1117	200.133	LOC_Os03g43930	TF		class III HD-Zip protein 4, putative, expressed	Os.14126.1.S1_at
osa-miR166a	13169.2	6619.82	8314.24	5807.18	23362.4	9525.48	N	N	N	N	N	N	N	LOC_Os01g33740	transposon		retrotransposon protein, putative, unclassified	N
osa-miR166a	13169.2	6619.82	8314.24	5807.18	23362.4	9525.48	N	N	N	N	N	N	N	LOC_Os03g34270	transposon		retrotransposon protein, putative, unclassified	N
osa-miR166a	13169.2	6619.82	8314.24	5807.18	23362.4	9525.48	N	N	N	N	N	N	N	LOC_Os04g44380	unknown		hypothetical protein	N
osa-miR166a	13169.2	6619.82	8314.24	5807.18	23362.4	9525.48	N	N	N	N	N	N	N	LOC_Os05g14610	transposon		retrotransposon protein, putative, unclassified	N
osa-miR166a	13169.2	6619.82	8314.24	5807.18	23362.4	9525.48	N	N	N	N	N	N	N	LOC_Os09g06140	transposon		retrotransposon protein, putative, unclassified	N
osa-miR166a	13169.2	6619.82	8314.24	5807.18	23362.4	9525.48	N	N	N	N	N	N	N	LOC_Os11g29890	transposon		retrotransposon protein, putative, unclassified	N
osa-miR166a	13169.2	6619.82	8314.24	5807.18	23362.4	9525.48	N	N	N	N	N	N	N	LOC_Os12g43900	transposon		retrotransposon protein, putative, LINE subclass	N
osa-miR166b	13169.2	6619.82	8314.24	5802.84	23323.3	9498.13	N	N	N	N	N	N	N	LOC_Os01g33740	transposon		retrotransposon protein, putative, unclassified	N
osa-miR166b	13169.2	6619.82	8314.24	5802.84	23323.3	9498.13	N	N	N	N	N	N	N	LOC_Os03g34270	transposon		retrotransposon protein, putative, unclassified	N
osa-miR166b	13169.2	6619.82	8314.24	5802.84	23323.3	9498.13	N	N	N	N	N	N	N	LOC_Os04g44380	unknown		hypothetical protein	N
osa-miR166b	13169.2	6619.82	8314.24	5802.84	23323.3	9498.13	N	N	N	N	N	N	N	LOC_Os05g14610	transposon		retrotransposon protein, putative, unclassified	N
osa-miR166b	13169.2	6619.82	8314.24	5802.84	23323.3	9498.13	N	N	N	N	N	N	N	LOC_Os09g06140	transposon		retrotransposon protein, putative, unclassified	N
osa-miR166b	13169.2	6619.82	8314.24	5802.84	23323.3	9498.13	N	N	N	N	N	N	N	LOC_Os11g29890	transposon		retrotransposon protein, putative, unclassified	N
osa-miR166b	13169.2	6619.82	8314.24	5802.84	23323.3	9498.13	N	N	N	N	N	N	N	LOC_Os12g43900	transposon		retrotransposon protein, putative, LINE subclass	N
osa-miR166c	13426.9	6755.75	8356.66	5799.58	18423.5	9561.94	N	N	N	N	N	N	N	LOC_Os01g33740	transposon		retrotransposon protein, putative, unclassified	N
osa-miR166c	13426.9	6755.75	8356.66	5799.58	18423.5	9561.94	N	N	N	N	N	N	N	LOC_Os03g34270	transposon		retrotransposon protein, putative, unclassified	N
osa-miR166c	13426.9	6755.75	8356.66	5799.58	18423.5	9561.94	N	N	N	N	N	N	N	LOC_Os04g44380	unknown		hypothetical protein	N
osa-miR166c	13426.9	6755.75	8356.66	5799.58	18423.5	9561.94	N	N	N	N	N	N	N	LOC_Os05g14610	transposon		retrotransposon protein, putative, unclassified	N
osa-miR166c	13426.9	6755.75	8356.66	5799.58	18423.5	9561.94	N	N	N	N	N	N	N	LOC_Os09g06140	transposon		retrotransposon protein, putative, unclassified	N
osa-miR166c	13426.9	6755.75	8356.66	5799.58	18423.5	9561.94	N	N	N	N	N	N	N	LOC_Os11g29890	transposon		retrotransposon protein, putative, unclassified	N
osa-miR166c	13426.9	6755.75	8356.66	5799.58	18423.5	9561.94	N	N	N	N	N	N	N	LOC_Os12g43900	transposon		retrotransposon protein, putative, LINE subclass	N
osa-miR166d	13169.2	6619.82	8314.24	5807.18	23365	9525.48	N	N	N	N	N	N	N	LOC_Os01g33740	transposon		retrotransposon protein, putative, unclassified	N
osa-miR166d	13169.2	6619.82	8314.24	5807.18	23365	9525.48	N	N	N	N	N	N	N	LOC_Os03g34270	transposon		retrotransposon protein, putative, unclassified	N
osa-miR166d	13169.2	6619.82	8314.24	5807.18	23365	9525.48	N	N	N	N	N	N	N	LOC_Os04g44380	unknown		hypothetical protein	N
osa-miR166d	13169.2	6619.82	8314.24	5807.18	23365	9525.48	N	N	N	N	N	N	N	LOC_Os05g14610	transposon		retrotransposon protein, putative, unclassified	N
osa-miR166d	13169.2	6619.82	8314.24	5807.18	23365	9525.48	N	N	N	N	N	N	N	LOC_Os09g06140	transposon		retrotransposon protein, putative, unclassified	N
osa-miR166d	13169.2	6619.82	8314.24	5807.18	23365	9525.48	N	N	N	N	N	N	N	LOC_Os11g29890	transposon		retrotransposon protein, putative, unclassified	N
osa-miR166d	13169.2	6619.82	8314.24	5807.18	23365	9525.48	N	N	N	N	N	N	N	LOC_Os12g43900	transposon		retrotransposon protein, putative, LINE subclass	N
osa-miR166f	13169.2	6619.82	8314.24	5807.18	23351.9	9525.48	N	N	N	N	N	N	N	LOC_Os01g33740	transposon		retrotransposon protein, putative, unclassified	N
osa-miR166f	13169.2	6619.82	8314.24	5807.18	23351.9	9525.48	N	N	N	N	N	N	N	LOC_Os03g34270	transposon		retrotransposon protein, putative, unclassified	N
osa-miR166f	13169.2	6619.82	8314.24	5807.18	23351.9	9525.48	N	N	N	N	N	N	N	LOC_Os04g44380	unknown		hypothetical protein	N
osa-miR166f	13169.2	6619.82	8314.24	5807.18	23351.9	9525.48	N	N	N	N	N	N	N	LOC_Os05g14610	transposon		retrotransposon protein, putative, unclassified	N
osa-miR166f	13169.2	6619.82	8314.24	5807.18	23351.9	9525.48	N	N	N	N	N	N	N	LOC_Os09g06140	transposon		retrotransposon protein, putative, unclassified	N
osa-miR166f	13169.2	6619.82	8314.24	5807.18	23351.9	9525.48	N	N	N	N	N	N	N	LOC_Os11g29890	transposon		retrotransposon protein, putative, unclassified	N
osa-miR166f	13169.2	6619.82	8314.24	5807.18	23351.9	9525.48	N	N	N	N	N	N	N	LOC_Os12g43900	transposon		retrotransposon protein, putative, LINE subclass	N
osa-miR166n	13484.1	6755.75	8356.66	5800.67	18426.1	9561.94	N	N	N	N	N	N	N	LOC_Os01g33740	transposon		retrotransposon protein, putative, unclassified	N
osa-miR166n	13484.1	6755.75	8356.66	5800.67	18426.1	9561.94	N	N	N	N	N	N	N	LOC_Os03g34270	transposon		retrotransposon protein, putative, unclassified	N
osa-miR166n	13484.1	6755.75	8356.66	5800.67	18426.1	9561.94	N	N	N	N	N	N	N	LOC_Os04g44380	unknown		hypothetical protein	N
osa-miR166n	13484.1	6755.75	8356.66	5800.67	18426.1	9561.94	N	N	N	N	N	N	N	LOC_Os05g14610	transposon		retrotransposon protein, putative, unclassified	N
osa-miR166n	13484.1	6755.75	8356.66	5800.67	18426.1	9561.94	N	N	N	N	N	N	N	LOC_Os09g06140	transposon		retrotransposon protein, putative, unclassified	N
osa-miR166n	13484.1	6755.75	8356.66	5800.67	18426.1	9561.94	N	N	N	N	N	N	N	LOC_Os11g29890	transposon		retrotransposon protein, putative, unclassified	N
osa-miR166n	13484.1	6755.75	8356.66	5800.67	18426.1	9561.94	N	N	N	N	N	N	N	LOC_Os12g43900	transposon		retrotransposon protein, putative, LINE subclass	N
osa-miR166k	858.861	40.7792	0	93.419	26.0624	446.649	-0.421291	23.4333	68.9667	50.9333	914.5	1117	200.133	LOC_Os03g43930	TF		class III HD-Zip protein 4, putative, expressed	Os.14126.1.S1_at
osa-miR166l	858.861	40.7792	0	96.6778	26.0624	455.765	-0.420416	23.4333	68.9667	50.9333	914.5	1117	200.133	LOC_Os03g43930	TF		class III HD-Zip protein 4, putative, expressed	Os.14126.1.S1_at
osa-miR166k	858.861	40.7792	0	93.419	26.0624	446.649	-0.286973	362.567	123.4	159.167	2454	1372.23	226.567	LOC_Os12g41860	TF		class III HD-Zip protein 4, putative, expressed	Os.32984.1.S1_at
osa-miR166l	858.861	40.7792	0	96.6778	26.0624	455.765	-0.286071	362.567	123.4	159.167	2454	1372.23	226.567	LOC_Os12g41860	TF		class III HD-Zip protein 4, putative, expressed	Os.32984.1.S1_at
osa-miR166k	858.861	40.7792	0	93.419	26.0624	446.649	-0.283474	48.9	22.6667	66.5667	1992.57	1031.33	675.267	LOC_Os03g01890	TF		START domain containing protein, expressed	Os.22665.1.S2_at
osa-miR166l	858.861	40.7792	0	96.6778	26.0624	455.765	-0.279286	48.9	22.6667	66.5667	1992.57	1031.33	675.267	LOC_Os03g01890	TF		START domain containing protein, expressed	Os.22665.1.S2_at
osa-miR166l	858.861	40.7792	0	96.6778	26.0624	455.765	-0.223195	33.3	39.0333	63.2667	27.7667	18.4	25.7667	LOC_Os01g50230	unknown		hypothetical protein	OsAffx.25106.1.S1_x_at
osa-miR166l	858.861	40.7792	0	96.6778	26.0624	455.765	-0.223195	33.3	39.0333	63.2667	27.7667	18.4	25.7667	LOC_Os03g16320	unknown		conserved hypothetical protein	OsAffx.25106.1.S1_x_at
osa-miR166k	858.861	40.7792	0	93.419	26.0624	446.649	-0.21991	33.3	39.0333	63.2667	27.7667	18.4	25.7667	LOC_Os03g16320	unknown		conserved hypothetical protein	OsAffx.25106.1.S1_x_at
osa-miR166l	858.861	40.7792	0	96.6778	26.0624	455.765	-0.102186	43.9333	45.8	87.5	7.43333	20.7667	22.7667	LOC_Os08g36660	unknown		expressed protein	OsAffx.29564.1.S1_at
osa-miR166k	858.861	40.7792	0	93.419	26.0624	446.649	-0.0981249	144.5	53.8	58.6333	671.033	468.733	475	LOC_Os10g33960	TF		HB1, putative, expressed	Os.46312.1.S1_a_at
osa-miR166k	858.861	40.7792	0	93.419	26.0624	446.649	-0.0975151	43.9333	45.8	87.5	7.43333	20.7667	22.7667	LOC_Os08g36660	unknown		expressed protein	OsAffx.29564.1.S1_at
osa-miR166l	858.861	40.7792	0	96.6778	26.0624	455.765	-0.0919695	144.5	53.8	58.6333	671.033	468.733	475	LOC_Os10g33960	TF		HB1, putative, expressed	Os.46312.1.S1_a_at
osa-miR166l	858.861	40.7792	0	96.6778	26.0624	455.765	-0.0640156	98.8333	118.833	188.967	17.4333	35.8333	67.2667	LOC_Os03g56920	unknown		conserved hypothetical protein	OsAffx.21308.2.S1_at
osa-miR166k	858.861	40.7792	0	93.419	26.0624	446.649	-0.0602657	98.8333	118.833	188.967	17.4333	35.8333	67.2667	LOC_Os03g56920	unknown		conserved hypothetical protein	OsAffx.21308.2.S1_at
osa-miR166k	858.861	40.7792	0	93.419	26.0624	446.649	N	N	N	N	N	N	N	LOC_Os01g33740	transposon		retrotransposon protein, putative, unclassified	N
osa-miR166k	858.861	40.7792	0	93.419	26.0624	446.649	N	N	N	N	N	N	N	LOC_Os01g50230	unknown		hypothetical protein	OsAffx.25106.1.S1_x_atv
osa-miR166k	858.861	40.7792	0	93.419	26.0624	446.649	N	N	N	N	N	N	N	LOC_Os04g44380	unknown		hypothetical protein	N
osa-miR166k	858.861	40.7792	0	93.419	26.0624	446.649	N	N	N	N	N	N	N	LOC_Os04g49300	transposon		retrotransposon protein, putative, unclassified	N
osa-miR166k	858.861	40.7792	0	93.419	26.0624	446.649	N	N	N	N	N	N	N	LOC_Os04g50840	unknown		conserved hypothetical protein	N
osa-miR166k	858.861	40.7792	0	93.419	26.0624	446.649	N	N	N	N	N	N	N	LOC_Os11g45899	transposon		retrotransposon protein, putative, unclassified	N
osa-miR166l	858.861	40.7792	0	96.6778	26.0624	455.765	N	N	N	N	N	N	N	LOC_Os01g33740	transposon		retrotransposon protein, putative, unclassified	N
osa-miR166l	858.861	40.7792	0	96.6778	26.0624	455.765	N	N	N	N	N	N	N	LOC_Os04g44380	unknown		hypothetical protein	N
osa-miR166l	858.861	40.7792	0	96.6778	26.0624	455.765	N	N	N	N	N	N	N	LOC_Os04g49300	transposon		retrotransposon protein, putative, unclassified	N
osa-miR166l	858.861	40.7792	0	96.6778	26.0624	455.765	N	N	N	N	N	N	N	LOC_Os04g50840	unknown		conserved hypothetical protein	N
osa-miR166l	858.861	40.7792	0	96.6778	26.0624	455.765	N	N	N	N	N	N	N	LOC_Os11g45899	transposon		retrotransposon protein, putative, unclassified	N
osa-miR319a	0	0	0	106.454	15.6375	0	-0.0945326	177.867	91.4333	72.1667	195.167	670.367	588.033	LOC_Os12g42190	transposon		transposon protein, putative, unclassified, expressed	Os.19899.1.S1_x_at
osa-miR319b	0	0	0	105.368	15.6375	0	-0.0934664	177.867	91.4333	72.1667	195.167	670.367	588.033	LOC_Os12g42190	transposon		transposon protein, putative, unclassified, expressed	Os.19899.1.S1_x_at
osa-miR319a	0	0	0	106.454	15.6375	0	0.0134176	27.4667	30.7667	53.9333	58.9333	146.3	96.9667	LOC_Os07g05720	TF		TCP family transcription factor containing protein, expressed	OsAffx.16106.1.S1_at
osa-miR319b	0	0	0	105.368	15.6375	0	0.0147072	27.4667	30.7667	53.9333	58.9333	146.3	96.9667	LOC_Os07g05720	TF		TCP family transcription factor containing protein, expressed	OsAffx.16106.1.S1_at
osa-miR319a	0	0	0	106.454	15.6375	0	0.321349	55.1333	12.8	41.2333	140.067	300.1	55.5	LOC_Os03g57190	TF		TCP family transcription factor containing protein, expressed	Os.19844.1.S1_at
osa-miR319b	0	0	0	105.368	15.6375	0	0.322791	55.1333	12.8	41.2333	140.067	300.1	55.5	LOC_Os03g57190	TF		TCP family transcription factor containing protein, expressed	Os.19844.1.S1_at
osa-miR319a	0	0	0	106.454	15.6375	0	0.870863	66.3667	142.867	216.133	766.067	537.267	69.7	LOC_Os08g16660	protein degration		aspartic proteinase nepenthesin-1 precursor, putative, expressed	Os.7891.2.S1_at
osa-miR319b	0	0	0	105.368	15.6375	0	0.871559	66.3667	142.867	216.133	766.067	537.267	69.7	LOC_Os08g16660	protein degration		aspartic proteinase nepenthesin-1 precursor, putative, expressed	Os.7891.2.S1_at
osa-miR166e	85.8861	27.1861	0	13.0352	46.9124	20.5094	-0.589967	26.8667	41.9333	79.3333	50.7	58.4333	28.5333	LOC_Os02g34560	metabolism and others		neutral/alkaline invertase, putative, expressed	Os.19534.1.S1_at
osa-miR166e	85.8861	27.1861	0	13.0352	46.9124	20.5094	-0.220037	60.7333	184.433	93.9667	52.8	89.0333	98.5	LOC_Os02g49670	TF		zinc knuckle family protein, expressed	OsAffx.3016.1.S1_x_at
osa-miR166e	85.8861	27.1861	0	13.0352	46.9124	20.5094	-0.209944	98.8333	118.833	188.967	17.4333	35.8333	67.2667	LOC_Os03g56920	unknown		conserved hypothetical protein	OsAffx.21308.2.S1_at
osa-miR166e	85.8861	27.1861	0	13.0352	46.9124	20.5094	0.401663	707.9	255.067	110.7	923.167	451.467	240.5	LOC_Os08g34740	defense		SGT1 protein, putative, expressed	Os.20937.1.S1_at
osa-miR166e	85.8861	27.1861	0	13.0352	46.9124	20.5094	N	N	N	N	N	N	N	LOC_Os04g44380	unknown		hypothetical protein	N
osa-miR166m	400.802	299.047	1230.17	272.653	1141.53	574.263	-0.173776	48.9	22.6667	66.5667	1992.57	1031.33	675.267	LOC_Os03g01890	TF		START domain containing protein, expressed	Os.22665.1.S2_at
osa-miR166m	400.802	299.047	1230.17	272.653	1141.53	574.263	-0.16109	362.567	123.4	159.167	2454	1372.23	226.567	LOC_Os12g41860	TF		class III HD-Zip protein 4, putative, expressed	Os.32984.1.S1_at
osa-miR166m	400.802	299.047	1230.17	272.653	1141.53	574.263	-0.153679	144.5	53.8	58.6333	671.033	468.733	475	LOC_Os10g33960	TF		HB1, putative, expressed	Os.46312.1.S1_a_at
osa-miR166m	400.802	299.047	1230.17	272.653	1141.53	574.263	-0.107419	60.7333	184.433	93.9667	52.8	89.0333	98.5	LOC_Os02g49670	TF		zinc knuckle family protein, expressed	OsAffx.3016.1.S1_x_at
osa-miR166m	400.802	299.047	1230.17	272.653	1141.53	574.263	0.173649	23.4333	68.9667	50.9333	914.5	1117	200.133	LOC_Os03g43930	TF		class III HD-Zip protein 4, putative, expressed	Os.14126.1.S1_at
osa-miR166m	400.802	299.047	1230.17	272.653	1141.53	574.263	0.358133	98.8333	118.833	188.967	17.4333	35.8333	67.2667	LOC_Os03g56920	unknown		conserved hypothetical protein	OsAffx.21308.2.S1_at
osa-miR166m	400.802	299.047	1230.17	272.653	1141.53	574.263	0.41788	18.5	6.3	15.7	6.23333	11.1667	10.5667	LOC_Os03g10290	unknown		hypothetical protein	OsAffx.25036.2.S1_at
osa-miR166m	400.802	299.047	1230.17	272.653	1141.53	574.263	0.446804	28.3	27.7667	104.067	44.9667	15.6667	8.83333	LOC_Os04g23200	unknown		conserved hypothetical protein	OsAffx.3865.1.S1_at
osa-miR166m	400.802	299.047	1230.17	272.653	1141.53	574.263	N	N	N	N	N	N	N	LOC_Os01g33740	transposon		retrotransposon protein, putative, unclassified	N
osa-miR166m	400.802	299.047	1230.17	272.653	1141.53	574.263	N	N	N	N	N	N	N	LOC_Os03g35380	transposon		retrotransposon protein, putative, unclassified	N
osa-miR166m	400.802	299.047	1230.17	272.653	1141.53	574.263	N	N	N	N	N	N	N	LOC_Os04g44380	unknown		hypothetical protein	N
osa-miR166m	400.802	299.047	1230.17	272.653	1141.53	574.263	N	N	N	N	N	N	N	LOC_Os07g08900	transposon		retrotransposon protein, putative, unclassified	N
osa-miR166m	400.802	299.047	1230.17	272.653	1141.53	574.263	N	N	N	N	N	N	N	LOC_Os12g43900	transposon		retrotransposon protein, putative, LINE subclass	N
osa-miR390	658.46	27.1861	42.4196	342.174	938.248	45.5765	-0.688042	24.5	71.9667	50.0667	17.4	13.5667	26.3333	LOC_Os11g36140	signaling		receptor-like protein kinase precursor, putative, expressed	OsAffx.7312.1.S1_at
osa-miR390	658.46	27.1861	42.4196	342.174	938.248	45.5765	-0.64385	4.23333	3.83333	5.4	2.6	2.1	7.83333	LOC_Os04g30060	defense		wall-associated receptor kinase-like 10 precursor, putative	OsAffx.3948.1.S1_at
osa-miR390	658.46	27.1861	42.4196	342.174	938.248	45.5765	-0.533865	2.33333	18.2333	49.4	7.63333	3.4	3.1	LOC_Os04g30330	defense		OsWAK59 - OsWAK receptor-like cytoplasmic kinase (OsWAK-RLCK)	Os.26888.1.A1_at
osa-miR390	658.46	27.1861	42.4196	342.174	938.248	45.5765	-0.513713	96.9333	1358.73	413.067	28.7333	8.96667	19.4667	LOC_Os03g51040	defense		STRUBBELIG-RECEPTOR FAMILY 6 precursor, putative	OsAffx.13452.1.S1_at
osa-miR390	658.46	27.1861	42.4196	342.174	938.248	45.5765	-0.402558	6.63333	8.36667	17.2333	2.6	5.03333	4.4	LOC_Os04g29990	defense		OsWAK44 - OsWAK receptor-like protein kinase	OsAffx.3947.1.S1_at
osa-miR390	658.46	27.1861	42.4196	342.174	938.248	45.5765	-0.154339	13	8.76667	96.8	12.9	32.7	6.9	LOC_Os05g33160	hormone		BRASSINOSTEROID INSENSITIVE 1-associated receptor kinase 1 precursor, putative, expressed	OsAffx.27132.1.S1_at
osa-miR390	658.46	27.1861	42.4196	342.174	938.248	45.5765	-0.0441029	174.5	56.9	80.8667	720.633	2440.63	5565.47	LOC_Os05g34270	hormone		BRASSINOSTEROID INSENSITIVE 1-associated receptor kinase 1 precursor, putative, expressed	Os.14199.1.S1_at
osa-miR390	658.46	27.1861	42.4196	342.174	938.248	45.5765	0.0937107	409.967	319.567	109.267	145.567	72.3667	42.9667	LOC_Os02g10100	metabolism and others		leucine-rich repeat receptor protein kinase EXS precursor, putative, expressed	Os.56430.1.S1_x_at
osa-miR390	658.46	27.1861	42.4196	342.174	938.248	45.5765	0.293069	5.96667	27	21.1667	26.2333	314.667	304.967	LOC_Os04g29960	defense		OsWAK43 - OsWAK receptor-like protein kinase, expressed	Os.24971.1.A1_s_at
osa-miR390	658.46	27.1861	42.4196	342.174	938.248	45.5765	0.796601	128.267	72.7	61.7333	172.767	1091.57	123.867	LOC_Os04g45170	metabolism and others		ATP binding protein, putative, expressed	Os.56192.1.S1_at
osa-miR160e	28.6287	0	0	1.08627	2.60624	0	-0.755129	10.7667	86.1	93.2	154.467	141.2	80.4333	LOC_Os02g41800	hormone	pollen enriched	auxin response factor 16, putative, expressed	OsAffx.24674.1.S1_at
osa-miR160e	28.6287	0	0	1.08627	2.60624	0	-0.547547	23.1333	67.1333	158.8	115.367	147.567	38.0333	LOC_Os09g29160	unknown	pollen enriched	expressed protein	Os.54056.1.S1_at
osa-miR160e	28.6287	0	0	1.08627	2.60624	0	-0.258757	129.933	84.1667	63.5667	440.667	1452.73	823	LOC_Os06g47150	hormone	pollen enriched	auxin response factor 16, putative, expressed	Os.22735.1.S1_at
osa-miR160e	28.6287	0	0	1.08627	2.60624	0	-0.0309208	23.9	10.2667	60.9	12.1	14.4667	21.0333	LOC_Os02g44760	unknown	pollen enriched	hypothetical protein	OsAffx.12497.1.S1_at
osa-miR160e	28.6287	0	0	1.08627	2.60624	0	0.76468	1403	1015.87	163.267	427.333	605.633	92.3333	LOC_Os04g43910	hormone	pollen enriched	auxin response factor 16, putative, expressed	Os.8374.1.S1_at
osa-miR160e	28.6287	0	0	1.08627	2.60624	0	0.927808	10144.2	4293.43	411.333	1619.83	2393.77	971.467	LOC_Os10g33940	hormone	pollen enriched	auxin response factor 16, putative, expressed	Os.3105.1.S1_at
osa-miR160e	28.6287	0	0	1.08627	2.60624	0	0.982185	1938.5	268.9	81.7667	273	32.8	45	LOC_Os04g59430	hormone	pollen enriched	auxin response factor, putative, expressed	Os.56150.1.S1_at
osa-miR444b/c.1	0	0	42.4196	7.60387	20.8499	36.4612	-0.705187	4874.6	7238.83	1531.83	966.467	728.7	170.267	LOC_Os05g08410	metabolism and others		ATP10 protein, expressed	Os.49237.1.S1_at
osa-miR444b/c.1	0	0	42.4196	7.60387	20.8499	36.4612	-0.0552953	552.833	578.3	517.233	394.733	380.733	540.967	LOC_Os10g33840	unknown		expressed protein	Os.8626.3.S1_x_at
osa-miR444b/c.1	0	0	42.4196	7.60387	20.8499	36.4612	0.0293948	1.23333	1.73333	5.13333	20.5333	12.0333	6.6	LOC_Os02g49840	TF		OsMADS57 - MADS-box family gene with MIKCc type-box, expressed	OsAffx.12568.1.S1_at
osa-miR444b/c.1	0	0	42.4196	7.60387	20.8499	36.4612	0.185329	191.1	139.533	138.633	372.3	1222.93	530.133	LOC_Os04g38780	TF		transcription factor, putative, expressed	Os.17334.1.S1_s_at
osa-miR444b/c.1	0	0	42.4196	7.60387	20.8499	36.4612	0.195088	48.6	75.6	78.4333	19.8	33.0667	44.2333	LOC_Os11g42090	metabolism and others		Leucine Rich Repeat family protein, expressed	Os.57560.1.S1_at
osa-miR444b/c.1	0	0	42.4196	7.60387	20.8499	36.4612	0.331331	25.6	57.2333	47.6	6.66667	15.3	53.1333	LOC_Os08g33488	TF		OsMADS23 - MADS-box family gene with MIKCc type-box, expressed	Os.50641.2.S1_a_at
osa-miR444b/c.1	0	0	42.4196	7.60387	20.8499	36.4612	0.354438	30.1333	13.8667	18.5333	13	3.96667	58.7	LOC_Os11g33394	metabolism and others		plant protein of unknown function domain containing protein, expressed	Os.35907.1.S1_at
osa-miR444b/c.1	0	0	42.4196	7.60387	20.8499	36.4612	0.553261	3056.93	7983.43	14898.2	2195.63	1899.87	5511.23	LOC_Os02g17500	transporting		transporter family protein, putative, expressed	Os.11185.1.S1_a_at
osa-miR444b/c.1	0	0	42.4196	7.60387	20.8499	36.4612	0.677722	9.1	50	1559.37	88.0667	359	30.3	LOC_Os02g36924	TF		OsMADS27 - MADS-box family gene with MIKCc type-box, expressed	Os.49762.2.S1_a_at
osa-miR394	0	0	0	1.08627	2.60624	68.3647	-0.250515	306.233	148.333	70.7333	264	79.9	115.933	LOC_Os05g51150	TF		RNA polymerase sigma factor rpoD, putative, expressed	Os.14820.1.S2_s_at
osa-miR394	0	0	0	1.08627	2.60624	68.3647	-0.184596	1848.87	2670.1	2171.27	5470.73	3219.37	2430.13	LOC_Os01g69940	protein degration		OsFBX32 - F-box domain containing protein, expressed	Os.46432.1.S1_s_at
osa-miR394	0	0	0	1.08627	2.60624	68.3647	0.237852	129	99.9	123.533	54.4667	58.6333	114.467	LOC_Os11g12490	transposon		transposon protein, putative, unclassified	OsAffx.30941.2.S1_x_at
osa-miR394	0	0	0	1.08627	2.60624	68.3647	N	N	N	N	N	N	N	LOC_Os04g40220	transposon		transposon protein, putative, CACTA, En/Spm sub-class	N
osa-miR394	0	0	0	1.08627	2.60624	68.3647	N	N	N	N	N	N	N	LOC_Os06g36970	transposon		transposon protein, putative, unclassified	N
osa-miR394	0	0	0	1.08627	2.60624	68.3647	N	N	N	N	N	N	N	LOC_Os12g24400	transposon		transposon protein, putative, unclassified	N
osa-miR159d/e	0	0	0	5.43133	2.60624	2.27882	-0.632108	8090.07	6879.17	890.067	550.767	397.4	894.8	LOC_Os01g59660	TF		transcription factor GAMYB, putative, expressed	Os.2698.3.S1_x_at
osa-miR159d/e	0	0	0	5.43133	2.60624	2.27882	-0.5349	2584.53	891.067	105.3	42.6667	18.1333	47.2333	LOC_Os05g41166	TF		transcription factor GAMYB, putative, expressed	Os.57561.1.S1_at
osa-miR159d/e	0	0	0	5.43133	2.60624	2.27882	-0.450511	1570.5	2146	26740.5	19.0667	11.8	12.5667	LOC_Os06g46560	TF		myb-like DNA-binding domain containing protein, expressed	Os.5662.1.S1_at
osa-miR159d/e	0	0	0	5.43133	2.60624	2.27882	-0.391274	12716.2	1790.93	418.9	1092.3	758.033	511.6	LOC_Os06g40330	TF		MYB family transcription factor, putative, expressed	Os.22469.1.S1_at
osa-miR159d/e	0	0	0	5.43133	2.60624	2.27882	0.252474	12.8333	5.7	11.6333	8.1	420.033	435.6	LOC_Os04g44354	cell wall		UDP-glucoronosyl and UDP-glucosyl transferase family protein, expressed	Os.27292.1.A1_at
osa-miR159d	0	0	0	5.43133	2.60624	2.27882	0.372536	177.867	91.4333	72.1667	195.167	670.367	588.033	LOC_Os12g42190	transposon		transposon protein, putative, unclassified, expressed	Os.19899.1.S1_x_at
osa-miR159e	0	0	0	5.43133	2.60624	2.27882	0.424957	27.4667	30.7667	53.9333	58.9333	146.3	96.9667	LOC_Os07g05720	TF		TCP family transcription factor containing protein, expressed	OsAffx.16106.1.S1_at
osa-miR159d/e	0	0	0	5.43133	2.60624	2.27882	0.43651	3.03333	5.4	15.1	18.5	3.3	3.06667	LOC_Os03g38210	TF		MYB family transcription factor, putative, expressed	OsAffx.14939.1.S1_at
osa-miR159e	0	0	0	5.43133	2.60624	2.27882	0.542459	55.1333	12.8	41.2333	140.067	300.1	55.5	LOC_Os03g57190	TF		TCP family transcription factor containing protein, expressed	Os.19844.1.S1_at
osa-miR159d/e	0	0	0	5.43133	2.60624	2.27882	0.78829	35.3333	3.1	42.4333	93.1667	30.7	71.9	LOC_Os09g36650	unknown		expressed protein	OsAffx.18014.1.S1_at
osa-miR159d	0	0	0	5.43133	2.60624	2.27882	N	N	N	N	N	N	N	LOC_Os01g12700	TF		MYB family transcription factor, putative	N
osa-miR159d	0	0	0	5.43133	2.60624	2.27882	N	N	N	N	N	N	N	LOC_Os04g46384	cell cycle		DUO1, putative	N
osa-miR159e	0	0	0	5.43133	2.60624	2.27882	N	N	N	N	N	N	N	LOC_Os01g12700	TF		MYB family transcription factor, putative	N
osa-miR159e	0	0	0	5.43133	2.60624	2.27882	N	N	N	N	N	N	N	LOC_Os04g46384	cell cycle		DUO1, putative	N
osa-miR819a/b/c/d/e/f/g/h/i/j/k	0	0	42.4196	14.1215	114.675	2.27882	-0.773646	122.033	89.6	76.3	81.9333	26.2333	57.7333	LOC_Os02g05810	unknown		expressed protein	Os.34785.1.S1_a_at
osa-miR819a/b/c/d/e/f/g/h/i/j/k	0	0	42.4196	14.1215	114.675	2.27882	-0.709498	544.9	368.167	322.633	438.567	215.533	307.567	LOC_Os03g29680	metabolism and others		EARLY flowering 4 protein, putative, expressed	Os.39148.1.S1_at
osa-miR819a/b/c/d/e/f/g/h/i/j/k	0	0	42.4196	14.1215	114.675	2.27882	-0.515575	6.96667	13.8	10.9	4.1	4.2	13.8	LOC_Os12g09680	unknown		hypothetical protein	OsAffx.7538.1.S1_at
osa-miR819a/b/c/d/e/f/g/h/i/j/k	0	0	42.4196	14.1215	114.675	2.27882	-0.439387	6525.7	7774.6	6287.83	3187.73	1779.5	1559.07	LOC_Os03g15033	unknown		expressed protein	Os.9783.1.S1_at
osa-miR819a/b/c/d/e/f/g/h/i/j/k	0	0	42.4196	14.1215	114.675	2.27882	-0.297419	3336.43	1536.7	970.4	976.667	1282.87	1079.1	LOC_Os08g38620	unknown		expressed protein	Os.14799.1.S1_at
osa-miR819a/b/c/d/e/f/g/h/i/j/k	0	0	42.4196	14.1215	114.675	2.27882	-0.23181	28.6333	50	44.0667	4.43333	13.4	13.6333	LOC_Os09g30140	unknown		expressed protein	OsAffx.30095.1.S1_at
osa-miR819a/b/c/d/e/f/g/h/i/j/k	0	0	42.4196	14.1215	114.675	2.27882	-0.205182	12.3333	62.3	76.7	15.3667	5.1	17.8	LOC_Os12g02520	metabolism and others		hydrolase, hydrolyzing O-glycosyl compounds, putative, expressed	Os.52988.1.S1_at
osa-miR819a/b/c/d/e/f/g/h/i/j/k	0	0	42.4196	14.1215	114.675	2.27882	-0.189952	19.6	39.2667	45.7	422.867	7.86667	11.7333	LOC_Os11g41860	protein degration		OsFBX429 - F-box domain containing protein, expressed	OsAffx.19314.1.S1_s_at
osa-miR819a/b/c/d/e/f/g/h/i/j/k	0	0	42.4196	14.1215	114.675	2.27882	-0.139111	18.9	3.33333	14.7	13.5	33.4333	147.033	LOC_Os08g39240	defense		OsWAK76 - OsWAK receptor-like cytoplasmic kinase (OsWAK-RLCK), expressed	Os.27559.1.S1_at
osa-miR819a/b/c/d/e/f/g/h/i/j/k	0	0	42.4196	14.1215	114.675	2.27882	-0.0512676	1782.7	1297.83	1858.47	733.567	947.433	484.167	LOC_Os10g33700	PPR repeat		PPR repeat containing protein, expressed	Os.24026.1.S1_at
osa-miR819a/b/c/d/e/f/g/h/i/j/k	0	0	42.4196	14.1215	114.675	2.27882	0.0286937	315.6	241.267	113.467	1415.83	630.367	582.5	LOC_Os09g39910	transporting		ABC transporter, ATP-binding protein, putative, expressed	Os.38157.1.S1_s_at
osa-miR819a/b/c/d/e/f/g/h/i/j/k	0	0	42.4196	14.1215	114.675	2.27882	0.28988	52.1	15.5	25.7667	71.2333	394.567	583.333	LOC_Os06g16330	hormone		BRASSINOSTEROID INSENSITIVE 1-associated receptor kinase 1 precursor, putative, expressed	Os.20348.1.S1_at
osa-miR819a/b/c/d/e/f/g/h/i/j/k	0	0	42.4196	14.1215	114.675	2.27882	0.452011	72.5333	52.9	16.4333	19.8	94.9	51.3	LOC_Os06g43660	transporting		pyrophosphate-energized vacuolar membrane proton pump, putative, expressed	Os.166.2.S1_at
osa-miR819a/b/c/d/e/f/g/h/i/j/k	0	0	42.4196	14.1215	114.675	2.27882	0.666098	46.3	47	106.033	962.767	1384.47	698.267	LOC_Os02g07960	defense		STRUBBELIG-RECEPTOR FAMILY 3 precursor, putative, expressed	Os.38295.1.S2_at
osa-miR819a/b/c/d/e/f/g/h/i/j/k	0	0	42.4196	14.1215	114.675	2.27882	0.846715	74.5333	29.9667	199.7	416.4	627.833	111.3	LOC_Os03g31180	metabolism and others		diacylglycerol kinase 1, putative, expressed	Os.50285.2.S1_x_at
osa-miR819a/b/c/d/e/f/g/h/i/j/k	0	0	42.4196	14.1215	114.675	2.27882	0.921011	58.6667	78.2667	75.5667	30.4333	212.833	39.3333	LOC_Os10g39970	defense		harpin-induced protein, putative, expressed	Os.51008.1.S1_at
osa-miR819a	0	0	42.4196	14.1215	114.675	2.27882	N	N	N	N	N	N	N	LOC_Os04g15760	transposon		retrotransposon protein, putative, unclassified	N
osa-miR819a	0	0	42.4196	14.1215	114.675	2.27882	N	N	N	N	N	N	N	LOC_Os04g19480	transposon		retrotransposon protein, putative, Ty3-gypsy subclass	N
osa-miR819a	0	0	42.4196	14.1215	114.675	2.27882	N	N	N	N	N	N	N	LOC_Os10g19331	unknown		expressed protein	N
osa-miR819b	0	0	42.4196	14.1215	114.675	2.27882	N	N	N	N	N	N	N	LOC_Os04g15760	transposon		retrotransposon protein, putative, unclassified	N
osa-miR819b	0	0	42.4196	14.1215	114.675	2.27882	N	N	N	N	N	N	N	LOC_Os04g19480	transposon		retrotransposon protein, putative, Ty3-gypsy subclass	N
osa-miR819b	0	0	42.4196	14.1215	114.675	2.27882	N	N	N	N	N	N	N	LOC_Os10g19331	unknown		expressed protein	N
osa-miR819c	0	0	42.4196	14.1215	114.675	2.27882	N	N	N	N	N	N	N	LOC_Os04g15760	transposon		retrotransposon protein, putative, unclassified	N
osa-miR819c	0	0	42.4196	14.1215	114.675	2.27882	N	N	N	N	N	N	N	LOC_Os04g19480	transposon		retrotransposon protein, putative, Ty3-gypsy subclass	N
osa-miR819c	0	0	42.4196	14.1215	114.675	2.27882	N	N	N	N	N	N	N	LOC_Os10g19331	unknown		expressed protein	N
osa-miR819d	0	0	42.4196	14.1215	114.675	2.27882	N	N	N	N	N	N	N	LOC_Os04g15760	transposon		retrotransposon protein, putative, unclassified	N
osa-miR819d	0	0	42.4196	14.1215	114.675	2.27882	N	N	N	N	N	N	N	LOC_Os04g19480	transposon		retrotransposon protein, putative, Ty3-gypsy subclass	N
osa-miR819d	0	0	42.4196	14.1215	114.675	2.27882	N	N	N	N	N	N	N	LOC_Os10g19331	unknown		expressed protein	N
osa-miR819e	0	0	42.4196	14.1215	114.675	2.27882	N	N	N	N	N	N	N	LOC_Os04g15760	transposon		retrotransposon protein, putative, unclassified	N
osa-miR819e	0	0	42.4196	14.1215	114.675	2.27882	N	N	N	N	N	N	N	LOC_Os04g19480	transposon		retrotransposon protein, putative, Ty3-gypsy subclass	N
osa-miR819e	0	0	42.4196	14.1215	114.675	2.27882	N	N	N	N	N	N	N	LOC_Os10g19331	unknown		expressed protein	N
osa-miR819f	0	0	42.4196	14.1215	114.675	2.27882	N	N	N	N	N	N	N	LOC_Os04g15760	transposon		retrotransposon protein, putative, unclassified	N
osa-miR819f	0	0	42.4196	14.1215	114.675	2.27882	N	N	N	N	N	N	N	LOC_Os04g19480	transposon		retrotransposon protein, putative, Ty3-gypsy subclass	N
osa-miR819f	0	0	42.4196	14.1215	114.675	2.27882	N	N	N	N	N	N	N	LOC_Os10g19331	unknown		expressed protein	N
osa-miR819g	0	0	42.4196	14.1215	114.675	2.27882	N	N	N	N	N	N	N	LOC_Os04g15760	transposon		retrotransposon protein, putative, unclassified	N
osa-miR819g	0	0	42.4196	14.1215	114.675	2.27882	N	N	N	N	N	N	N	LOC_Os04g19480	transposon		retrotransposon protein, putative, Ty3-gypsy subclass	N
osa-miR819g	0	0	42.4196	14.1215	114.675	2.27882	N	N	N	N	N	N	N	LOC_Os10g19331	unknown		expressed protein	N
osa-miR819h	0	0	42.4196	14.1215	114.675	2.27882	N	N	N	N	N	N	N	LOC_Os04g15760	transposon		retrotransposon protein, putative, unclassified	N
osa-miR819h	0	0	42.4196	14.1215	114.675	2.27882	N	N	N	N	N	N	N	LOC_Os04g19480	transposon		retrotransposon protein, putative, Ty3-gypsy subclass	N
osa-miR819h	0	0	42.4196	14.1215	114.675	2.27882	N	N	N	N	N	N	N	LOC_Os10g19331	unknown		expressed protein	N
osa-miR819i	0	0	42.4196	14.1215	114.675	2.27882	N	N	N	N	N	N	N	LOC_Os04g15760	transposon		retrotransposon protein, putative, unclassified	N
osa-miR819i	0	0	42.4196	14.1215	114.675	2.27882	N	N	N	N	N	N	N	LOC_Os04g19480	transposon		retrotransposon protein, putative, Ty3-gypsy subclass	N
osa-miR819i	0	0	42.4196	14.1215	114.675	2.27882	N	N	N	N	N	N	N	LOC_Os10g19331	unknown		expressed protein	N
osa-miR819j	0	0	42.4196	14.1215	114.675	2.27882	N	N	N	N	N	N	N	LOC_Os04g15760	transposon		retrotransposon protein, putative, unclassified	N
osa-miR819j	0	0	42.4196	14.1215	114.675	2.27882	N	N	N	N	N	N	N	LOC_Os04g19480	transposon		retrotransposon protein, putative, Ty3-gypsy subclass	N
osa-miR819j	0	0	42.4196	14.1215	114.675	2.27882	N	N	N	N	N	N	N	LOC_Os10g19331	unknown		expressed protein	N
osa-miR819k	0	0	42.4196	14.1215	114.675	2.27882	N	N	N	N	N	N	N	LOC_Os04g15760	transposon		retrotransposon protein, putative, unclassified	N
osa-miR819k	0	0	42.4196	14.1215	114.675	2.27882	N	N	N	N	N	N	N	LOC_Os04g19480	transposon		retrotransposon protein, putative, Ty3-gypsy subclass	N
osa-miR819k	0	0	42.4196	14.1215	114.675	2.27882	N	N	N	N	N	N	N	LOC_Os10g19331	unknown		expressed protein	N
osa-miR535	5725.74	339.826	296.937	106.454	4227.33	2962.47	-0.405902	428.567	653.467	1381.67	57.7333	21.6	51.6	LOC_Os04g33560	unknown		expressed protein	Os.53885.1.A1_at
osa-miR535	5725.74	339.826	296.937	106.454	4227.33	2962.47	0.15728	3392.63	3138.9	1469.27	1291.3	1253.43	43.6667	LOC_Os04g47580	cell cycle		cyclin B2, putative, expressed	Os.9246.1.S1_at
osa-miR535	5725.74	339.826	296.937	106.454	4227.33	2962.47	0.409747	115.767	61.8667	129.833	74.1333	5063.67	213.133	LOC_Os03g14880	unknown		expressed protein	Os.49994.1.S1_at
osa-miR535	5725.74	339.826	296.937	106.454	4227.33	2962.47	0.604932	701.667	199.733	83.3	68.5667	52.6667	43.4	LOC_Os02g09080	unknown		expressed protein	OsAffx.24169.1.S1_x_at
osa-miR1846c-5p	28.6287	0	0	2.17253	0	0	-0.33052	16.2	21.5	83.4333	11.7333	74.7667	11.4333	LOC_Os03g12270	cell wall	pollen enriched	dehydrogenase, putative, expressed	Os.45954.1.S1_at
osa-miR1846c-5p	28.6287	0	0	2.17253	0	0	-0.255809	1287.43	12824.6	48099.3	3.56667	7	35.5333	LOC_Os04g33710	unknown	pollen enriched	expressed protein	Os.7509.1.S1_at
osa-miR1846c-5p	28.6287	0	0	2.17253	0	0	-0.150952	112.7	98.1333	139.533	127.1	90.2667	158.133	LOC_Os10g12320	unknown	pollen enriched	hypothetical protein	Os.48100.1.S1_at
osa-miR1846c-5p	28.6287	0	0	2.17253	0	0	-0.117237	89.2667	384.9	194.333	15.4	5.4	12.5	LOC_Os07g45530	transposon	pollen enriched	retrotransposon protein, putative, unclassified	OsAffx.1528.1.S1_at
osa-miR1846c-5p	28.6287	0	0	2.17253	0	0	-0.0754101	52.2333	49.9333	100.467	21.3333	10.2667	98	LOC_Os02g43950	unknown	pollen enriched	expressed protein	OsAffx.24713.1.S1_x_at
osa-miR1846a/b-5p	85.8861	0	42.4196	3.2588	0	0	0.0210923	112.7	98.1333	139.533	127.1	90.2667	158.133	LOC_Os10g12320	unknown	pollen enriched	hypothetical protein	Os.48100.1.S1_at
osa-miR1846a/b-5p	85.8861	0	42.4196	3.2588	0	0	0.0215038	89.2667	384.9	194.333	15.4	5.4	12.5	LOC_Os07g45530	transposon	pollen enriched	retrotransposon protein, putative, unclassified	OsAffx.1528.1.S1_at
osa-miR1846a/b-5p	85.8861	0	42.4196	3.2588	0	0	0.0279507	16.2	21.5	83.4333	11.7333	74.7667	11.4333	LOC_Os03g12270	cell wall	pollen enriched	dehydrogenase, putative, expressed	Os.45954.1.S1_at
osa-miR1846a/b-5p	85.8861	0	42.4196	3.2588	0	0	0.229364	52.2333	49.9333	100.467	21.3333	10.2667	98	LOC_Os02g43950	unknown	pollen enriched	expressed protein	OsAffx.24713.1.S1_x_at
osa-miR1846a/b-5p	85.8861	0	42.4196	3.2588	0	0	0.231165	1287.43	12824.6	48099.3	3.56667	7	35.5333	LOC_Os04g33710	unknown	pollen enriched	expressed protein	Os.7509.1.S1_at
osa-miR1846c-5p	28.6287	0	0	2.17253	0	0	0.301088	42.6	58.8333	36.3333	24.8	13.4667	5.63333	LOC_Os04g51930	transposon	pollen enriched	retrotransposon protein, putative, LINE subclass	OsAffx.22535.1.S1_at
osa-miR1846a/b-5p	85.8861	0	42.4196	3.2588	0	0	0.372593	42.6	58.8333	36.3333	24.8	13.4667	5.63333	LOC_Os04g51930	transposon	pollen enriched	retrotransposon protein, putative, LINE subclass	OsAffx.22535.1.S1_at
osa-miR1846a-5p	85.8861	0	42.4196	3.2588	0	0	N	N	N	N	N	N	N	LOC_Os07g33570	transposon	pollen enriched	retrotransposon protein, putative, unclassified	N
osa-miR1846a-5p	85.8861	0	42.4196	3.2588	0	0	N	N	N	N	N	N	N	LOC_Os07g41400	metabolism and others	pollen enriched	EGG APPARATUS-1 protein, putative, expressed	N
osa-miR1846b-5p	85.8861	0	42.4196	3.2588	0	0	N	N	N	N	N	N	N	LOC_Os07g33570	transposon	pollen enriched	retrotransposon protein, putative, unclassified	N
osa-miR1846b-5p	85.8861	0	42.4196	3.2588	0	0	N	N	N	N	N	N	N	LOC_Os07g41400	metabolism and others	pollen enriched	EGG APPARATUS-1 protein, putative, expressed	N
osa-miR1846c-5p	28.6287	0	0	2.17253	0	0	N	N	N	N	N	N	N	LOC_Os07g33570	transposon	pollen enriched	retrotransposon protein, putative, unclassified	N
osa-miR1846c-5p	28.6287	0	0	2.17253	0	0	N	N	N	N	N	N	N	LOC_Os07g41400	metabolism and others	pollen enriched	EGG APPARATUS-1 protein, putative, expressed	N
osa-miR1427	28.6287	0	42.4196	0	15.6375	29.6247	-0.811601	26.1333	60.8	4.73333	29.0667	40.8667	21.5	LOC_Os04g32460	protein degration		OsFBL16 - F-box domain and LRR containing protein, expressed	Os.10149.1.S1_at
osa-miR1427	28.6287	0	42.4196	0	15.6375	29.6247	-0.637189	442.933	533.033	163.867	375.567	193.4	152.567	LOC_Os04g51360	metabolism and others		oxidoreductase, 2OG-Fe oxygenase family protein, putative	OsAffx.4146.1.S1_at
osa-miR1427	28.6287	0	42.4196	0	15.6375	29.6247	-0.572622	4.7	5.83333	8.3	1020.3	129.1	4.16667	LOC_Os06g49340	protein degration		F-box domain containing protein, expressed	Os.51658.1.S1_at
osa-miR1427	28.6287	0	42.4196	0	15.6375	29.6247	-0.571648	18015.6	16625.2	4656.7	12629.2	10236.3	3677.27	LOC_Os02g57540	protein synthesis		60S ribosomal protein L28, putative, expressed	Os.6282.1.S1_at
osa-miR1427	28.6287	0	42.4196	0	15.6375	29.6247	-0.472875	97.7333	56.8	114.933	1462.1	821.933	616.7	LOC_Os11g06010	TF		helix-loop-helix DNA-binding, putative, expressed	Os.31883.1.A1_at
osa-miR1427	28.6287	0	42.4196	0	15.6375	29.6247	0.134624	18.8667	28.1333	52	28.6667	58.9	15.2667	LOC_Os02g16030	defense		harpin-induced protein, putative, expressed	OsAffx.2637.1.S1_at
osa-miR1427	28.6287	0	42.4196	0	15.6375	29.6247	0.466146	364	333.9	629.9	494.633	259.667	432.833	LOC_Os02g09960	metabolism and others		LYK8, putative, expressed	Os.4253.1.S1_s_at
osa-miR1427	28.6287	0	42.4196	0	15.6375	29.6247	0.578552	11428.8	15801.3	23156	9899.57	10033.1	14402.8	LOC_Os04g32560	TF		ATP-dependent Clp protease ATP-binding subunit clpA homolog CD4B,chloroplast precursor, putative, expressed	Os.37370.1.S1_at
osa-miR1427	28.6287	0	42.4196	0	15.6375	29.6247	0.624597	212.667	454	2646.17	299.767	2061.5	1408.13	LOC_Os07g19444	metabolism and others		regulatory protein, putative, expressed	Os.25544.1.S1_at
osa-miR1858a	28.6287	13.5931	0	0	0	0	-0.729548	87.9	97.4667	579.233	247.667	284.3	479.3	LOC_Os04g33500	signaling	pollen enriched	protein kinase KIPK, putative, expressed	OsAffx.14113.1.S1_s_at
osa-miR1858a	28.6287	13.5931	0	0	0	0	-0.571489	33.9333	48.6333	156.467	67.7333	59.1333	74.4667	LOC_Os09g08580	unknown	pollen enriched	expressed protein	OsAffx.6210.1.S1_at
osa-miR1858b	0	13.5931	0	0	0	0	-0.487454	87.9	97.4667	579.233	247.667	284.3	479.3	LOC_Os04g33500	signaling	pollen enriched	protein kinase KIPK, putative, expressed	OsAffx.14113.1.S1_s_at
osa-miR1858b	0	13.5931	0	0	0	0	-0.465993	319.5	187.2	176.133	909.667	569.8	583.767	LOC_Os07g26000	protein degration	pollen enriched	F-box domain containing protein, expressed	Os.27775.1.A1_at
osa-miR1858a	28.6287	13.5931	0	0	0	0	-0.458649	106.433	15.1	55.6667	723.667	563.433	152.167	LOC_Os02g47210	transporting	pollen enriched	cationic amino acid transporter, putative, expressed	Os.52569.1.S1_at
osa-miR1858a	28.6287	13.5931	0	0	0	0	-0.451571	214.033	203.633	185.033	737.633	2944.6	6096.5	LOC_Os10g42410	TF	pollen enriched	zinc-binding protein, putative, expressed	Os.7002.1.S1_at
osa-miR1858a	28.6287	13.5931	0	0	0	0	-0.45137	319.5	187.2	176.133	909.667	569.8	583.767	LOC_Os07g26000	protein degration	pollen enriched	F-box domain containing protein, expressed	Os.27775.1.A1_at
osa-miR1858b	0	13.5931	0	0	0	0	-0.418337	106.433	15.1	55.6667	723.667	563.433	152.167	LOC_Os02g47210	transporting	pollen enriched	cationic amino acid transporter, putative, expressed	Os.52569.1.S1_at
osa-miR1858a	28.6287	13.5931	0	0	0	0	-0.397072	492.767	416.467	828.4	566.7	1584.8	5365	LOC_Os08g31510	unknown	pollen enriched	expressed protein	Os.53773.1.S1_s_at
osa-miR1858a	28.6287	13.5931	0	0	0	0	-0.343506	50.5667	194.4	21955	2552.77	1000.73	79.6	LOC_Os03g56060	cell wall	pollen enriched	CSLC9 - cellulose synthase-like family C, expressed	Os.10855.1.S1_at
osa-miR1858a	28.6287	13.5931	0	0	0	0	-0.342092	14.8667	18.6	73.4	346.9	4880.47	350.267	LOC_Os06g49880	TF	pollen enriched	B-box zinc finger family protein, putative, expressed	Os.3396.1.S1_at
osa-miR1858a	28.6287	13.5931	0	0	0	0	-0.332497	32.9333	44.9667	25.7	183.4	1696.2	101.633	LOC_Os01g53800	protein degration	pollen enriched	dipeptidase, putative, expressed	OsAffx.2326.1.S1_x_at
osa-miR1858b	0	13.5931	0	0	0	0	-0.313026	214.033	203.633	185.033	737.633	2944.6	6096.5	LOC_Os10g42410	TF	pollen enriched	zinc-binding protein, putative, expressed	Os.7002.1.S1_at
osa-miR1858a	28.6287	13.5931	0	0	0	0	-0.290928	487.033	2197.77	1360.33	1074.83	4093.17	412.367	LOC_Os06g06780	defense	pollen enriched	harpin-induced protein, putative, expressed	Os.4370.1.S1_at
osa-miR1858b	0	13.5931	0	0	0	0	-0.287173	492.767	416.467	828.4	566.7	1584.8	5365	LOC_Os08g31510	unknown	pollen enriched	expressed protein	Os.53773.1.S1_s_at
osa-miR1858b	0	13.5931	0	0	0	0	-0.281148	33.9333	48.6333	156.467	67.7333	59.1333	74.4667	LOC_Os09g08580	unknown	pollen enriched	expressed protein	OsAffx.6210.1.S1_at
osa-miR1858b	0	13.5931	0	0	0	0	-0.235399	14.8667	18.6	73.4	346.9	4880.47	350.267	LOC_Os06g49880	TF	pollen enriched	B-box zinc finger family protein, putative, expressed	Os.3396.1.S1_at
osa-miR1858b	0	13.5931	0	0	0	0	-0.231524	50.5667	194.4	21955	2552.77	1000.73	79.6	LOC_Os03g56060	cell wall	pollen enriched	CSLC9 - cellulose synthase-like family C, expressed	Os.10855.1.S1_at
osa-miR1858b	0	13.5931	0	0	0	0	-0.223395	32.9333	44.9667	25.7	183.4	1696.2	101.633	LOC_Os01g53800	protein degration	pollen enriched	dipeptidase, putative, expressed	OsAffx.2326.1.S1_x_at
osa-miR1858b	0	13.5931	0	0	0	0	-0.0854041	1652.57	1201.3	328.967	318.3	1634.57	3185.07	LOC_Os10g38930	metabolism and others	pollen enriched	shikimate/quinate 5-dehydrogenase, putative, expressed	Os.26877.1.A1_at
osa-miR1858a	28.6287	13.5931	0	0	0	0	0.0803994	1652.57	1201.3	328.967	318.3	1634.57	3185.07	LOC_Os10g38930	metabolism and others	pollen enriched	shikimate/quinate 5-dehydrogenase, putative, expressed	Os.26877.1.A1_at
osa-miR1858a	28.6287	13.5931	0	0	0	0	0.164448	1408.93	2081.17	749.167	670.433	2956.03	561.6	LOC_Os01g54010	protein degration	pollen enriched	glutamate carboxypeptidase 2, putative, expressed	Os.37851.1.S1_s_at
osa-miR1858b	0	13.5931	0	0	0	0	0.210328	487.033	2197.77	1360.33	1074.83	4093.17	412.367	LOC_Os06g06780	defense	pollen enriched	harpin-induced protein, putative, expressed	Os.4370.1.S1_at
osa-miR1858b	0	13.5931	0	0	0	0	0.32777	13299.3	10631.1	3420.83	10833.3	4506.6	3558.93	LOC_Os09g04670	metabolism and others	pollen enriched	DAG protein, chloroplast precursor, putative, expressed	Os.37769.1.S1_at
osa-miR1858b	0	13.5931	0	0	0	0	0.347707	1408.93	2081.17	749.167	670.433	2956.03	561.6	LOC_Os01g54010	protein degration	pollen enriched	glutamate carboxypeptidase 2, putative, expressed	Os.37851.1.S1_s_at
osa-miR1858a	28.6287	13.5931	0	0	0	0	0.76908	13299.3	10631.1	3420.83	10833.3	4506.6	3558.93	LOC_Os09g04670	metabolism and others	pollen enriched	DAG protein, chloroplast precursor, putative, expressed	Os.37769.1.S1_at
osa-miR1858a	28.6287	13.5931	0	0	0	0	N	N	N	N	N	N	N	LOC_Os01g14200	transposon	pollen enriched	retrotransposon protein, putative, unclassified, expressed	N
osa-miR1858a	28.6287	13.5931	0	0	0	0	N	N	N	N	N	N	N	LOC_Os06g45580	TF	pollen enriched	RING-H2 finger protein ATL5B precursor, putative, expressed	N
osa-miR1858a	28.6287	13.5931	0	0	0	0	N	N	N	N	N	N	N	LOC_Os08g30350	unknown	pollen enriched	conserved hypothetical protein	N
osa-miR1858a	28.6287	13.5931	0	0	0	0	N	N	N	N	N	N	N	LOC_Os10g35880	transposon	pollen enriched	retrotransposon protein, putative, unclassified	N
osa-miR1858b	0	13.5931	0	0	0	0	N	N	N	N	N	N	N	LOC_Os01g14200	transposon	pollen enriched	retrotransposon protein, putative, unclassified, expressed	N
osa-miR1858b	0	13.5931	0	0	0	0	N	N	N	N	N	N	N	LOC_Os06g45580	TF	pollen enriched	RING-H2 finger protein ATL5B precursor, putative, expressed	N
osa-miR1858b	0	13.5931	0	0	0	0	N	N	N	N	N	N	N	LOC_Os08g30350	unknown	pollen enriched	conserved hypothetical protein	N
osa-miR1858b	0	13.5931	0	0	0	0	N	N	N	N	N	N	N	LOC_Os10g35880	transposon	pollen enriched	retrotransposon protein, putative, unclassified	N
osa-miR408	0	0	0	865.755	5.21249	6.83647	-0.594113	182.867	137.133	175.167	49.0333	70.8	85.1667	LOC_Os05g05860	TF		DNA-directed RNA polymerase II largest subunit, putative, expressed	OsAffx.18625.1.S1_at
osa-miR408	0	0	0	865.755	5.21249	6.83647	-0.365919	1274	2152.3	1141.97	274	213.733	120.7	LOC_Os11g01470	transposon		retrotransposon protein, putative, unclassified	Os.18120.1.S1_at
osa-miR408	0	0	0	865.755	5.21249	6.83647	-0.337952	585.5	289.433	1217.33	64.0667	45.3667	60.8667	LOC_Os04g22990	transposon		retrotransposon protein, putative, unclassified	Os.53927.1.S2_at
osa-miR408	0	0	0	865.755	5.21249	6.83647	-0.190749	158.3	42.6333	47	102.8	5991.67	30.9333	LOC_Os03g15340	metabolism and others		chemocyanin precursor, putative, expressed	Os.49608.1.S1_at
osa-miR408	0	0	0	865.755	5.21249	6.83647	-0.172914	59.8	42.9333	25.3	52.4	583.133	29.6333	LOC_Os06g15600	metabolism and others		chemocyanin precursor, putative	OsAffx.15442.1.S1_at
osa-miR408	0	0	0	865.755	5.21249	6.83647	-0.148779	765.033	635.8	977.333	449	383.967	44.6333	LOC_Os08g32600	signalling		STE_MEKK_ste11_MAP3K.21 - STE kinases include homologs to sterile 7, sterile 11 and sterile 20 from yeast, expressed	Os.32734.1.S1_at
osa-miR408	0	0	0	865.755	5.21249	6.83647	-0.0571634	721.067	199.8	67.3333	943.2	3525.97	1172.03	LOC_Os04g55940	transporting		vacuolar cation/proton exchanger 3, putative, expressed	Os.18175.1.S1_at
osa-miR408	0	0	0	865.755	5.21249	6.83647	0.209729	662.767	343.7	146.633	377.3	43.7	66.5333	LOC_Os03g05650	unknown		expressed protein	OsAffx.22215.1.S1_x_at
osa-miR408	0	0	0	865.755	5.21249	6.83647	0.223595	33.7333	23.2	71.7667	142.4	250.267	108.7	LOC_Os01g03530	metabolism and others		copper ion binding protein, putative, expressed	Os.23181.1.S1_at
osa-miR408	0	0	0	865.755	5.21249	6.83647	0.922763	33.1667	80.8333	158.7	817.833	357.233	64.6667	LOC_Os02g49850	metabolism and others		chemocyanin precursor, putative, expressed	OsAffx.12569.1.S1_at
osa-miR408	0	0	0	865.755	5.21249	6.83647	0.991009	90.3667	30.8333	14.0333	797.9	110.933	11.3	LOC_Os03g50140	metabolism and others		basic blue protein precursor, putative, expressed	Os.48351.1.S1_at
osa-miR408	0	0	0	865.755	5.21249	6.83647	N	N	N	N	N	N	N	LOC_Os04g04730	transposon		retrotransposon protein, putative, unclassified	N
osa-miR1851	57.2574	1468.05	1357.43	6.5176	49.5186	132.172	-0.733155	26.8667	14.1667	20.5667	19.2333	26.6	26.2	LOC_Os03g52030	unknown	pollen enriched	hypothetical protein	OsAffx.13463.1.S1_at
osa-miR1851	57.2574	1468.05	1357.43	6.5176	49.5186	132.172	0.618508	107.767	79.7	249.067	18.7667	60.1	76.2333	LOC_Os01g61520	unknown	pollen enriched	hypothetical protein	OsAffx.23884.1.S1_at
osa-miR164d	1689.09	108.744	127.259	9.7764	187.65	246.113	-0.305519	8.83333	12	15.6	5.93333	17.5333	17.2667	LOC_Os06g23650	TF	pollen enriched	CUC2, putative, expressed	OsAffx.27790.1.S1_at
osa-miR164d	1689.09	108.744	127.259	9.7764	187.65	246.113	-0.233511	38.3333	31.7667	39.8333	85.6	896.333	655.967	LOC_Os12g41680	TF	pollen enriched	NAC domain-containing protein 21/22, putative, expressed	Os.53228.1.S1_at
osa-miR164d	1689.09	108.744	127.259	9.7764	187.65	246.113	-0.228635	8.13333	20.5	36.7	2.73333	15.7667	85.3	LOC_Os08g10080	TF	pollen enriched	NAC domain-containing protein 21/22, putative, expressed	OsAffx.16932.1.S1_at
osa-miR164d	1689.09	108.744	127.259	9.7764	187.65	246.113	-0.191201	49.8667	41.2667	12.4333	173.267	1144.57	98.2667	LOC_Os06g46270	TF	pollen enriched	NAC domain-containing protein 21/22, putative, expressed	Os.51762.1.S1_at
osa-miR164d	1689.09	108.744	127.259	9.7764	187.65	246.113	-0.188045	121.133	8.7	34.4	417.2	555.2	52.8667	LOC_Os02g36880	TF	pollen enriched	NAC domain protein NAC5, putative, expressed	Os.9492.1.S1_a_at
osa-miR164d	1689.09	108.744	127.259	9.7764	187.65	246.113	-0.164169	7.13333	3.6	11.7667	19.8333	1058.63	16	LOC_Os04g38720	TF	pollen enriched	NAC domain protein NAC5, putative, expressed	Os.15708.1.S1_a_at
osa-miR164d	1689.09	108.744	127.259	9.7764	187.65	246.113	-0.162042	9	15.0667	17.9	5.73333	748.733	8	LOC_Os06g49660	defense	pollen enriched	taxadien-5-alpha-ol O-acetyltransferase, putative, expressed	OsAffx.5156.1.S1_at
osa-miR164d	1689.09	108.744	127.259	9.7764	187.65	246.113	-0.104221	66.5333	89.2667	98.6667	61.5667	69	28.9	LOC_Os05g25960	TF	pollen enriched	no apical meristem protein	OsAffx.27019.2.S1_at
osa-miR164d	1689.09	108.744	127.259	9.7764	187.65	246.113	0.164402	135.033	243.167	164.033	16.9	8.16667	1.96667	LOC_Os03g37720	defense	pollen enriched	NBS-LRR type disease resistance protein Rps1-k-1, putative	Os.49887.1.S1_at
osa-miR164d	1689.09	108.744	127.259	9.7764	187.65	246.113	N	N	N	N	N	N	N	LOC_Os03g47310	transposon	pollen enriched	transposon protein, putative, CACTA, En/Spm sub-class	N
osa-miR810b.1	3235.04	20321.6	95359.3	991.762	849.635	526.408	-0.747146	579.2	630.5	104.933	833.567	1069.87	1567.67	LOC_Os01g65986	metabolism and others	pollen enriched	non-imprinted in Prader-Willi/Angelman syndrome region protein 1, putative, expressed	Os.49295.1.S1_at
osa-miR810b.1	3235.04	20321.6	95359.3	991.762	849.635	526.408	-0.533897	56.9667	62.9333	7.8	60.1333	31.4	15.1	LOC_Os02g03930	metabolism and others	pollen enriched	tetratricopeptide-like helical, putative, expressed	OsAffx.11882.1.S1_at
osa-miR1846d-5p	0	0	0	1.08627	0	0	-0.363289	1154.23	1842.17	1424.47	463.733	561.3	180.067	LOC_Os06g28144	unknown		expressed protein	Os.8033.1.S1_at
osa-miR1846d-5p	0	0	0	1.08627	0	0	0.598088	781.9	272.033	96.7667	840.767	552.6	328.467	LOC_Os09g32380	transposon		transposon protein, putative, unclassified, expressed	Os.52462.1.S1_at
osa-miR1846d-5p	0	0	0	1.08627	0	0	0.946968	230.833	21.5	87.3	1407.13	399.667	428.933	LOC_Os03g47120	metabolism and others		CBS domain containing protein, expressed	Os.14080.1.S1_s_at
osa-miR393b	0	27.1861	0	0	28.6687	52.4129	-0.53218	134.167	35.9	121.167	248.267	243	12.7	LOC_Os03g52320	TF		GIF2, putative, expressed	Os.50790.1.S1_at
osa-miR393	0	0	0	0	5.21249	20.5094	-0.470388	2919.03	10112.2	5433.03	292.367	539.7	249.4	LOC_Os05g41010	metabolism and others		oxidoreductase, putative, expressed	Os.25020.1.S1_at
osa-miR393	0	0	0	0	5.21249	20.5094	-0.460739	134.167	35.9	121.167	248.267	243	12.7	LOC_Os03g52320	TF		GIF2, putative, expressed	Os.50790.1.S1_at
osa-miR393	0	0	0	0	5.21249	20.5094	-0.168428	26.1333	60.8	4.73333	29.0667	40.8667	21.5	LOC_Os04g32460	protein degration		OsFBL16 - F-box domain and LRR containing protein, expressed	Os.10149.1.S1_at
osa-miR393b	0	27.1861	0	0	28.6687	52.4129	-0.115599	2919.03	10112.2	5433.03	292.367	539.7	249.4	LOC_Os05g41010	metabolism and others		oxidoreductase, putative, expressed	Os.25020.1.S1_at
osa-miR393b	0	27.1861	0	0	28.6687	52.4129	-0.111434	315.133	266	129.8	5007.27	1672.97	1623.17	LOC_Os05g05800	protein degration		OsFBL21 - F-box domain and LRR containing protein, expressed	Os.9021.2.S1_at
osa-miR393	0	0	0	0	5.21249	20.5094	0.0442434	315.133	266	129.8	5007.27	1672.97	1623.17	LOC_Os05g05800	protein degration		OsFBL21 - F-box domain and LRR containing protein, expressed	Os.9021.2.S1_at
osa-miR393b	0	27.1861	0	0	28.6687	52.4129	0.315224	26.1333	60.8	4.73333	29.0667	40.8667	21.5	LOC_Os04g32460	protein degration		OsFBL16 - F-box domain and LRR containing protein, expressed	Os.10149.1.S1_at
osa-miR393	0	0	0	0	5.21249	20.5094	N	N	N	N	N	N	N	LOC_Os04g58734	unknown		expressed protein	N
osa-miR393b	0	27.1861	0	0	28.6687	52.4129	N	N	N	N	N	N	N	LOC_Os04g58734	unknown		expressed protein	N
osa-miR171a	28.6287	135.931	169.678	27.1567	59.9436	2.27882	-0.695817	142.467	162.467	195.9	1444.03	844.233	2277.4	LOC_Os04g46860	TF	pollen enriched	scarecrow-like 6, putative, expressed	Os.20826.1.S1_at
osa-miR171a	28.6287	135.931	169.678	27.1567	59.9436	2.27882	-0.65947	109.167	65.7667	97.8	853.867	1012.73	2555.13	LOC_Os02g44360	TF	pollen enriched	scarecrow transcription factor family protein, putative, expressed	Os.2406.2.S1_a_at
osa-miR171a	28.6287	135.931	169.678	27.1567	59.9436	2.27882	-0.397525	435.233	165.5	66.4333	2015.8	1216.03	64.8667	LOC_Os02g19990	transporting	pollen enriched	reticulon family protein, expressed	Os.57017.1.S1_at
osa-miR171a	28.6287	135.931	169.678	27.1567	59.9436	2.27882	-0.338103	689.867	624.467	597.167	362.967	269.167	1475.07	LOC_Os03g04300	metabolism and others	pollen enriched	ankyrin repeat protein, chloroplast precursor, putative, expressed	Os.26758.1.A1_a_at
osa-miR171a	28.6287	135.931	169.678	27.1567	59.9436	2.27882	0.492462	379	475.867	273.133	199.6	234.533	173.667	LOC_Os10g40390	TF	pollen enriched	scarecrow-like 6, putative	Os.48491.1.S1_at
osa-miR171a	28.6287	135.931	169.678	27.1567	59.9436	2.27882	0.608379	66.6333	48.0667	100.133	35.7667	55.9667	52.5333	LOC_Os03g38170	unknown	pollen enriched	expressed protein	OsAffx.13228.1.S1_at
osa-miR171a	28.6287	135.931	169.678	27.1567	59.9436	2.27882	0.644447	27.5333	18.9	59.6	26.6	24	18.1	LOC_Os02g44370	TF	pollen enriched	nodulation signaling pathway 2 protein, putative, expressed	Os.10729.1.S1_at
osa-miR171a	28.6287	135.931	169.678	27.1567	59.9436	2.27882	0.881084	19.3333	83.4667	57	15.6333	18.7	10.9	LOC_Os06g01620	TF	pollen enriched	scarecrow-like 6, putative, expressed	Os.31716.1.S1_at
osa-miR171d/e	143.143	0	42.4196	70.6074	265.837	193.7	-0.755706	19.3333	83.4667	57	15.6333	18.7	10.9	LOC_Os06g01620	TF		scarecrow-like 6, putative, expressed	Os.31716.1.S1_at
osa-miR171b/c	143.143	0	42.4196	69.5211	271.049	198.258	-0.749689	19.3333	83.4667	57	15.6333	18.7	10.9	LOC_Os06g01620	TF		scarecrow-like 6, putative, expressed	Os.31716.1.S1_at
osa-miR171f	143.143	0	42.4196	71.6936	315.355	198.258	-0.705263	19.3333	83.4667	57	15.6333	18.7	10.9	LOC_Os06g01620	TF		scarecrow-like 6, putative, expressed	Os.31716.1.S1_at
osa-miR171b/c	143.143	0	42.4196	69.5211	271.049	198.258	-0.538926	589.467	639.067	264.333	258.967	198.6	76.7667	LOC_Os09g38330	cell cycle		MORN repeat domain containing protein, expressed	Os.53985.1.S1_at
osa-miR171d/e	143.143	0	42.4196	70.6074	265.837	193.7	-0.53535	379	475.867	273.133	199.6	234.533	173.667	LOC_Os10g40390	TF		scarecrow-like 6, putative	Os.48491.1.S1_at
osa-miR171b/c	143.143	0	42.4196	69.5211	271.049	198.258	-0.535241	379	475.867	273.133	199.6	234.533	173.667	LOC_Os10g40390	TF		scarecrow-like 6, putative	Os.48491.1.S1_at
osa-miR171d/e	143.143	0	42.4196	70.6074	265.837	193.7	-0.535164	589.467	639.067	264.333	258.967	198.6	76.7667	LOC_Os09g38330	cell cycle		MORN repeat domain containing protein, expressed	Os.53985.1.S1_at
osa-miR171b/c	143.143	0	42.4196	69.5211	271.049	198.258	-0.529997	1558.07	1359.87	667.2	798.1	421.833	181.133	LOC_Os05g34460	protein degration		protease Do-like 4, mitochondrial precursor, putative, expressed	Os.7315.2.S1_x_at
osa-miR171f	143.143	0	42.4196	71.6936	315.355	198.258	-0.527201	1558.07	1359.87	667.2	798.1	421.833	181.133	LOC_Os05g34460	protein degration		protease Do-like 4, mitochondrial precursor, putative, expressed	Os.7315.2.S1_x_at
osa-miR171f	143.143	0	42.4196	71.6936	315.355	198.258	-0.524905	589.467	639.067	264.333	258.967	198.6	76.7667	LOC_Os09g38330	cell cycle		MORN repeat domain containing protein, expressed	Os.53985.1.S1_at
osa-miR171d/e	143.143	0	42.4196	70.6074	265.837	193.7	-0.523349	1558.07	1359.87	667.2	798.1	421.833	181.133	LOC_Os05g34460	protein degration		protease Do-like 4, mitochondrial precursor, putative, expressed	Os.7315.2.S1_x_at
osa-miR171f	143.143	0	42.4196	71.6936	315.355	198.258	-0.511941	379	475.867	273.133	199.6	234.533	173.667	LOC_Os10g40390	TF		scarecrow-like 6, putative	Os.48491.1.S1_at
osa-miR171b/c	143.143	0	42.4196	69.5211	271.049	198.258	-0.339708	27.5333	18.9	59.6	26.6	24	18.1	LOC_Os02g44370	TF		nodulation signaling pathway 2 protein, putative, expressed	Os.10729.1.S1_at
osa-miR171d/e	143.143	0	42.4196	70.6074	265.837	193.7	-0.337971	27.5333	18.9	59.6	26.6	24	18.1	LOC_Os02g44370	TF		nodulation signaling pathway 2 protein, putative, expressed	Os.10729.1.S1_at
osa-miR171f	143.143	0	42.4196	71.6936	315.355	198.258	-0.326215	27.5333	18.9	59.6	26.6	24	18.1	LOC_Os02g44370	TF		nodulation signaling pathway 2 protein, putative, expressed	Os.10729.1.S1_at
osa-miR171f	143.143	0	42.4196	71.6936	315.355	198.258	0.0449432	689.867	624.467	597.167	362.967	269.167	1475.07	LOC_Os03g04300	metabolism and others		ankyrin repeat protein, chloroplast precursor, putative, expressed	Os.26758.1.A1_a_at
osa-miR171d/e	143.143	0	42.4196	70.6074	265.837	193.7	0.129287	689.867	624.467	597.167	362.967	269.167	1475.07	LOC_Os03g04300	metabolism and others		ankyrin repeat protein, chloroplast precursor, putative, expressed	Os.26758.1.A1_a_at
osa-miR171b/c	143.143	0	42.4196	69.5211	271.049	198.258	0.135122	689.867	624.467	597.167	362.967	269.167	1475.07	LOC_Os03g04300	metabolism and others		ankyrin repeat protein, chloroplast precursor, putative, expressed	Os.26758.1.A1_a_at
osa-miR171f	143.143	0	42.4196	71.6936	315.355	198.258	0.394495	142.467	162.467	195.9	1444.03	844.233	2277.4	LOC_Os04g46860	TF		scarecrow-like 6, putative, expressed	Os.20826.1.S1_at
osa-miR171d/e	143.143	0	42.4196	70.6074	265.837	193.7	0.440277	142.467	162.467	195.9	1444.03	844.233	2277.4	LOC_Os04g46860	TF		scarecrow-like 6, putative, expressed	Os.20826.1.S1_at
osa-miR171b/c	143.143	0	42.4196	69.5211	271.049	198.258	0.44349	142.467	162.467	195.9	1444.03	844.233	2277.4	LOC_Os04g46860	TF		scarecrow-like 6, putative, expressed	Os.20826.1.S1_at
osa-miR171f	143.143	0	42.4196	71.6936	315.355	198.258	0.544503	109.167	65.7667	97.8	853.867	1012.73	2555.13	LOC_Os02g44360	TF		scarecrow transcription factor family protein, putative, expressed	Os.2406.2.S1_a_at
osa-miR171d/e	143.143	0	42.4196	70.6074	265.837	193.7	0.589821	109.167	65.7667	97.8	853.867	1012.73	2555.13	LOC_Os02g44360	TF		scarecrow transcription factor family protein, putative, expressed	Os.2406.2.S1_a_at
osa-miR171b/c	143.143	0	42.4196	69.5211	271.049	198.258	0.595126	109.167	65.7667	97.8	853.867	1012.73	2555.13	LOC_Os02g44360	TF		scarecrow transcription factor family protein, putative, expressed	Os.2406.2.S1_a_at
osa-miR171i	1116.52	27.1861	42.4196	18.4665	5.21249	186.863	-0.296452	19.3333	83.4667	57	15.6333	18.7	10.9	LOC_Os06g01620	TF	pollen enriched	scarecrow-like 6, putative, expressed	Os.31716.1.S1_at
osa-miR171i	1116.52	27.1861	42.4196	18.4665	5.21249	186.863	-0.288888	142.467	162.467	195.9	1444.03	844.233	2277.4	LOC_Os04g46860	TF	pollen enriched	scarecrow-like 6, putative, expressed	Os.20826.1.S1_at
osa-miR171i	1116.52	27.1861	42.4196	18.4665	5.21249	186.863	-0.281303	34.1667	767.9	2458.6	20.0667	13.0667	21.3333	LOC_Os12g18080	transposon	pollen enriched	retrotransposon protein, putative, unclassified	Os.7529.1.S2_at
osa-miR171i	1116.52	27.1861	42.4196	18.4665	5.21249	186.863	-0.22117	109.167	65.7667	97.8	853.867	1012.73	2555.13	LOC_Os02g44360	TF	pollen enriched	scarecrow transcription factor family protein, putative, expressed	Os.2406.2.S1_a_at
osa-miR171i	1116.52	27.1861	42.4196	18.4665	5.21249	186.863	-0.21504	435.233	165.5	66.4333	2015.8	1216.03	64.8667	LOC_Os02g19990	transporting	pollen enriched	reticulon family protein, expressed	Os.57017.1.S1_at
osa-miR171i	1116.52	27.1861	42.4196	18.4665	5.21249	186.863	-0.0855936	27.5333	18.9	59.6	26.6	24	18.1	LOC_Os02g44370	TF	pollen enriched	nodulation signaling pathway 2 protein, putative, expressed	Os.10729.1.S1_at
osa-miR171i	1116.52	27.1861	42.4196	18.4665	5.21249	186.863	-0.0705318	15.1333	24.1667	26.7	8.23333	10.7667	8	LOC_Os11g27440	defense	pollen enriched	MLA7, putative	OsAffx.31162.1.S1_at
osa-miR171i	1116.52	27.1861	42.4196	18.4665	5.21249	186.863	0.146883	66.6333	48.0667	100.133	35.7667	55.9667	52.5333	LOC_Os03g38170	unknown	pollen enriched	expressed protein	OsAffx.13228.1.S1_at
osa-miR171i	1116.52	27.1861	42.4196	18.4665	5.21249	186.863	0.172059	689.867	624.467	597.167	362.967	269.167	1475.07	LOC_Os03g04300	metabolism and others	pollen enriched	ankyrin repeat protein, chloroplast precursor, putative, expressed	Os.26758.1.A1_a_at
osa-miR171i	1116.52	27.1861	42.4196	18.4665	5.21249	186.863	0.318191	379	475.867	273.133	199.6	234.533	173.667	LOC_Os10g40390	TF	pollen enriched	scarecrow-like 6, putative	Os.48491.1.S1_at
osa-miR171i	1116.52	27.1861	42.4196	18.4665	5.21249	186.863	0.768722	405.733	111.133	38.6	264.133	72	25	LOC_Os01g60000	PPR repeat	pollen enriched	pentatricopeptide, putative, expressed	OsAffx.23864.1.S1_at
osa-miR395c	0	0	0	0	2.60624	0	-0.388922	89	108.5	154.6	44.3333	65.5	118.5	LOC_Os03g07200	unknown		expressed protein	Os.20934.1.A1_at
osa-miR395c	0	0	0	0	2.60624	0	0.146177	7.73333	18.8	20.0667	78.7333	104.667	240.233	LOC_Os11g44580	defense		disease resistance RPP13-like protein 1, putative, expressed	OsAffx.7413.1.S1_at
osa-miR395c	0	0	0	0	2.60624	0	0.528878	58.8	80.9	65.0667	198.5	1888.93	2304.03	LOC_Os03g09940	transporting		low affinity sulphate transporter 3, putative, expressed	OsAffx.3180.1.S1_at
osa-miR395c	0	0	0	0	2.60624	0	0.899701	2915.2	719.933	1034	8039.8	16416.4	1831.9	LOC_Os03g53230	metabolism and others		bifunctional 3-phosphoadenosine 5-phosphosulfate synthetase, putative, expressed	Os.12747.1.S1_at
osa-miR395a	0	0	0	0	0	2.27882	-0.617865	1501.17	1083.73	521.667	1286	861.867	398.2	LOC_Os01g67134	protein synthesis		60S ribosomal protein L5-1, putative, expressed	Os.40160.1.A1_at
osa-miR395a	0	0	0	0	0	2.27882	-0.265961	2915.2	719.933	1034	8039.8	16416.4	1831.9	LOC_Os03g53230	metabolism and others		bifunctional 3-phosphoadenosine 5-phosphosulfate synthetase, putative, expressed	Os.12747.1.S1_at
osa-miR395a	0	0	0	0	0	2.27882	0.270925	89	108.5	154.6	44.3333	65.5	118.5	LOC_Os03g07200	unknown		expressed protein	Os.20934.1.A1_at
osa-miR395a	0	0	0	0	0	2.27882	0.540587	68.9333	71.2333	22.5667	37.4333	30.0333	77.8333	LOC_Os03g15040	defense		FAR1 family protein, expressed	Os.26769.1.S1_at
osa-miR395a	0	0	0	0	0	2.27882	0.724388	58.8	80.9	65.0667	198.5	1888.93	2304.03	LOC_Os03g09940	transporting		low affinity sulphate transporter 3, putative, expressed	OsAffx.3180.1.S1_at
osa-miR395a	0	0	0	0	0	2.27882	N	N	N	N	N	N	N	LOC_Os04g45380	transposon		retrotransposon protein, putative, unclassified	N
osa-miR395m	0	0	0	0	46.9124	50.1341	-0.676608	537.6	367.3	257.133	365.067	169.267	252.933	LOC_Os03g09930	transporting		sulfate transporter 2.1, putative, expressed	Os.18597.1.S1_at
osa-miR395b/h	0	0	0	0	44.3061	50.1341	-0.668075	537.6	367.3	257.133	365.067	169.267	252.933	LOC_Os03g09930	transporting		sulfate transporter 2.1, putative, expressed	Os.18597.1.S1_at
osa-miR395d/e/g/i/j/k/l/n/p/q/r/s	0	0	0	0	44.3061	52.4129	-0.660935	537.6	367.3	257.133	365.067	169.267	252.933	LOC_Os03g09930	transporting		sulfate transporter 2.1, putative, expressed	Os.18597.1.S1_at
osa-miR395d/e/g/i/j/k/l/n/p/q/r/s	0	0	0	0	44.3061	52.4129	0.421559	2915.2	719.933	1034	8039.8	16416.4	1831.9	LOC_Os03g53230	metabolism and others		bifunctional 3-phosphoadenosine 5-phosphosulfate synthetase, putative, expressed	Os.12747.1.S1_at
osa-miR395b/h	0	0	0	0	44.3061	50.1341	0.442884	2915.2	719.933	1034	8039.8	16416.4	1831.9	LOC_Os03g53230	metabolism and others		bifunctional 3-phosphoadenosine 5-phosphosulfate synthetase, putative, expressed	Os.12747.1.S1_at
osa-miR395m	0	0	0	0	46.9124	50.1341	0.470035	2915.2	719.933	1034	8039.8	16416.4	1831.9	LOC_Os03g53230	metabolism and others		bifunctional 3-phosphoadenosine 5-phosphosulfate synthetase, putative, expressed	Os.12747.1.S1_at
osa-miR395m	0	0	0	0	46.9124	50.1341	0.600321	6.73333	4.13333	8.43333	1.8	4.56667	21.9333	LOC_Os03g19750	transposon		transposon protein, putative, unclassified	OsAffx.30515.4.S1_at
osa-miR395b/h	0	0	0	0	44.3061	50.1341	0.625573	6.73333	4.13333	8.43333	1.8	4.56667	21.9333	LOC_Os03g19750	transposon		transposon protein, putative, unclassified	OsAffx.30515.4.S1_at
osa-miR395d/e/g/i/j/k/l/n/p/q/r/s	0	0	0	0	44.3061	52.4129	0.644548	6.73333	4.13333	8.43333	1.8	4.56667	21.9333	LOC_Os03g19750	transposon		transposon protein, putative, unclassified	OsAffx.30515.4.S1_at
osa-miR395m	0	0	0	0	46.9124	50.1341	0.995103	58.8	80.9	65.0667	198.5	1888.93	2304.03	LOC_Os03g09940	transporting		low affinity sulphate transporter 3, putative, expressed	OsAffx.3180.1.S1_at
osa-miR395b/h	0	0	0	0	44.3061	50.1341	0.997488	58.8	80.9	65.0667	198.5	1888.93	2304.03	LOC_Os03g09940	transporting		low affinity sulphate transporter 3, putative, expressed	OsAffx.3180.1.S1_at
osa-miR395d/e/g/i/j/k/l/n/p/q/r/s	0	0	0	0	44.3061	52.4129	0.998502	58.8	80.9	65.0667	198.5	1888.93	2304.03	LOC_Os03g09940	transporting		low affinity sulphate transporter 3, putative, expressed	OsAffx.3180.1.S1_at
osa-miR395f	0	0	0	1.08627	0	0	-0.296044	1923.37	2900.03	9326.93	757.4	962.633	724.367	LOC_Os01g21850	transporting		protein transport protein-related, putative, expressed	Os.34696.2.S1_at
osa-miR395f	0	0	0	1.08627	0	0	-0.267308	58.8	80.9	65.0667	198.5	1888.93	2304.03	LOC_Os03g09940	transporting		low affinity sulphate transporter 3, putative, expressed	OsAffx.3180.1.S1_at
osa-miR395f	0	0	0	1.08627	0	0	0.230205	2915.2	719.933	1034	8039.8	16416.4	1831.9	LOC_Os03g53230	metabolism and others		bifunctional 3-phosphoadenosine 5-phosphosulfate synthetase, putative, expressed	Os.12747.1.S1_at
osa-miR395f	0	0	0	1.08627	0	0	0.626465	563	116.867	156.833	9330.3	9438.27	300.6	LOC_Os05g37970	defense		USP family protein, putative, expressed	Os.5299.2.S1_a_at
osa-miR395f	0	0	0	1.08627	0	0	N	N	N	N	N	N	N	LOC_Os02g37840	transposon		retrotransposon protein, putative, unclassified	N
osa-miR166g	2004.01	421.385	721.133	206.391	5931.81	1595.18	-0.547062	33.3	39.0333	63.2667	27.7667	18.4	25.7667	LOC_Os03g16320	unknown		conserved hypothetical protein	OsAffx.25106.1.S1_x_at
osa-miR166h	1946.75	394.198	721.133	206.391	912.185	986.73	-0.476374	48.9	22.6667	66.5667	1992.57	1031.33	675.267	LOC_Os03g01890	TF		START domain containing protein, expressed	Os.22665.1.S2_at
osa-miR166g	2004.01	421.385	721.133	206.391	5931.81	1595.18	-0.447532	61.1667	41.9	134.533	77.5	40.0667	60.6	LOC_Os03g52990	unknown		hypothetical protein	OsAffx.3593.1.S1_at
osa-miR166h	1946.75	394.198	721.133	206.391	912.185	986.73	-0.414994	362.567	123.4	159.167	2454	1372.23	226.567	LOC_Os12g41860	TF		class III HD-Zip protein 4, putative, expressed	Os.32984.1.S1_at
osa-miR166g	2004.01	421.385	721.133	206.391	5931.81	1595.18	-0.373383	98.8333	118.833	188.967	17.4333	35.8333	67.2667	LOC_Os03g56920	unknown		conserved hypothetical protein	OsAffx.21308.2.S1_at
osa-miR166h	1946.75	394.198	721.133	206.391	912.185	986.73	-0.356798	60.7333	184.433	93.9667	52.8	89.0333	98.5	LOC_Os02g49670	TF		zinc knuckle family protein, expressed	OsAffx.3016.1.S1_x_at
osa-miR166h	1946.75	394.198	721.133	206.391	912.185	986.73	-0.356139	23.4333	68.9667	50.9333	914.5	1117	200.133	LOC_Os03g43930	TF		class III HD-Zip protein 4, putative, expressed	Os.14126.1.S1_at
osa-miR166h	1946.75	394.198	721.133	206.391	912.185	986.73	-0.292443	144.5	53.8	58.6333	671.033	468.733	475	LOC_Os10g33960	TF		HB1, putative, expressed	Os.46312.1.S1_a_at
osa-miR166g	2004.01	421.385	721.133	206.391	5931.81	1595.18	-0.174812	60.7333	184.433	93.9667	52.8	89.0333	98.5	LOC_Os02g49670	TF		zinc knuckle family protein, expressed	OsAffx.3016.1.S1_x_at
osa-miR166h	1946.75	394.198	721.133	206.391	912.185	986.73	-0.123392	61.1667	41.9	134.533	77.5	40.0667	60.6	LOC_Os03g52990	unknown		hypothetical protein	OsAffx.3593.1.S1_at
osa-miR166h	1946.75	394.198	721.133	206.391	912.185	986.73	-0.103535	33.3	39.0333	63.2667	27.7667	18.4	25.7667	LOC_Os03g16320	unknown		conserved hypothetical protein	OsAffx.25106.1.S1_x_at
osa-miR166g	2004.01	421.385	721.133	206.391	5931.81	1595.18	0.096538	48.9	22.6667	66.5667	1992.57	1031.33	675.267	LOC_Os03g01890	TF		START domain containing protein, expressed	Os.22665.1.S2_at
osa-miR166h	1946.75	394.198	721.133	206.391	912.185	986.73	0.127119	98.8333	118.833	188.967	17.4333	35.8333	67.2667	LOC_Os03g56920	unknown		conserved hypothetical protein	OsAffx.21308.2.S1_at
osa-miR166g	2004.01	421.385	721.133	206.391	5931.81	1595.18	0.137351	362.567	123.4	159.167	2454	1372.23	226.567	LOC_Os12g41860	TF		class III HD-Zip protein 4, putative, expressed	Os.32984.1.S1_at
osa-miR166g	2004.01	421.385	721.133	206.391	5931.81	1595.18	0.213755	18.5	6.3	15.7	6.23333	11.1667	10.5667	LOC_Os03g10290	unknown		hypothetical protein	OsAffx.25036.2.S1_at
osa-miR166g	2004.01	421.385	721.133	206.391	5931.81	1595.18	0.229416	144.5	53.8	58.6333	671.033	468.733	475	LOC_Os10g33960	TF		HB1, putative, expressed	Os.46312.1.S1_a_at
osa-miR166g	2004.01	421.385	721.133	206.391	5931.81	1595.18	0.564497	23.4333	68.9667	50.9333	914.5	1117	200.133	LOC_Os03g43930	TF		class III HD-Zip protein 4, putative, expressed	Os.14126.1.S1_at
osa-miR166h	1946.75	394.198	721.133	206.391	912.185	986.73	0.844668	18.5	6.3	15.7	6.23333	11.1667	10.5667	LOC_Os03g10290	unknown		hypothetical protein	OsAffx.25036.2.S1_at
osa-miR166g	2004.01	421.385	721.133	206.391	5931.81	1595.18	N	N	N	N	N	N	N	LOC_Os01g33740	transposon		retrotransposon protein, putative, unclassified	N
osa-miR166g	2004.01	421.385	721.133	206.391	5931.81	1595.18	N	N	N	N	N	N	N	LOC_Os01g50230	unknown		hypothetical protein	OsAffx.25106.1.S1_x_atv
osa-miR166g	2004.01	421.385	721.133	206.391	5931.81	1595.18	N	N	N	N	N	N	N	LOC_Os02g51200	transposon		retrotransposon protein, putative, unclassified	N
osa-miR166g	2004.01	421.385	721.133	206.391	5931.81	1595.18	N	N	N	N	N	N	N	LOC_Os04g44380	unknown		hypothetical protein	N
osa-miR166g	2004.01	421.385	721.133	206.391	5931.81	1595.18	N	N	N	N	N	N	N	LOC_Os04g50840	unknown		conserved hypothetical protein	N
osa-miR166g	2004.01	421.385	721.133	206.391	5931.81	1595.18	N	N	N	N	N	N	N	LOC_Os12g43900	transposon		retrotransposon protein, putative, LINE subclass	N
osa-miR166h	1946.75	394.198	721.133	206.391	912.185	986.73	N	N	N	N	N	N	N	LOC_Os01g33740	transposon		retrotransposon protein, putative, unclassified	N
osa-miR166h	1946.75	394.198	721.133	206.391	912.185	986.73	N	N	N	N	N	N	N	LOC_Os01g50230	unknown		hypothetical protein	OsAffx.25106.1.S1_x_atv
osa-miR166h	1946.75	394.198	721.133	206.391	912.185	986.73	N	N	N	N	N	N	N	LOC_Os02g51200	transposon		retrotransposon protein, putative, unclassified	N
osa-miR166h	1946.75	394.198	721.133	206.391	912.185	986.73	N	N	N	N	N	N	N	LOC_Os04g44380	unknown		hypothetical protein	N
osa-miR166h	1946.75	394.198	721.133	206.391	912.185	986.73	N	N	N	N	N	N	N	LOC_Os04g50840	unknown		conserved hypothetical protein	N
osa-miR166h	1946.75	394.198	721.133	206.391	912.185	986.73	N	N	N	N	N	N	N	LOC_Os12g43900	transposon		retrotransposon protein, putative, LINE subclass	N
osa-miR166i/j	0	0	0	29.3292	156.375	257.507	-0.801696	1558.07	1359.87	667.2	798.1	421.833	181.133	LOC_Os05g34460	protein degration		protease Do-like 4, mitochondrial precursor, putative, expressed	Os.7315.2.S1_x_at
osa-miR166i/j	0	0	0	29.3292	156.375	257.507	-0.458818	98.8333	118.833	188.967	17.4333	35.8333	67.2667	LOC_Os03g56920	unknown		conserved hypothetical protein	OsAffx.21308.2.S1_at
osa-miR166i/j	0	0	0	29.3292	156.375	257.507	-0.168662	30.6	22.2667	62.7667	99.8667	23.9333	45.1	LOC_Os04g59540	signaling		phosphatidylinositol-4-phosphate 5-Kinase family protein, expressed	Os.52597.1.S1_at
osa-miR166i/j	0	0	0	29.3292	156.375	257.507	-0.0774006	60.7333	184.433	93.9667	52.8	89.0333	98.5	LOC_Os02g49670	TF		zinc knuckle family protein, expressed	OsAffx.3016.1.S1_x_at
osa-miR166i/j	0	0	0	29.3292	156.375	257.507	-0.00416164	362.567	123.4	159.167	2454	1372.23	226.567	LOC_Os12g41860	TF		class III HD-Zip protein 4, putative, expressed	Os.32984.1.S1_at
osa-miR166i/j	0	0	0	29.3292	156.375	257.507	0.260199	48.9	22.6667	66.5667	1992.57	1031.33	675.267	LOC_Os03g01890	TF		START domain containing protein, expressed	Os.22665.1.S2_at
osa-miR166i/j	0	0	0	29.3292	156.375	257.507	0.292892	23.4333	68.9667	50.9333	914.5	1117	200.133	LOC_Os03g43930	TF		class III HD-Zip protein 4, putative, expressed	Os.14126.1.S1_at
osa-miR166i/j	0	0	0	29.3292	156.375	257.507	0.371323	37.3333	65.1667	96.3333	39.8667	399.4	63.8	LOC_Os04g05700	unknown		expressed protein	OsAffx.13685.1.S1_at
osa-miR166i/j	0	0	0	29.3292	156.375	257.507	0.545278	144.5	53.8	58.6333	671.033	468.733	475	LOC_Os10g33960	TF		HB1, putative, expressed	Os.46312.1.S1_a_at
osa-miR166i	0	0	0	29.3292	156.375	257.507	N	N	N	N	N	N	N	LOC_Os04g44380	unknown		hypothetical protein	N
osa-miR166i	0	0	0	29.3292	156.375	257.507	N	N	N	N	N	N	N	LOC_Os12g43900	transposon		retrotransposon protein, putative, LINE subclass	N
osa-miR166j	0	0	0	29.3292	156.375	257.507	N	N	N	N	N	N	N	LOC_Os04g44380	unknown		hypothetical protein	N
osa-miR166j	0	0	0	29.3292	156.375	257.507	N	N	N	N	N	N	N	LOC_Os12g43900	transposon		retrotransposon protein, putative, LINE subclass	N
osa-miR2103	0	0	0	0	0	2.27882	-0.373251	108.333	45.6667	39.5333	41.6333	11	17.7	LOC_Os02g34070	unknown		hypothetical protein	OsAffx.12340.1.S1_at
osa-miR2103	0	0	0	0	0	2.27882	-0.289045	408.2	1406.07	4851.9	4.7	609.2	155.7	LOC_Os05g37880	TF		growth regulator related protein, putative, expressed	Os.48933.1.S1_at
osa-miR2103	0	0	0	0	0	2.27882	-0.28073	128.2	116.833	232.667	100	100.067	99.9333	LOC_Os12g02589	metabolism and others		catalytic/ hydrolase, putative, expressed	OsAffx.7463.1.S1_at
osa-miR2103	0	0	0	0	0	2.27882	-0.201131	33.1333	12.9	29.7	15.4	32.8667	20.3667	LOC_Os03g47920	unknown		hypothetical protein	OsAffx.17388.1.S1_at
osa-miR2103	0	0	0	0	0	2.27882	-0.15164	3.66667	18.4333	29.4333	3.46667	7.56667	8.73333	LOC_Os01g50190	unknown		hypothetical protein	OsAffx.29949.1.S1_at
osa-miR2103	0	0	0	0	0	2.27882	0.0488751	57.2333	17.6667	92.5667	90.3667	43.9667	63.7667	LOC_Os05g37960	hormone		indole-3-acetic acid-amido synthetase GH3.2, putative	OsAffx.27215.1.S1_at
osa-miR2103	0	0	0	0	0	2.27882	0.0760247	105.9	82.3	160.633	50.3	56.9333	98.6667	LOC_Os03g50830	unknown		conserved hypothetical protein	OsAffx.13449.1.S1_at
osa-miR2103	0	0	0	0	0	2.27882	0.54436	35.3	41.5333	33.5333	40.5333	20.7	46.1667	LOC_Os08g41230	remodling		BTB/POZ domain containing protein	OsAffx.8804.1.S1_at
osa-miR2103	0	0	0	0	0	2.27882	0.91309	71.4	54.5	1830.67	1818.87	5349.97	12414.4	LOC_Os04g33190	metabolism and others		acetyl-coenzyme A synthetase 2, putative, expressed	Os.7877.1.S1_at
osa-miR2103	0	0	0	0	0	2.27882	N	N	N	N	N	N	N	LOC_Os09g20920	unknown		hypothetical protein	N
osa-miR1423b	0	0	0	1.08627	0	0	-0.202193	17.8	13.6333	42.1667	15.4333	3277.2	17.9667	LOC_Os06g14630	cell wall		GDSL-like lipase/acylhydrolase, putative, expressed	Os.55736.1.S1_at
osa-miR1423b	0	0	0	1.08627	0	0	0.848305	18.0333	58.8667	48.6667	94.1333	31.2333	31.4667	LOC_Os05g37780	unknown		expressed protein	Os.53173.1.S1_at
osa-miR1860-3p	28.6287	40.7792	169.678	1.08627	10.425	4.55765	-0.364454	261.433	44.5	10.5	485.6	4.33333	11.3667	LOC_Os07g07530	unknown	pollen enriched	expressed protein	Os.54674.1.S1_at
osa-miR1860-3p	28.6287	40.7792	169.678	1.08627	10.425	4.55765	0.348147	185.633	76.7	367.167	260	400.4	172.5	LOC_Os02g53810	unknown	pollen enriched	expressed protein	Os.54965.1.S1_at
osa-miR1860-3p	28.6287	40.7792	169.678	1.08627	10.425	4.55765	0.536543	209.7	186.067	184.133	66.8333	75.1333	114.667	LOC_Os11g38120	protein degration	pollen enriched	F-box domain containing protein, expressed	Os.55133.1.S1_at
osa-miR1860-3p	28.6287	40.7792	169.678	1.08627	10.425	4.55765	0.953989	60.9333	53.8667	189.933	58.8	31.1	62.4333	LOC_Os12g17550	unknown	pollen enriched	conserved hypothetical protein	OsAffx.7619.1.S1_at
osa-miR1860-3p	28.6287	40.7792	169.678	1.08627	10.425	4.55765	0.983643	6034.4	6562.67	14145.2	4025.13	4229.97	5868.17	LOC_Os09g36100	unknown	pollen enriched	expressed protein	Os.47993.1.S1_x_at
osa-miR1428b/c/d	0	0	0	1.08627	0	0	-0.284309	551.667	1575.13	4653.87	357.6	570.233	317.767	LOC_Os07g43460	TF		protein SUR2, putative, expressed	Os.29063.2.S1_at
osa-miR1428b/c/d	0	0	0	1.08627	0	0	0.564606	1213.8	298.4	44.3	1105.57	304.2	32.8	LOC_Os01g01670	unknown		expressed protein	OsAffx.23032.1.S1_at
osa-miR529a	0	0	0	0	2.60624	0	-0.524317	421.167	355.5	240.9	386.967	259.7	350.933	LOC_Os03g53140	transporting		protein transport protein Sec23A, putative, expressed	Os.38289.1.S1_at
osa-miR529a	0	0	0	0	2.60624	0	-0.472706	25.1	35.3667	76.1333	32.6	16.4667	95.6333	LOC_Os07g39150	transposon		retrotransposon protein, putative, unclassified	OsAffx.32166.1218.S1_x_at
osa-miR529a	0	0	0	0	2.60624	0	-0.41808	68.4667	175.4	338.967	99.6	32.0333	60.7667	LOC_Os05g34130	unknown		expressed protein	Os.51536.1.S1_at
osa-miR529a	0	0	0	0	2.60624	0	-0.116029	17.9667	36.9	24.4667	10.4667	33.9	158.6	LOC_Os12g31540	unknown		expressed protein	OsAffx.31963.1.S1_at
osa-miR529a	0	0	0	0	2.60624	0	0.20537	86.8333	146.333	167.567	64.7667	556.3	1198.93	LOC_Os10g39090	metabolism and others		hydrolase, putative, expressed	Os.55991.1.S1_s_at
osa-miR529a	0	0	0	0	2.60624	0	0.846898	19	17.6667	23.1333	27.9	42.9667	9.83333	LOC_Os01g49154	unknown		expressed protein	Os.56874.1.S1_at
osa-miR529a	0	0	0	0	2.60624	0	0.98545	29.7667	24.6333	4.53333	16.3667	220.333	45.9667	LOC_Os04g05560	metabolism and others		protein kinase, putative	OsAffx.25876.1.S1_at
osa-miR529a	0	0	0	0	2.60624	0	N	N	N	N	N	N	N	LOC_Os03g24210	unknown		hypothetical protein	N
osa-miR529a	0	0	0	0	2.60624	0	N	N	N	N	N	N	N	LOC_Os06g40400	transposon		transposon protein, putative, CACTA, En/Spm sub-class	N
osa-miR2055	114.515	163.117	84.8392	39.1056	5.21249	4.55765	-0.689075	784.133	791.767	1119.23	3813.83	6906.8	22888.1	LOC_Os01g65080	TF	pollen enriched	ZOS1-18 - C2H2 zinc finger protein, expressed	Os.8796.2.S1_a_at
osa-miR2055	114.515	163.117	84.8392	39.1056	5.21249	4.55765	-0.418022	807.8	545.033	148.7	651.2	892.2	806.367	LOC_Os09g39690	protein degration	pollen enriched	protein neuralized, putative, expressed	Os.35018.1.S1_at
osa-miR2055	114.515	163.117	84.8392	39.1056	5.21249	4.55765	0.618491	28.1	31.9	16.7	9.13333	12.5	26.4333	LOC_Os05g27910	unknown	pollen enriched	hypothetical protein	OsAffx.27049.1.S1_at
osa-miR2055	114.515	163.117	84.8392	39.1056	5.21249	4.55765	N	N	N	N	N	N	N	LOC_Os10g07090	transposon	pollen enriched	retrotransposon, putative, centromere-specific	N
osa-miR1875	171.772	149.524	84.8392	5.43133	70.3686	9.11529	0.837508	642.4	393.533	247.667	266.467	178.5	79.6667	LOC_Os04g51630	protein synthesis	pollen enriched	60S ribosomal protein L7-2, putative, expressed	Os.9363.2.A1_at
osa-miR1857-3p	28.6287	13.5931	0	0	7.81873	4.55765	-0.104858	17.4667	42.4667	51.9667	7.36667	5.73333	20.3333	LOC_Os01g35880	unknown	pollen enriched	hypothetical protein	OsAffx.23523.2.S1_at
osa-miR1857-3p	28.6287	13.5931	0	0	7.81873	4.55765	0.888566	6897.87	4171.5	1041.43	3492.9	2932.1	1511.17	LOC_Os11g45590	TF	pollen enriched	splicing factor U2AF 65 kDa subunit, putative, expressed	Os.17168.1.A1_at
osa-miR399e/f/g	0	0	0	0	0	4.55765	-0.0935417	52.1667	20.2333	15.2667	692.067	8878.27	1130.07	LOC_Os05g48390	protein degration		ubiquitin conjugating enzyme, putative, expressed	Os.15185.1.S1_s_at
osa-miR399e/f/g	0	0	0	0	0	4.55765	0.380538	20.4667	44.8667	54.7	41.1333	9.33333	50.9	LOC_Os01g70260	signalling		receptor-like protein kinase 5 precursor, putative, expressed	Os.33220.3.S1_at
osa-miR399e/f/g	0	0	0	0	0	4.55765	0.996139	320.4	272.2	113.633	182.167	97	2621.9	LOC_Os05g30220	defense		disease resistance RPP13-like protein 1, putative, expressed	Os.50239.1.S1_a_at
osa-miR399e/f/g	0	0	0	0	0	4.55765	0.998581	152.733	149.567	176.167	96	167.4	1430.67	LOC_Os05g45350	transporting		electron transporter/ heat shock protein binding protein, putative, expressed	Os.15152.1.S1_a_at
osa-miR1868	0	13.5931	0	2.17253	2.60624	6.83647	0.115367	602.433	240.267	413.033	4370.23	10363.4	19068.6	LOC_Os07g46670	defense		early response to dehydration 15-like protein, putative, expressed	Os.11719.1.S1_at
osa-miR1857-5p	0	0	0	0	2.60624	0	-0.092566	396.067	198.133	85.1333	410.167	232.667	215.533	LOC_Os06g08300	metabolism and others		oxidoreductase, putative, expressed	OsAffx.4765.1.S1_s_at
osa-miR1857-5p	0	0	0	0	2.60624	0	0.0797955	45.3667	72.4667	141.7	74.2667	86.8	68.5	LOC_Os12g01180	TF		OsWRKY57v2 - Superfamily of rice TFs having WRKY and zinc finger domains, expressed	Os.50258.1.S1_at
osa-miR1857-5p	0	0	0	0	2.60624	0	0.252918	30	10.1	28.3667	310.267	154.467	25.7	LOC_Os05g47790	unknown		expressed protein	Os.47956.1.S1_at
osa-miR1857-5p	0	0	0	0	2.60624	0	0.598268	108	79.1333	110.867	539.267	687.633	566.067	LOC_Os02g30900	signaling		protein kinase APK1A, chloroplast precursor, putative, expressed	Os.49382.1.S1_at
osa-miR1861b/f/i/l	114.515	13.5931	42.4196	10.8627	70.3686	0	-0.504203	4	17.3	17.2	4.23333	3.16667	12.0667	LOC_Os09g27150	metabolism and others		protein kinase domain containing protein	OsAffx.6412.1.S1_at
osa-miR1861h/j	0	0	0	0	15.6375	0	-0.474645	4	17.3	17.2	4.23333	3.16667	12.0667	LOC_Os09g27150	metabolism and others		protein kinase domain containing protein	OsAffx.6412.1.S1_at
osa-miR1861h/j	0	0	0	0	15.6375	0	-0.16908	1276.1	530.5	159.233	1212.23	520.633	374.467	LOC_Os05g51790	cell cycle		RecF/RecN/SMC N terminal domain containing protein, expressed	Os.14983.1.S2_a_at
osa-miR1861d	0	0	0	0	2.60624	0	-0.454873	28.3667	46.8	63.6	8.63333	14.7	74.3667	LOC_Os09g09500	cell wall		lectin-like receptor kinase 7, putative	OsAffx.29778.1.S1_at
osa-miR1861d	0	0	0	0	2.60624	0	-0.16908	1276.1	530.5	159.233	1212.23	520.633	374.467	LOC_Os05g51790	cell cycle		RecF/RecN/SMC N terminal domain containing protein, expressed	Os.14983.1.S2_a_at
osa-miR1861d	0	0	0	0	2.60624	0	0.122	781.9	272.033	96.7667	840.767	552.6	328.467	LOC_Os09g32380	transposon		transposon protein, putative, unclassified, expressed	Os.52462.1.S1_at
osa-miR1861n	0	0	0	0	2.60624	0	-0.387719	31.0667	12.2	62.9667	17.5333	10.5667	21.8667	LOC_Os08g09220	protein degration		OsFBX262 - F-box domain containing protein	OsAffx.5757.1.S1_at
osa-miR1861n	0	0	0	0	2.60624	0	-0.289237	264.6	6888.53	1071.73	13.5333	204.767	2103.93	LOC_Os01g63810	metabolism and others		starch binding domain containing protein, expressed	Os.21123.1.S1_at
osa-miR1861n	0	0	0	0	2.60624	0	-0.195626	2825.73	1130.77	172.633	1387.13	977	1445.7	LOC_Os03g03710	vesicling		exosome complex exonuclease RRP44, putative, expressed	Os.24766.1.A1_at
osa-miR1861n	0	0	0	0	2.60624	0	0.176041	348.333	284	88.7333	167.633	249.6	153.033	LOC_Os08g05670	metabolism and others		HEAT repeat family protein, expressed	Os.52212.1.S1_at
osa-miR1861n	0	0	0	0	2.60624	0	0.399551	8.2	5.1	24.9667	45.8	42.7333	41.1667	LOC_Os12g16540	defense		OsWAK124 - OsWAK receptor-like protein (OsWAK-RLP), expressed	Os.52308.1.S1_at
osa-miR1861n	0	0	0	0	2.60624	0	0.42804	348.2	11.5333	42.4333	9166.87	6169.2	506.4	LOC_Os10g40730	cell wall		beta-expansin 1a precursor, putative, expressed	Os.12234.1.S1_s_at
osa-miR1861n	0	0	0	0	2.60624	0	0.798037	207.067	63.2	94.8	893.833	7747.53	5227.8	LOC_Os02g52560	cell wall		galactoside 2-alpha-L-fucosyltransferase, putative, expressed	Os.20701.1.S1_at
osa-miR1862d	0	108.744	0	2.17253	18.2437	9.11529	-0.496674	63.9333	35.2	69.8333	33.0333	50	43.0333	LOC_Os05g37910	unknown	pollen enriched	expressed protein	Os.51685.1.S1_s_at
osa-miR1862d	0	108.744	0	2.17253	18.2437	9.11529	-0.369542	857.5	519.5	377.567	1068.37	760.367	674.433	LOC_Os02g30730	unknown	pollen enriched		Os.10257.1.S1_at
osa-miR1846a-3p	0	0	0	1.08627	0	0	-0.443048	52.2333	49.9333	100.467	21.3333	10.2667	98	LOC_Os02g43950	unknown		expressed protein	OsAffx.24713.1.S1_x_at
osa-miR1846a-3p	0	0	0	1.08627	0	0	-0.283267	5070.33	2695.1	782.833	390.367	117.733	158.733	LOC_Os04g36800	metabolism and others		3-oxoacyl-synthase I, chloroplast precursor, putative, expressed	Os.47381.2.S1_at
osa-miR1846a-3p	0	0	0	1.08627	0	0	-0.204298	79.4667	62.8333	72.8667	58.5667	68.6333	2831.9	LOC_Os03g55030	cell wall		UDP-glucoronosyl and UDP-glucosyl transferase domain containing protein, expressed	Os.2901.1.S1_at
osa-miR1846a-3p	0	0	0	1.08627	0	0	0.945404	257.033	555.367	150.267	1916.83	621.967	53.4667	LOC_Os07g37820	unknown		expressed protein	Os.23492.1.A1_at
osa-miR1846a-3p	0	0	0	1.08627	0	0	N	N	N	N	N	N	N	LOC_Os03g39350	transposon		retrotransposon protein, putative, Ty3-gypsy subclass, expressed	N
osa-miR1846a-3p	0	0	0	1.08627	0	0	N	N	N	N	N	N	N	LOC_Os03g55010	hormone		cytokinin-O-glucosyltransferase 2, putative, expressed	N
osa-miR1846a-3p	0	0	0	1.08627	0	0	N	N	N	N	N	N	N	LOC_Os05g03740	TF		transcription factor GT-3b, putative	N
osa-miR169b	57.2574	13.5931	42.4196	33.6743	172.012	211.931	-0.667547	29.2	28.4	51.8333	8.56667	0.966667	3.2	LOC_Os03g07880	TF		nuclear transcription factor Y subunit A-3, putative, expressed	Os.3426.2.S1_at
osa-miR169c	57.2574	13.5931	42.4196	33.6743	172.012	223.325	-0.663647	29.2	28.4	51.8333	8.56667	0.966667	3.2	LOC_Os03g07880	TF		nuclear transcription factor Y subunit A-3, putative, expressed	Os.3426.2.S1_at
osa-miR169c	57.2574	13.5931	42.4196	33.6743	172.012	223.325	0.169596	19.3333	9.96667	51.2667	13.4	42.6333	17.9	LOC_Os10g20990	TF		ribosomal protein S12 containing protein	OsAffx.28576.1.S1_x_at
osa-miR169b	57.2574	13.5931	42.4196	33.6743	172.012	211.931	0.189542	19.3333	9.96667	51.2667	13.4	42.6333	17.9	LOC_Os10g20990	TF		ribosomal protein S12 containing protein	OsAffx.28576.1.S1_x_at
osa-miR169c	57.2574	13.5931	42.4196	33.6743	172.012	223.325	0.342265	81.3667	73.6	183.967	853.367	1692.93	171.833	LOC_Os12g42400	TF		nuclear transcription factor Y subunit A-2, putative, expressed	Os.22707.1.S1_at
osa-miR169c	57.2574	13.5931	42.4196	33.6743	172.012	223.325	0.347351	41.8333	49.0667	140.233	19.6333	463.933	8.6	LOC_Os07g06470	TF		nuclear transcription factor Y subunit A-10, putative, expressed	OsAffx.5233.1.S1_at
osa-miR169b	57.2574	13.5931	42.4196	33.6743	172.012	211.931	0.37107	81.3667	73.6	183.967	853.367	1692.93	171.833	LOC_Os12g42400	TF		nuclear transcription factor Y subunit A-2, putative, expressed	Os.22707.1.S1_at
osa-miR169b	57.2574	13.5931	42.4196	33.6743	172.012	211.931	0.379742	41.8333	49.0667	140.233	19.6333	463.933	8.6	LOC_Os07g06470	TF		nuclear transcription factor Y subunit A-10, putative, expressed	OsAffx.5233.1.S1_at
osa-miR169c	57.2574	13.5931	42.4196	33.6743	172.012	223.325	0.399405	91.3667	55	103.1	1798.87	3286.3	532.7	LOC_Os03g29760	TF		nuclear transcription factor Y subunit A-8, putative, expressed	Os.10440.1.S1_a_at
osa-miR169b	57.2574	13.5931	42.4196	33.6743	172.012	211.931	0.425635	91.3667	55	103.1	1798.87	3286.3	532.7	LOC_Os03g29760	TF		nuclear transcription factor Y subunit A-8, putative, expressed	Os.10440.1.S1_a_at
osa-miR169c	57.2574	13.5931	42.4196	33.6743	172.012	223.325	0.564546	27.6333	14.1333	20.2667	190.1	501.5	137.067	LOC_Os07g41720	TF		nuclear transcription factor Y subunit A-3, putative, expressed	Os.13736.1.S1_at
osa-miR169b	57.2574	13.5931	42.4196	33.6743	172.012	211.931	0.590031	27.6333	14.1333	20.2667	190.1	501.5	137.067	LOC_Os07g41720	TF		nuclear transcription factor Y subunit A-3, putative, expressed	Os.13736.1.S1_at
osa-miR169b	57.2574	13.5931	42.4196	33.6743	172.012	211.931	N	N	N	N	N	N	N	LOC_Os04g46800	unknown		hypothetical protein	N
osa-miR169c	57.2574	13.5931	42.4196	33.6743	172.012	223.325	N	N	N	N	N	N	N	LOC_Os04g46800	unknown		hypothetical protein	N
osa-miR169e	57.2574	0	42.4196	1.08627	2.60624	9.11529	-0.52396	91.3667	55	103.1	1798.87	3286.3	532.7	LOC_Os03g29760	TF	pollen enriched	nuclear transcription factor Y subunit A-8, putative, expressed	Os.10440.1.S1_a_at
osa-miR169e	57.2574	0	42.4196	1.08627	2.60624	9.11529	-0.495852	27.6333	14.1333	20.2667	190.1	501.5	137.067	LOC_Os07g41720	TF	pollen enriched	nuclear transcription factor Y subunit A-3, putative, expressed	Os.13736.1.S1_at
osa-miR169e	57.2574	0	42.4196	1.08627	2.60624	9.11529	-0.471981	81.3667	73.6	183.967	853.367	1692.93	171.833	LOC_Os12g42400	TF	pollen enriched	nuclear transcription factor Y subunit A-2, putative, expressed	Os.22707.1.S1_at
osa-miR169e	57.2574	0	42.4196	1.08627	2.60624	9.11529	-0.355618	166.367	60.4667	24.8333	235.133	1947.93	287.167	LOC_Os02g19970	metabolism and others	pollen enriched	tyrosine aminotransferase, putative, expressed	Os.51076.1.S1_at
osa-miR169e	57.2574	0	42.4196	1.08627	2.60624	9.11529	-0.180978	41.8333	49.0667	140.233	19.6333	463.933	8.6	LOC_Os07g06470	TF	pollen enriched	nuclear transcription factor Y subunit A-10, putative, expressed	OsAffx.5233.1.S1_at
osa-miR169e	57.2574	0	42.4196	1.08627	2.60624	9.11529	0.664923	29.2	28.4	51.8333	8.56667	0.966667	3.2	LOC_Os03g07880	TF	pollen enriched	nuclear transcription factor Y subunit A-3, putative, expressed	Os.3426.2.S1_at
osa-miR812f	0	40.7792	0	1.08627	7.81873	6.83647	-0.270261	46.3	47	106.033	962.767	1384.47	698.267	LOC_Os02g07960	defense	pollen enriched	STRUBBELIG-RECEPTOR FAMILY 3 precursor, putative, expressed	Os.38295.1.S2_at
osa-miR812f	0	40.7792	0	1.08627	7.81873	6.83647	-0.234651	2297.37	1185.97	259.4	2933.2	1396.13	1388.47	LOC_Os03g50620	metabolism and others	pollen enriched	ATP binding protein, putative, expressed	Os.11878.1.S1_at
osa-miR812f	0	40.7792	0	1.08627	7.81873	6.83647	-0.152778	136.8	27.8333	134.433	1293.67	487.767	6341.33	LOC_Os02g53180	hormone(ethylene)	pollen enriched	1-aminocyclopropane-1-carboxylate oxidase 1, putative, expressed	Os.12268.1.S1_at
osa-miR812f	0	40.7792	0	1.08627	7.81873	6.83647	0.51828	1184.2	1604.13	1290.7	822.333	410.767	749.533	LOC_Os03g12610	DNA replication	pollen enriched	DNA polymerase I, putative, expressed	Os.25986.3.S1_x_at
osa-miR818d	0	0	42.4196	5.43133	13.0312	6.83647	-0.788885	1590	1662.17	325.533	1780.37	1123.6	630.667	LOC_Os02g14290	TF	pollen enriched	scramblase family protein, expressed	Os.24764.1.S1_a_at
osa-miR818a/c	0	0	42.4196	3.2588	10.425	4.55765	-0.77266	1590	1662.17	325.533	1780.37	1123.6	630.667	LOC_Os02g14290	TF	pollen enriched	scramblase family protein, expressed	Os.24764.1.S1_a_at
osa-miR818b/e	0	0	42.4196	5.43133	10.425	4.55765	-0.75355	1590	1662.17	325.533	1780.37	1123.6	630.667	LOC_Os02g14290	TF	pollen enriched	scramblase family protein, expressed	Os.24764.1.S1_a_at
osa-miR818a/c	0	0	42.4196	3.2588	10.425	4.55765	-0.704641	40.5333	60.9333	28.5333	53.6667	43.7333	68.7	LOC_Os12g16290	metabolism and others	pollen enriched	isoflavone reductase, putative, expressed	Os.52396.1.S1_at
osa-miR818b/e	0	0	42.4196	5.43133	10.425	4.55765	-0.703656	40.5333	60.9333	28.5333	53.6667	43.7333	68.7	LOC_Os12g16290	metabolism and others	pollen enriched	isoflavone reductase, putative, expressed	Os.52396.1.S1_at
osa-miR818d	0	0	42.4196	5.43133	13.0312	6.83647	-0.683747	40.5333	60.9333	28.5333	53.6667	43.7333	68.7	LOC_Os12g16290	metabolism and others	pollen enriched	isoflavone reductase, putative, expressed	Os.52396.1.S1_at
osa-miR818d	0	0	42.4196	5.43133	13.0312	6.83647	-0.632562	1571.93	1167.07	270.167	1812.47	388.1	383.833	LOC_Os04g39160	remodling	pollen enriched	RNA-dependent RNA polymerase homolog 1, putative, expressed	Os.51949.1.S1_at
osa-miR818a/c	0	0	42.4196	3.2588	10.425	4.55765	-0.60797	1571.93	1167.07	270.167	1812.47	388.1	383.833	LOC_Os04g39160	remodling	pollen enriched	RNA-dependent RNA polymerase homolog 1, putative, expressed	Os.51949.1.S1_at
osa-miR818b/e	0	0	42.4196	5.43133	10.425	4.55765	-0.578816	1571.93	1167.07	270.167	1812.47	388.1	383.833	LOC_Os04g39160	remodling	pollen enriched	RNA-dependent RNA polymerase homolog 1, putative, expressed	Os.51949.1.S1_at
osa-miR818d	0	0	42.4196	5.43133	13.0312	6.83647	-0.46268	169.4	255.033	95.6333	193.333	54.2333	49.4667	LOC_Os03g49126	unknown	pollen enriched	expressed protein	OsAffx.3690.1.S1_at
osa-miR818a/c	0	0	42.4196	3.2588	10.425	4.55765	-0.412245	169.4	255.033	95.6333	193.333	54.2333	49.4667	LOC_Os03g49126	unknown	pollen enriched	expressed protein	OsAffx.3690.1.S1_at
osa-miR818b/e	0	0	42.4196	5.43133	10.425	4.55765	-0.397749	169.4	255.033	95.6333	193.333	54.2333	49.4667	LOC_Os03g49126	unknown	pollen enriched	expressed protein	OsAffx.3690.1.S1_at
osa-miR818b/e	0	0	42.4196	5.43133	10.425	4.55765	-0.308207	170.267	66.4	86.8333	110.967	192.233	255.3	LOC_Os09g10710	remodling	pollen enriched	ENT domain containing protein, expressed	Os.27173.1.A1_x_at
osa-miR818b/e	0	0	42.4196	5.43133	10.425	4.55765	-0.305684	708.233	587	151.5	753	715.633	4345.23	LOC_Os07g40450	unknown	pollen enriched	expressed protein	Os.12844.1.A1_a_at
osa-miR818d	0	0	42.4196	5.43133	13.0312	6.83647	-0.298622	258.467	207.2	152.6	234.733	154.467	46.8	LOC_Os05g45580	unknown	pollen enriched	expressed protein	OsAffx.27326.1.S1_at
osa-miR818a/c	0	0	42.4196	3.2588	10.425	4.55765	-0.294834	708.233	587	151.5	753	715.633	4345.23	LOC_Os07g40450	unknown	pollen enriched	expressed protein	Os.12844.1.A1_a_at
osa-miR818a/c	0	0	42.4196	3.2588	10.425	4.55765	-0.291789	170.267	66.4	86.8333	110.967	192.233	255.3	LOC_Os09g10710	remodling	pollen enriched	ENT domain containing protein, expressed	Os.27173.1.A1_x_at
osa-miR818a/c	0	0	42.4196	3.2588	10.425	4.55765	-0.27432	54.1	28.9333	18.1	134.267	180.233	57.0333	LOC_Os01g63880	unknown	pollen enriched	expressed protein	Os.9790.2.S1_x_at
osa-miR818d	0	0	42.4196	5.43133	13.0312	6.83647	-0.260824	708.233	587	151.5	753	715.633	4345.23	LOC_Os07g40450	unknown	pollen enriched	expressed protein	Os.12844.1.A1_a_at
osa-miR818a/c	0	0	42.4196	3.2588	10.425	4.55765	-0.257842	258.467	207.2	152.6	234.733	154.467	46.8	LOC_Os05g45580	unknown	pollen enriched	expressed protein	OsAffx.27326.1.S1_at
osa-miR818b/e	0	0	42.4196	5.43133	10.425	4.55765	-0.253752	54.1	28.9333	18.1	134.267	180.233	57.0333	LOC_Os01g63880	unknown	pollen enriched	expressed protein	Os.9790.2.S1_x_at
osa-miR818d	0	0	42.4196	5.43133	13.0312	6.83647	-0.246991	170.267	66.4	86.8333	110.967	192.233	255.3	LOC_Os09g10710	remodling	pollen enriched	ENT domain containing protein, expressed	Os.27173.1.A1_x_at
osa-miR818b/e	0	0	42.4196	5.43133	10.425	4.55765	-0.239484	258.467	207.2	152.6	234.733	154.467	46.8	LOC_Os05g45580	unknown	pollen enriched	expressed protein	OsAffx.27326.1.S1_at
osa-miR818d	0	0	42.4196	5.43133	13.0312	6.83647	-0.213841	54.1	28.9333	18.1	134.267	180.233	57.0333	LOC_Os01g63880	unknown	pollen enriched	expressed protein	Os.9790.2.S1_x_at
osa-miR818b/e	0	0	42.4196	5.43133	10.425	4.55765	-0.188108	25.1	24.3667	32.7333	105.667	123.133	1328.07	LOC_Os06g39330	hormone	pollen enriched	indole-3-acetate beta-glucosyltransferase, putative, expressed	Os.51337.1.S1_at
osa-miR818a/c	0	0	42.4196	3.2588	10.425	4.55765	-0.177649	25.1	24.3667	32.7333	105.667	123.133	1328.07	LOC_Os06g39330	hormone	pollen enriched	indole-3-acetate beta-glucosyltransferase, putative, expressed	Os.51337.1.S1_at
osa-miR818d	0	0	42.4196	5.43133	13.0312	6.83647	-0.168913	147.567	224.9	111.967	22.4	35.3333	58.2	LOC_Os08g29760	unknown	pollen enriched	expressed protein	Os.18220.1.S1_at
osa-miR818d	0	0	42.4196	5.43133	13.0312	6.83647	-0.141016	25.1	24.3667	32.7333	105.667	123.133	1328.07	LOC_Os06g39330	hormone	pollen enriched	indole-3-acetate beta-glucosyltransferase, putative, expressed	Os.51337.1.S1_at
osa-miR818b/e	0	0	42.4196	5.43133	10.425	4.55765	-0.125349	147.567	224.9	111.967	22.4	35.3333	58.2	LOC_Os08g29760	unknown	pollen enriched	expressed protein	Os.18220.1.S1_at
osa-miR818b/e	0	0	42.4196	5.43133	10.425	4.55765	-0.111712	44.0333	32.8667	122.867	220.6	269.167	735.467	LOC_Os09g36320	metabolism and others	pollen enriched	serine/threonine-protein kinase NAK, putative, expressed	Os.17034.1.S1_at
osa-miR818a/c	0	0	42.4196	3.2588	10.425	4.55765	-0.108893	44.0333	32.8667	122.867	220.6	269.167	735.467	LOC_Os09g36320	metabolism and others	pollen enriched	serine/threonine-protein kinase NAK, putative, expressed	Os.17034.1.S1_at
osa-miR818a/c	0	0	42.4196	3.2588	10.425	4.55765	-0.0973539	147.567	224.9	111.967	22.4	35.3333	58.2	LOC_Os08g29760	unknown	pollen enriched	expressed protein	Os.18220.1.S1_at
osa-miR818b/e	0	0	42.4196	5.43133	10.425	4.55765	-0.0904262	164.4	31.3333	117.333	58.8667	498.4	496.867	LOC_Os03g63370	signaling	pollen enriched	polyphosphoinositide binding protein Ssh2p, putative, expressed	Os.48050.1.S1_at
osa-miR818a/c	0	0	42.4196	3.2588	10.425	4.55765	-0.0684718	164.4	31.3333	117.333	58.8667	498.4	496.867	LOC_Os03g63370	signaling	pollen enriched	polyphosphoinositide binding protein Ssh2p, putative, expressed	Os.48050.1.S1_at
osa-miR818d	0	0	42.4196	5.43133	13.0312	6.83647	-0.0543655	44.0333	32.8667	122.867	220.6	269.167	735.467	LOC_Os09g36320	metabolism and others	pollen enriched	serine/threonine-protein kinase NAK, putative, expressed	Os.17034.1.S1_at
osa-miR818a/c	0	0	42.4196	3.2588	10.425	4.55765	-0.0435907	1832.9	2583.03	2740.5	3588.1	4162.5	4343.9	LOC_Os12g16350	defense	pollen enriched	CHY1, putative, expressed	Os.2764.2.S1_x_at
osa-miR818b/e	0	0	42.4196	5.43133	10.425	4.55765	-0.0336323	1832.9	2583.03	2740.5	3588.1	4162.5	4343.9	LOC_Os12g16350	defense	pollen enriched	CHY1, putative, expressed	Os.2764.2.S1_x_at
osa-miR818d	0	0	42.4196	5.43133	13.0312	6.83647	-0.0181301	640.067	446.833	439.6	224.3	134.9	142.767	LOC_Os06g05530	TF	pollen enriched	RNA recognition motif containing protein, putative, expressed	Os.50965.1.S1_at
osa-miR818d	0	0	42.4196	5.43133	13.0312	6.83647	-0.0141458	164.4	31.3333	117.333	58.8667	498.4	496.867	LOC_Os03g63370	signaling	pollen enriched	polyphosphoinositide binding protein Ssh2p, putative, expressed	Os.48050.1.S1_at
osa-miR818d	0	0	42.4196	5.43133	13.0312	6.83647	0.0305105	1832.9	2583.03	2740.5	3588.1	4162.5	4343.9	LOC_Os12g16350	defense	pollen enriched	CHY1, putative, expressed	Os.2764.2.S1_x_at
osa-miR818b/e	0	0	42.4196	5.43133	10.425	4.55765	0.0415946	640.067	446.833	439.6	224.3	134.9	142.767	LOC_Os06g05530	TF	pollen enriched	RNA recognition motif containing protein, putative, expressed	Os.50965.1.S1_at
osa-miR818a/c	0	0	42.4196	3.2588	10.425	4.55765	0.0561531	640.067	446.833	439.6	224.3	134.9	142.767	LOC_Os06g05530	TF	pollen enriched	RNA recognition motif containing protein, putative, expressed	Os.50965.1.S1_at
osa-miR818d	0	0	42.4196	5.43133	13.0312	6.83647	0.110398	431.9	526.933	434.467	189.167	398.767	270.667	LOC_Os03g15350	protein degration	pollen enriched	sel-1 homolog precursor, putative, expressed	Os.47319.1.S1_at
osa-miR818b/e	0	0	42.4196	5.43133	10.425	4.55765	0.12744	431.9	526.933	434.467	189.167	398.767	270.667	LOC_Os03g15350	protein degration	pollen enriched	sel-1 homolog precursor, putative, expressed	Os.47319.1.S1_at
osa-miR818a/c	0	0	42.4196	3.2588	10.425	4.55765	0.166517	431.9	526.933	434.467	189.167	398.767	270.667	LOC_Os03g15350	protein degration	pollen enriched	sel-1 homolog precursor, putative, expressed	Os.47319.1.S1_at
osa-miR818d	0	0	42.4196	5.43133	13.0312	6.83647	0.23298	877.467	1832	1516.7	383.367	31.4	53.0667	LOC_Os03g48010	unknown	pollen enriched	expressed protein	OsAffx.13399.1.S1_at
osa-miR818d	0	0	42.4196	5.43133	13.0312	6.83647	0.28356	53.3333	88.3667	92.4	76.7333	19.2333	53.0333	LOC_Os02g10210	unknown	pollen enriched	expressed protein	OsAffx.18697.2.A1_at
osa-miR818b/e	0	0	42.4196	5.43133	10.425	4.55765	0.290136	877.467	1832	1516.7	383.367	31.4	53.0667	LOC_Os03g48010	unknown	pollen enriched	expressed protein	OsAffx.13399.1.S1_at
osa-miR818a/c	0	0	42.4196	3.2588	10.425	4.55765	0.30126	877.467	1832	1516.7	383.367	31.4	53.0667	LOC_Os03g48010	unknown	pollen enriched	expressed protein	OsAffx.13399.1.S1_at
osa-miR818a/c	0	0	42.4196	3.2588	10.425	4.55765	0.329012	53.3333	88.3667	92.4	76.7333	19.2333	53.0333	LOC_Os02g10210	unknown	pollen enriched	expressed protein	OsAffx.18697.2.A1_at
osa-miR818b/e	0	0	42.4196	5.43133	10.425	4.55765	0.344856	53.3333	88.3667	92.4	76.7333	19.2333	53.0333	LOC_Os02g10210	unknown	pollen enriched	expressed protein	OsAffx.18697.2.A1_at
osa-miR818b/e	0	0	42.4196	5.43133	10.425	4.55765	0.496122	7.7	41.6667	45.4	25.6	23.3333	39.2667	LOC_Os09g24520	PPR repeat	pollen enriched	pentatricopeptide repeat protein PPR868-14, putative, expressed	OsAffx.17875.1.S1_at
osa-miR818a/c	0	0	42.4196	3.2588	10.425	4.55765	0.500414	7.7	41.6667	45.4	25.6	23.3333	39.2667	LOC_Os09g24520	PPR repeat	pollen enriched	pentatricopeptide repeat protein PPR868-14, putative, expressed	OsAffx.17875.1.S1_at
osa-miR818d	0	0	42.4196	5.43133	13.0312	6.83647	0.500986	7.7	41.6667	45.4	25.6	23.3333	39.2667	LOC_Os09g24520	PPR repeat	pollen enriched	pentatricopeptide repeat protein PPR868-14, putative, expressed	OsAffx.17875.1.S1_at
osa-miR818d	0	0	42.4196	5.43133	13.0312	6.83647	0.655543	69.6667	75.9	111.9	30.2333	47.1333	39.4333	LOC_Os06g11500	DNA replication	pollen enriched	MCM9 - Putative minichromosome maintenance MCM family subunit 9, expressed	Os.53752.1.S1_at
osa-miR818b/e	0	0	42.4196	5.43133	10.425	4.55765	0.688808	69.6667	75.9	111.9	30.2333	47.1333	39.4333	LOC_Os06g11500	DNA replication	pollen enriched	MCM9 - Putative minichromosome maintenance MCM family subunit 9, expressed	Os.53752.1.S1_at
osa-miR818a/c	0	0	42.4196	3.2588	10.425	4.55765	0.710714	69.6667	75.9	111.9	30.2333	47.1333	39.4333	LOC_Os06g11500	DNA replication	pollen enriched	MCM9 - Putative minichromosome maintenance MCM family subunit 9, expressed	Os.53752.1.S1_at
osa-miR818d	0	0	42.4196	5.43133	13.0312	6.83647	0.848226	28.8333	31.4667	77.3333	11.6	21.4333	14.6333	LOC_Os01g18850	TF	pollen enriched	OsSPL1 - SBP-box gene family member, expressed	OsAffx.10718.1.S1_at
osa-miR818b/e	0	0	42.4196	5.43133	10.425	4.55765	0.873764	28.8333	31.4667	77.3333	11.6	21.4333	14.6333	LOC_Os01g18850	TF	pollen enriched	OsSPL1 - SBP-box gene family member, expressed	OsAffx.10718.1.S1_at
osa-miR818a/c	0	0	42.4196	3.2588	10.425	4.55765	0.88662	28.8333	31.4667	77.3333	11.6	21.4333	14.6333	LOC_Os01g18850	TF	pollen enriched	OsSPL1 - SBP-box gene family member, expressed	OsAffx.10718.1.S1_at
osa-miR818d	0	0	42.4196	5.43133	13.0312	6.83647	0.899225	110.133	627.333	3415.53	656.667	39.3667	16.5667	LOC_Os01g12820	defense	pollen enriched	harpin-induced protein, putative, expressed	Os.9704.1.S1_at
osa-miR818a/c	0	0	42.4196	3.2588	10.425	4.55765	0.922838	110.133	627.333	3415.53	656.667	39.3667	16.5667	LOC_Os01g12820	defense	pollen enriched	harpin-induced protein, putative, expressed	Os.9704.1.S1_at
osa-miR818b/e	0	0	42.4196	5.43133	10.425	4.55765	0.928783	110.133	627.333	3415.53	656.667	39.3667	16.5667	LOC_Os01g12820	defense	pollen enriched	harpin-induced protein, putative, expressed	Os.9704.1.S1_at
osa-miR818d	0	0	42.4196	5.43133	13.0312	6.83647	0.966861	11.3667	17.1667	103.833	8.4	22.3	23.8667	LOC_Os11g47160	metabolism and others	pollen enriched	leucine-rich repeat receptor protein kinase EXS precursor, putative	OsAffx.30150.3.S1_at
osa-miR818d	0	0	42.4196	5.43133	13.0312	6.83647	0.970048	822.333	1111.73	6838.6	1513.53	1832.03	615.667	LOC_Os01g63050	unknown	pollen enriched	expressed protein	Os.25308.1.A1_at
osa-miR818b/e	0	0	42.4196	5.43133	10.425	4.55765	0.97333	11.3667	17.1667	103.833	8.4	22.3	23.8667	LOC_Os11g47160	metabolism and others	pollen enriched	leucine-rich repeat receptor protein kinase EXS precursor, putative	OsAffx.30150.3.S1_at
osa-miR818a/c	0	0	42.4196	3.2588	10.425	4.55765	0.980617	11.3667	17.1667	103.833	8.4	22.3	23.8667	LOC_Os11g47160	metabolism and others	pollen enriched	leucine-rich repeat receptor protein kinase EXS precursor, putative	OsAffx.30150.3.S1_at
osa-miR818a/c	0	0	42.4196	3.2588	10.425	4.55765	0.982209	822.333	1111.73	6838.6	1513.53	1832.03	615.667	LOC_Os01g63050	unknown	pollen enriched	expressed protein	Os.25308.1.A1_at
osa-miR818b/e	0	0	42.4196	5.43133	10.425	4.55765	0.984947	822.333	1111.73	6838.6	1513.53	1832.03	615.667	LOC_Os01g63050	unknown	pollen enriched	expressed protein	Os.25308.1.A1_at
osa-miR1850.1	1717.72	6592.63	1230.17	36.9331	2616.67	195.979	-0.284285	47.6667	57.0333	24.0667	27.9333	66.3	307.233	LOC_Os03g46440	TF	pollen enriched	regulatory protein NPR1, putative, expressed	Os.11575.2.S1_a_at
osa-miR1850.1	1717.72	6592.63	1230.17	36.9331	2616.67	195.979	0.00596622	986.6	1240.93	341.3	3504.8	6393.63	663.867	LOC_Os10g36650	cell skeleton	pollen enriched	actin-2, putative, expressed	Os.19742.1.S1_at
osa-miR815b	85.8861	108.744	0	20.6391	148.556	34.1823	-0.443049	45.3667	96.8333	170.233	40.2667	38.9333	51.6333	LOC_Os12g38110	transporting		importin beta-1 subunit, putative, expressed	Os.47880.1.A1_at
osa-miR815c	57.2574	108.744	0	19.5528	151.162	34.1823	-0.390557	45.3667	96.8333	170.233	40.2667	38.9333	51.6333	LOC_Os12g38110	transporting		importin beta-1 subunit, putative, expressed	Os.47880.1.A1_at
osa-miR815a	28.6287	54.3722	0	6.5176	80.7935	15.9518	-0.368083	45.3667	96.8333	170.233	40.2667	38.9333	51.6333	LOC_Os12g38110	transporting		importin beta-1 subunit, putative, expressed	Os.47880.1.A1_at
osa-miR815b	85.8861	108.744	0	20.6391	148.556	34.1823	-0.302678	87.5	10.1667	51.1	363.8	119.267	87.3	LOC_Os03g07920	unknown		expressed protein	Os.27536.1.A1_at
osa-miR815a	28.6287	54.3722	0	6.5176	80.7935	15.9518	-0.301933	87.5	10.1667	51.1	363.8	119.267	87.3	LOC_Os03g07920	unknown		expressed protein	Os.27536.1.A1_at
osa-miR815c	57.2574	108.744	0	19.5528	151.162	34.1823	-0.283336	87.5	10.1667	51.1	363.8	119.267	87.3	LOC_Os03g07920	unknown		expressed protein	Os.27536.1.A1_at
osa-miR815b	85.8861	108.744	0	20.6391	148.556	34.1823	-0.0522831	2588.33	10156.2	8260.23	86.7667	66.7667	91.5	LOC_Os03g06760	vesicling		exocyst complex subunit Sec15-like family protein, expressed	Os.34216.1.S1_x_at
osa-miR815a	28.6287	54.3722	0	6.5176	80.7935	15.9518	-0.0368566	2588.33	10156.2	8260.23	86.7667	66.7667	91.5	LOC_Os03g06760	vesicling		exocyst complex subunit Sec15-like family protein, expressed	Os.34216.1.S1_x_at
osa-miR815c	57.2574	108.744	0	19.5528	151.162	34.1823	-0.0352633	2588.33	10156.2	8260.23	86.7667	66.7667	91.5	LOC_Os03g06760	vesicling		exocyst complex subunit Sec15-like family protein, expressed	Os.34216.1.S1_x_at
osa-miR815b	85.8861	108.744	0	20.6391	148.556	34.1823	-0.0261082	2367.9	8646	8664.83	1303.47	3484.2	2785.27	LOC_Os06g04070	protein degration		arginine decarboxylase, putative, expressed	Os.12277.1.S1_at
osa-miR815c	57.2574	108.744	0	19.5528	151.162	34.1823	0.0410308	2367.9	8646	8664.83	1303.47	3484.2	2785.27	LOC_Os06g04070	protein degration		arginine decarboxylase, putative, expressed	Os.12277.1.S1_at
osa-miR815a	28.6287	54.3722	0	6.5176	80.7935	15.9518	0.0470399	624.4	726.867	352.233	146.6	172.267	513.133	LOC_Os05g40910	unknown		expressed protein	Os.51274.1.S1_at
osa-miR815a	28.6287	54.3722	0	6.5176	80.7935	15.9518	0.0519539	2367.9	8646	8664.83	1303.47	3484.2	2785.27	LOC_Os06g04070	protein degration		arginine decarboxylase, putative, expressed	Os.12277.1.S1_at
osa-miR815c	57.2574	108.744	0	19.5528	151.162	34.1823	0.0655112	624.4	726.867	352.233	146.6	172.267	513.133	LOC_Os05g40910	unknown		expressed protein	Os.51274.1.S1_at
osa-miR815b	85.8861	108.744	0	20.6391	148.556	34.1823	0.155187	624.4	726.867	352.233	146.6	172.267	513.133	LOC_Os05g40910	unknown		expressed protein	Os.51274.1.S1_at
osa-miR815a	28.6287	54.3722	0	6.5176	80.7935	15.9518	0.179795	13834.4	5688	677	5450.5	4168.5	1348.43	LOC_Os03g38980	metabolism and others		lysyl-tRNA synthetase, putative, expressed	Os.27850.1.S1_at
osa-miR815c	57.2574	108.744	0	19.5528	151.162	34.1823	0.196514	13834.4	5688	677	5450.5	4168.5	1348.43	LOC_Os03g38980	metabolism and others		lysyl-tRNA synthetase, putative, expressed	Os.27850.1.S1_at
osa-miR815a	28.6287	54.3722	0	6.5176	80.7935	15.9518	0.270637	440.567	327	124.333	303.5	291.5	356.733	LOC_Os11g38000	defense		NB-ARC domain containing protein, expressed	Os.25222.1.S1_at
osa-miR815b	85.8861	108.744	0	20.6391	148.556	34.1823	0.285585	174.967	169.7	81.9333	492.9	516.667	319.833	LOC_Os07g13460	unknown		expressed protein	Os.10093.1.A1_at
osa-miR815c	57.2574	108.744	0	19.5528	151.162	34.1823	0.300228	440.567	327	124.333	303.5	291.5	356.733	LOC_Os11g38000	defense		NB-ARC domain containing protein, expressed	Os.25222.1.S1_at
osa-miR815a	28.6287	54.3722	0	6.5176	80.7935	15.9518	0.347527	174.967	169.7	81.9333	492.9	516.667	319.833	LOC_Os07g13460	unknown		expressed protein	Os.10093.1.A1_at
osa-miR815c	57.2574	108.744	0	19.5528	151.162	34.1823	0.356172	174.967	169.7	81.9333	492.9	516.667	319.833	LOC_Os07g13460	unknown		expressed protein	Os.10093.1.A1_at
osa-miR815b	85.8861	108.744	0	20.6391	148.556	34.1823	0.382174	13834.4	5688	677	5450.5	4168.5	1348.43	LOC_Os03g38980	metabolism and others		lysyl-tRNA synthetase, putative, expressed	Os.27850.1.S1_at
osa-miR815b	85.8861	108.744	0	20.6391	148.556	34.1823	0.430091	440.567	327	124.333	303.5	291.5	356.733	LOC_Os11g38000	defense		NB-ARC domain containing protein, expressed	Os.25222.1.S1_at
osa-miR815a	28.6287	54.3722	0	6.5176	80.7935	15.9518	N	N	N	N	N	N	N	LOC_Os04g34360	metabolism and others		serine/threonine-protein kinase receptor precursor, putative, expressed	N
osa-miR815b	85.8861	108.744	0	20.6391	148.556	34.1823	N	N	N	N	N	N	N	LOC_Os04g34360	metabolism and others		serine/threonine-protein kinase receptor precursor, putative, expressed	N
osa-miR815c	57.2574	108.744	0	19.5528	151.162	34.1823	N	N	N	N	N	N	N	LOC_Os04g34360	metabolism and others		serine/threonine-protein kinase receptor precursor, putative, expressed	N
osa-miR446	0	0	0	2.17253	10.425	0	-0.740955	34.8333	54.8333	31.8	11.0333	6.5	35.5333	LOC_Os09g09820	transposon		retrotransposon protein, putative, unclassified, expressed	Os.54271.1.S1_at
osa-miR446	0	0	0	2.17253	10.425	0	-0.541681	59.6667	58.1	45.6	32.6333	36.9667	82.4333	LOC_Os01g66740	signaling		inactive receptor kinase At1g27190 precursor, putative	OsAffx.23947.1.S1_at
osa-miR446	0	0	0	2.17253	10.425	0	-0.434096	4286.2	4530.8	1177.6	1602.3	868.133	889.1	LOC_Os01g34620	metabolism and others		OsGrx_S15.1 - glutaredoxin subgroup II, expressed	Os.37652.2.S1_at
osa-miR446	0	0	0	2.17253	10.425	0	-0.420556	24.0333	108.833	191.233	11.3	9.5	22.2333	LOC_Os08g06500	PPR repeat		PPR repeat domain containing protein, putative, expressed	OsAffx.5723.1.A1_x_at
osa-miR446	0	0	0	2.17253	10.425	0	-0.389981	87.9	69.3	148.8	50.3333	56.8333	62.2333	LOC_Os09g12230	protein degration		ubiquitin-conjugating enzyme E2-17 kDa, putative, expressed	OsAffx.17659.1.S1_at
osa-miR446	0	0	0	2.17253	10.425	0	-0.359409	358.933	836.267	2458.8	147.767	274.5	518.733	LOC_Os05g03574	unknown		expressed protein	Os.27032.1.S2_at
osa-miR446	0	0	0	2.17253	10.425	0	-0.296084	124.367	436.167	303.4	72.3	36.9	4641.43	LOC_Os05g41190	unknown		expressed protein	Os.27687.1.S1_at
osa-miR446	0	0	0	2.17253	10.425	0	-0.272325	264	104.267	414.033	56.9667	64.4333	6868.73	LOC_Os08g05620	cytochrome P450		cytochrome P450 89A2, putative, expressed	Os.10200.1.S1_at
osa-miR446	0	0	0	2.17253	10.425	0	-0.267953	15.6333	19.4	18.5333	4.6	15.7333	57.8	LOC_Os06g07914	metabolism and others		flavonol synthase/flavanone 3-hydroxylase, putative, expressed	OsAffx.22569.1.S1_x_at
osa-miR446	0	0	0	2.17253	10.425	0	-0.252834	4.2	30.4	26.5	11.3333	5.8	2138.3	LOC_Os03g56930	cell wall		protein app1, putative, expressed	Os.14921.1.S1_at
osa-miR446	0	0	0	2.17253	10.425	0	-0.228172	36.8333	59.0333	150.667	30.4	132.733	2771.03	LOC_Os03g52010	metabolism and others		phosphatidylcholine-sterol acyltransferase precursor, putative, expressed	Os.53266.1.S1_at
osa-miR446	0	0	0	2.17253	10.425	0	-0.192539	66.2	80.8333	55.5	152.1	82.8667	335.267	LOC_Os08g19114	unknown		expressed protein	Os.17546.1.S2_at
osa-miR446	0	0	0	2.17253	10.425	0	-0.0955787	1882.33	2182.93	1227.33	831.233	2752.73	8238.23	LOC_Os03g50070	metabolism and others		DUF1295 domain containing protein, putative, expressed	Os.3167.1.S1_at
osa-miR446	0	0	0	2.17253	10.425	0	-0.0779043	29.5333	48.8667	215.6	6138.37	277.233	2943.07	LOC_Os02g44990	protein degration		F-box domain containing protein, expressed	Os.26517.1.S1_at
osa-miR446	0	0	0	2.17253	10.425	0	-0.0299901	77.5	91.8333	236.4	557.4	109.1	101.733	LOC_Os06g43980	unknown		expressed protein	Os.51521.1.S2_at
osa-miR446	0	0	0	2.17253	10.425	0	-0.0271145	35.4667	94.0333	1939.93	13384.1	53.5333	45.8667	LOC_Os08g23870	metabolism and others		seed maturation protein, putative, expressed	Os.5325.1.S1_at
osa-miR446	0	0	0	2.17253	10.425	0	0.0208407	74.3	54.2667	41.0667	40.2667	75.6333	125.1	LOC_Os06g17390	hormone		auxin-independent growth promoter, putative, expressed	Os.52645.1.S2_at
osa-miR446	0	0	0	2.17253	10.425	0	0.126408	9.7	9.06667	20.4333	3.03333	20.3	29.2667	LOC_Os06g19990	metabolism and others		GPI-anchored protein, putative, expressed	OsAffx.22799.1.S1_at
osa-miR446	0	0	0	2.17253	10.425	0	0.170955	136.233	46.3	44.6333	230.4	791.267	1765.7	LOC_Os04g38450	protein degration		gamma-glutamyltranspeptidase 1 precursor, putative, expressed	Os.10714.1.S1_s_at
osa-miR446	0	0	0	2.17253	10.425	0	0.271583	4588.2	2264.53	583.933	1973.57	3087.27	904.433	LOC_Os02g45650	protein degration		CAAX prenyl protease 1, putative, expressed	Os.13475.1.S1_at
osa-miR446	0	0	0	2.17253	10.425	0	0.378569	278.7	21.8	17.6	315.433	3329.3	4934.2	LOC_Os08g44850	metabolism and others		SRC2, putative, expressed	Os.8789.1.S1_at
osa-miR446	0	0	0	2.17253	10.425	0	0.389531	134.667	84.0667	37.6667	176.6	318.3	431.967	LOC_Os08g04300	cell wall		fringe-related protein, putative, expressed	Os.50199.1.S1_at
osa-miR446	0	0	0	2.17253	10.425	0	0.532788	1555.2	1239.93	1208.37	634.567	1797.13	613.667	LOC_Os03g44200	defense		beclin-1-like protein, putative, expressed	Os.17074.1.S1_at
osa-miR446	0	0	0	2.17253	10.425	0	0.612572	50.1333	40.9	107.767	1243.93	1244.4	1045.7	LOC_Os09g28180	cell wall		D-mannose binding lectin family protein, expressed	Os.18717.2.S1_at
osa-miR446	0	0	0	2.17253	10.425	0	0.659428	1687.03	380.3	82.7333	6501.3	7397.3	5839.7	LOC_Os05g51140	unknown		expressed protein	Os.11298.1.S1_at
osa-miR446	0	0	0	2.17253	10.425	0	0.721883	12.2	36.8667	36.4333	4.83333	67.9667	22.9	LOC_Os08g08160	unknown		expressed protein	OsAffx.16892.1.S1_at
osa-miR1873	0	0	0	0	0	2.27882	-0.371913	43.6667	44.7333	32.8667	223.8	366.9	11.9667	LOC_Os05g01790	unknown		expressed protein	Os.50154.1.S1_at
osa-miR1850.2	0	81.5583	0	2.17253	7.81873	4.55765	0.0865931	965.3	533.233	321.633	303.1	172.333	421.8	LOC_Os07g03100	protein degration	pollen enriched	F-box domain containing protein, expressed	Os.53088.1.S1_at
osa-miR1850.2	0	81.5583	0	2.17253	7.81873	4.55765	0.131585	1571.93	1167.07	270.167	1812.47	388.1	383.833	LOC_Os04g39160	remodling	pollen enriched	RNA-dependent RNA polymerase homolog 1, putative, expressed	Os.51949.1.S1_at
osa-miR810a	0	0	42.4196	1.08627	2.60624	0	-0.261588	139.567	46.5	48.9667	7468.9	3579.27	140.767	LOC_Os10g42230	hormone(GA)	pollen enriched	AT-hook protein 1, putative, expressed	Os.2750.2.S1_a_at
osa-miR1871	57.2574	217.489	84.8392	0	0	0	-0.048608	1768.33	94.3667	150.967	104.633	101.133	256.4	LOC_Os09g27480	unknown	pollen enriched	expressed protein	Os.29072.1.S1_at
osa-miR1871	57.2574	217.489	84.8392	0	0	0	0.522359	7.16667	16.3667	7.9	3.33333	3.86667	16.7333	LOC_Os02g27350	unknown	pollen enriched	expressed protein	OsAffx.24453.3.S1_at
osa-miR1874-3p	171.772	5817.83	1696.78	18.4665	10.425	9.11529	-0.604983	28.2	23.4667	25.4667	82.2667	76.1667	109.167	LOC_Os02g20950	unknown	pollen enriched	expressed protein	Os.10252.1.S1_s_at
osa-miR397a	57.2574	40.7792	0	22876.8	96.431	157.239	-0.452455	97.0667	41.2333	92.6667	38.0667	175.4	65.5	LOC_Os05g38420	metabolism and others		L-ascorbate oxidase precursor, putative, expressed	Os.51049.1.S1_at
osa-miR397a	57.2574	40.7792	0	22876.8	96.431	157.239	-0.448449	51.4	27.4333	89.3333	17.4667	17.3667	54.5667	LOC_Os10g04900	protein degration		F-box domain containing protein, expressed	Os.46856.1.S1_at
osa-miR397a	57.2574	40.7792	0	22876.8	96.431	157.239	-0.36909	24.9333	88.2333	158.867	29.9	339.567	73.3	LOC_Os01g63200	metabolism and others		L-ascorbate oxidase precursor, putative, expressed	Os.42420.1.S1_at
osa-miR397a	57.2574	40.7792	0	22876.8	96.431	157.239	-0.321486	47.1	21.7	56.1	23.9333	18.6667	35.3667	LOC_Os11g48060	cell wall		laccase-22 precursor, putative, expressed	Os.5982.1.S1_at
osa-miR397a	57.2574	40.7792	0	22876.8	96.431	157.239	-0.209692	131.8	123.7	83.8667	63.2	3424.83	67.0333	LOC_Os01g62490	metabolism and others		L-ascorbate oxidase precursor, putative, expressed	Os.9615.1.S1_at
osa-miR397a	57.2574	40.7792	0	22876.8	96.431	157.239	-0.204923	177.6	69.8	124.8	64.8333	7335.03	76.7667	LOC_Os03g16610	metabolism and others		L-ascorbate oxidase precursor, putative, expressed	Os.5638.1.S1_at
osa-miR397a	57.2574	40.7792	0	22876.8	96.431	157.239	0.428689	206.433	273	67.4667	238.8	79.4333	42.5333	LOC_Os07g31310	unknown		expressed protein	Os.44002.1.S1_at
osa-miR397a	57.2574	40.7792	0	22876.8	96.431	157.239	N	N	N	N	N	N	N	LOC_Os04g03250	transposon		retrotransposon protein, putative, Ty3-gypsy subclass	N
osa-miR397a	57.2574	40.7792	0	22876.8	96.431	157.239	N	N	N	N	N	N	N	LOC_Os05g38410	metabolism and others		L-ascorbate oxidase precursor, putative, expressed	N
osa-miR397b	57.2574	40.7792	0	27337	75.5811	207.373	-0.453652	97.0667	41.2333	92.6667	38.0667	175.4	65.5	LOC_Os05g38420	metabolism and others		L-ascorbate oxidase precursor, putative, expressed	Os.51049.1.S1_at
osa-miR397b	57.2574	40.7792	0	27337	75.5811	207.373	-0.370248	24.9333	88.2333	158.867	29.9	339.567	73.3	LOC_Os01g63200	metabolism and others		L-ascorbate oxidase precursor, putative, expressed	Os.42420.1.S1_at
osa-miR397b	57.2574	40.7792	0	27337	75.5811	207.373	-0.358263	44.7667	52.7	221.267	42.3333	417.533	123.867	LOC_Os01g63180	metabolism and others		L-ascorbate oxidase precursor, putative, expressed	Os.18847.1.S1_at
osa-miR397b	57.2574	40.7792	0	27337	75.5811	207.373	-0.320706	47.1	21.7	56.1	23.9333	18.6667	35.3667	LOC_Os11g48060	cell wall		laccase-22 precursor, putative, expressed	Os.5982.1.S1_at
osa-miR397b	57.2574	40.7792	0	27337	75.5811	207.373	-0.211103	131.8	123.7	83.8667	63.2	3424.83	67.0333	LOC_Os01g62490	metabolism and others		L-ascorbate oxidase precursor, putative, expressed	Os.9615.1.S1_at
osa-miR397b	57.2574	40.7792	0	27337	75.5811	207.373	-0.206326	177.6	69.8	124.8	64.8333	7335.03	76.7667	LOC_Os03g16610	metabolism and others		L-ascorbate oxidase precursor, putative, expressed	Os.5638.1.S1_at
osa-miR397b	57.2574	40.7792	0	27337	75.5811	207.373	-0.051749	33.5333	11.1667	13.7333	62.6333	80.9333	232.767	LOC_Os12g15680	metabolism and others		L-ascorbate oxidase precursor, putative, expressed	OsAffx.7606.1.S1_at
osa-miR397b	57.2574	40.7792	0	27337	75.5811	207.373	0.332088	9301.63	7812.27	2657.67	7906.7	5391.53	1493.73	LOC_Os02g01030	metabolism and others		hsc70-interacting protein, putative, expressed	Os.11705.1.S1_at
osa-miR397b	57.2574	40.7792	0	27337	75.5811	207.373	N	N	N	N	N	N	N	LOC_Os05g38410	metabolism and others		L-ascorbate oxidase precursor, putative, expressed	N
osa-miR396a/b	200.401	312.64	466.616	15.2077	13.0312	125.335	-0.667513	104.2	37.7667	9.86667	46.3	206.8	166.567	LOC_Os12g10180	defense	pollen enriched	NBS-LRR type disease resistance protein Rps1-k-2, putative, expressed	OsAffx.19585.1.S1_at
osa-miR396a/b	200.401	312.64	466.616	15.2077	13.0312	125.335	-0.323405	2145.57	1058.8	1056.73	1470.03	1257.17	1399.27	LOC_Os01g32750	TF	pollen enriched	TBP-associated 59 kDa subunit protein, putative, expressed	Os.11636.1.S1_at
osa-miR396a/b	200.401	312.64	466.616	15.2077	13.0312	125.335	-0.27106	19.0333	4.56667	8.76667	623.233	791.2	7712.53	LOC_Os01g52640	protein degration	pollen enriched	ubiquitin-protein ligase COP1, putative, expressed	Os.27322.1.S1_x_at
osa-miR396a/b	200.401	312.64	466.616	15.2077	13.0312	125.335	-0.126815	17.2333	11.6	5.7	11.9333	6.93333	6.66667	LOC_Os07g40820	unknown	pollen enriched	conserved hypothetical protein	OsAffx.16653.3.A1_at
osa-miR396a/b	200.401	312.64	466.616	15.2077	13.0312	125.335	0.245666	23.7667	10.2	31.8333	21.5	6.93333	41.1333	LOC_Os04g57070	hormone	pollen enriched	jasmonate O-methyltransferase, putative	OsAffx.26643.2.S1_at
osa-miR396a/b	200.401	312.64	466.616	15.2077	13.0312	125.335	0.30472	11.2667	26.1333	48.7	41	27.2	20.3	LOC_Os04g57050	hormone	pollen enriched	jasmonate O-methyltransferase, putative	OsAffx.26643.1.S1_at
osa-miR396a/b	200.401	312.64	466.616	15.2077	13.0312	125.335	0.338973	10.9	4.33333	30.4	7.46667	23.4667	9.43333	LOC_Os01g33430	metabolism and others	pollen enriched	Leucine Rich Repeat family protein	OsAffx.11301.1.S1_at
osa-miR396a/b	200.401	312.64	466.616	15.2077	13.0312	125.335	0.766695	54.9667	96.7333	106.567	60.8333	22.3333	93	LOC_Os06g28060	metabolism and others	pollen enriched	ATP-binding region, ATPase-like domain containing protein, expressed	Os.15845.1.S1_at
osa-miR396d/e	1059.26	829.176	1908.88	10.8627	1985.96	4300.14	-0.762994	31.6333	62.9667	34.9667	114.7	7.3	11.2667	LOC_Os04g48510	TF		transcription activator, putative, expressed	Os.57111.1.S1_at
osa-miR396d/e	1059.26	829.176	1908.88	10.8627	1985.96	4300.14	-0.564877	99.6333	78.2	122.967	728.467	54.6	78.3	LOC_Os04g51190	TF		growth-regulating factor, putative, expressed	Os.9714.2.A1_a_at
osa-miR396d/e	1059.26	829.176	1908.88	10.8627	1985.96	4300.14	-0.558448	1367.2	1632.87	2434.9	2049.03	1312.03	955.133	LOC_Os07g48350	unknown		expressed protein	Os.19006.1.S1_a_at
osa-miR396d/e	1059.26	829.176	1908.88	10.8627	1985.96	4300.14	-0.548598	4.46667	7.16667	41	1047.47	11.6	15.3	LOC_Os03g47140	TF		atGRF2, putative, expressed	Os.22796.1.S1_at
osa-miR396d/e	1059.26	829.176	1908.88	10.8627	1985.96	4300.14	-0.506093	32.8667	79.3667	231.633	316.567	166.333	30.9	LOC_Os02g45570	TF		growth-regulating factor, putative, expressed	Os.47323.1.S1_x_at
osa-miR396d/e	1059.26	829.176	1908.88	10.8627	1985.96	4300.14	-0.498391	89.0667	74.7667	94.5333	731.767	325.6	100.367	LOC_Os11g35030	TF		growth regulating factor protein, putative, expressed	Os.47395.1.S1_at
osa-miR396d/e	1059.26	829.176	1908.88	10.8627	1985.96	4300.14	-0.422978	20.2667	9.16667	62.4667	865.133	449.033	93.4	LOC_Os06g02560	TF		growth-regulating factor, putative, expressed	Os.32618.1.S1_at
osa-miR396d/e	1059.26	829.176	1908.88	10.8627	1985.96	4300.14	-0.392106	40.4333	24.4667	64.2667	3133.73	2656.6	71.2	LOC_Os03g51970	TF		growth-regulating factor 1, putative, expressed	Os.49751.1.S1_at
osa-miR396d/e	1059.26	829.176	1908.88	10.8627	1985.96	4300.14	-0.276302	36.1333	31.3667	67.0667	696.333	895	47.8667	LOC_Os02g53690	TF		atGRF5, putative, expressed	Os.2347.1.S1_a_at
osa-miR396d/e	1059.26	829.176	1908.88	10.8627	1985.96	4300.14	-0.173696	31.3	23.2667	88.6667	334.133	524.567	58.9667	LOC_Os12g29980	TF		atGRF2, putative, expressed	Os.47815.1.A1_at
osa-miR396d/e	1059.26	829.176	1908.88	10.8627	1985.96	4300.14	-0.0076006	10.3	21.2667	44.7667	5	11.9333	7	LOC_Os02g47280	TF		growth-regulating factor, putative, expressed	OsAffx.2987.1.S1_at
osa-miR396d/e	1059.26	829.176	1908.88	10.8627	1985.96	4300.14	0.0147239	1616.53	2112.93	2377.37	1095.77	1541.37	1408.27	LOC_Os01g25330	unknown			Os.5428.1.S1_at
osa-miR396d/e	1059.26	829.176	1908.88	10.8627	1985.96	4300.14	0.0665808	13.6333	14.3667	44.2333	26	43.8667	18.2667	LOC_Os06g10310	TF		growth-regulating factor 1, putative	OsAffx.27547.1.S1_x_at
osa-miR396d/e	1059.26	829.176	1908.88	10.8627	1985.96	4300.14	0.266776	7.33333	34.9667	108.367	15.6667	7.6	41.6667	LOC_Os04g24190	TF		growth-regulating factor 1, putative	OsAffx.28985.2.S1_at
osa-miR398b	0	0	0	39.1056	0	0	0.288387	5804.8	8513.57	5248.5	7562.07	7919.7	2829.3	LOC_Os07g46990	defense		superoxide dismutase 2, putative, expressed	Os.4169.1.S1_at
osa-miR399d	0	0	0	0	0	4.55765	-0.46603	113.767	68.9	53.4667	49.8333	59.7333	39.1667	LOC_Os04g33860	unknown		expressed protein	Os.5413.2.S1_at
osa-miR399d	0	0	0	0	0	4.55765	-0.408745	93.8667	52.9	109.267	22.5333	184.333	32.1333	LOC_Os08g45000	transporting		inorganic phosphate transporter 1-7, putative, expressed	Os.50055.1.S1_at
osa-miR399d	0	0	0	0	0	4.55765	-0.305644	6107.87	1195.07	79.8667	1318.37	712.733	186.767	LOC_Os10g31864	unknown		conserved hypothetical protein	Os.17184.1.S1_at
osa-miR399d	0	0	0	0	0	4.55765	-0.0935417	52.1667	20.2333	15.2667	692.067	8878.27	1130.07	LOC_Os05g48390	protein degration		ubiquitin conjugating enzyme, putative, expressed	Os.15185.1.S1_s_at
osa-miR399d	0	0	0	0	0	4.55765	0.750502	42.4333	34.3667	61.2	33.7667	19.4	76.2667	LOC_Os02g12630	unknown		conserved hypothetical protein	OsAffx.10901.1.S1_at
osa-miR399d	0	0	0	0	0	4.55765	0.998581	152.733	149.567	176.167	96	167.4	1430.67	LOC_Os05g45350	transporting		electron transporter/ heat shock protein binding protein, putative, expressed	Os.15152.1.S1_a_at
osa-miR169h/i/j/k/l/m	0	0	0	8.69014	33.8812	77.48	-0.682376	29.2	28.4	51.8333	8.56667	0.966667	3.2	LOC_Os03g07880	TF		nuclear transcription factor Y subunit A-3, putative, expressed	Os.3426.2.S1_at
osa-miR169h/i/j/k/l/m	0	0	0	8.69014	33.8812	77.48	0.0565273	139.6	68	84.6333	1217.7	1127	153.467	LOC_Os03g44540	TF		nuclear transcription factor Y subunit A-10, putative, expressed	Os.54660.1.S1_at
osa-miR169h/i/j/k/l/m	0	0	0	8.69014	33.8812	77.48	0.0768519	41.8333	49.0667	140.233	19.6333	463.933	8.6	LOC_Os07g06470	TF		nuclear transcription factor Y subunit A-10, putative, expressed	OsAffx.5233.1.S1_at
osa-miR169h/i/j/k/l/m	0	0	0	8.69014	33.8812	77.48	0.167623	81.3667	73.6	183.967	853.367	1692.93	171.833	LOC_Os12g42400	TF		nuclear transcription factor Y subunit A-2, putative, expressed	Os.22707.1.S1_at
osa-miR169h/i/j/k/l/m	0	0	0	8.69014	33.8812	77.48	0.16944	978.667	1108.77	642.333	2539.33	4209.1	1061.53	LOC_Os03g48970	TF		nuclear transcription factor Y subunit A-1, putative, expressed	Os.7928.1.S1_at
osa-miR169h/i/j/k/l/m	0	0	0	8.69014	33.8812	77.48	0.225839	59.0333	50.7667	61.6	173.167	891.667	81.3667	LOC_Os02g53620	TF		nuclear transcription factor Y subunit A-3, putative, expressed	OsAffx.12626.1.S1_at
osa-miR1854-3p	0	13.5931	0	0	0	0	0.388782	47.1	40.0333	38.0333	2.96667	7.1	14.7333	LOC_Os12g25650	unknown	pollen enriched	hypothetical protein	OsAffx.19824.1.S1_at
osa-miR167i	35957.6	2582.68	1739.2	1450.17	9507.58	8759.8	-0.22006	20.3667	62.2	22.5667	10.2667	24.5	34.1333	LOC_Os09g37890	metabolism and others	pollen enriched	serine/threonine-protein kinase receptor precursor, putative	OsAffx.30180.3.S1_at
osa-miR167e	35957.6	2582.68	1739.2	1450.17	9502.36	8757.52	-0.220049	20.3667	62.2	22.5667	10.2667	24.5	34.1333	LOC_Os09g37890	metabolism and others	pollen enriched	serine/threonine-protein kinase receptor precursor, putative	OsAffx.30180.3.S1_at
osa-miR167d	256026	81232.1	25197.3	9414.68	52875.5	305385	-0.148708	28.2333	17.3667	67.1333	17.5	22.2	27.8333	LOC_Os10g37590	unknown		hypothetical protein	OsAffx.20192.1.S1_at
osa-miR167h	255940	81204.9	25197.3	9410.33	52859.8	305273	-0.148684	28.2333	17.3667	67.1333	17.5	22.2	27.8333	LOC_Os10g37590	unknown		hypothetical protein	OsAffx.20192.1.S1_at
osa-miR167j	256026	81232.1	25197.3	9414.68	52846.8	305390	-0.148684	28.2333	17.3667	67.1333	17.5	22.2	27.8333	LOC_Os10g37590	unknown		hypothetical protein	OsAffx.20192.1.S1_at
osa-miR167f	255940	81204.9	25197.3	9410.33	52831.2	305278	-0.148661	28.2333	17.3667	67.1333	17.5	22.2	27.8333	LOC_Os10g37590	unknown		hypothetical protein	OsAffx.20192.1.S1_at
osa-miR167g	268766	81340.8	25154.8	9437.49	52875.5	305314	-0.147692	28.2333	17.3667	67.1333	17.5	22.2	27.8333	LOC_Os10g37590	unknown		hypothetical protein	OsAffx.20192.1.S1_at
osa-miR167i	35957.6	2582.68	1739.2	1450.17	9507.58	8759.8	-0.117343	28.2333	17.3667	67.1333	17.5	22.2	27.8333	LOC_Os10g37590	unknown	pollen enriched	hypothetical protein	OsAffx.20192.1.S1_at
osa-miR167e	35957.6	2582.68	1739.2	1450.17	9502.36	8757.52	-0.117305	28.2333	17.3667	67.1333	17.5	22.2	27.8333	LOC_Os10g37590	unknown	pollen enriched	hypothetical protein	OsAffx.20192.1.S1_at
osa-miR167e	35957.6	2582.68	1739.2	1450.17	9502.36	8757.52	-0.0876529	88.7667	28.5	95.4667	227.667	750.2	555.8	LOC_Os07g29820	defense	pollen enriched	NBS-LRR disease resistance protein, putative, expressed	Os.26923.1.A1_at
osa-miR167i	35957.6	2582.68	1739.2	1450.17	9507.58	8759.8	-0.0874993	88.7667	28.5	95.4667	227.667	750.2	555.8	LOC_Os07g29820	defense	pollen enriched	NBS-LRR disease resistance protein, putative, expressed	Os.26923.1.A1_at
osa-miR167g	268766	81340.8	25154.8	9437.49	52875.5	305314	0.117596	20.3667	62.2	22.5667	10.2667	24.5	34.1333	LOC_Os09g37890	metabolism and others		serine/threonine-protein kinase receptor precursor, putative	OsAffx.30180.3.S1_at
osa-miR167g	268766	81340.8	25154.8	9437.49	52875.5	305314	0.12538	88.7667	28.5	95.4667	227.667	750.2	555.8	LOC_Os07g29820	defense		NBS-LRR disease resistance protein, putative, expressed	Os.26923.1.A1_at
osa-miR167h	255940	81204.9	25197.3	9410.33	52859.8	305273	0.129558	20.3667	62.2	22.5667	10.2667	24.5	34.1333	LOC_Os09g37890	metabolism and others		serine/threonine-protein kinase receptor precursor, putative	OsAffx.30180.3.S1_at
osa-miR167d	256026	81232.1	25197.3	9414.68	52875.5	305385	0.129561	20.3667	62.2	22.5667	10.2667	24.5	34.1333	LOC_Os09g37890	metabolism and others		serine/threonine-protein kinase receptor precursor, putative	OsAffx.30180.3.S1_at
osa-miR167f	255940	81204.9	25197.3	9410.33	52831.2	305278	0.129567	20.3667	62.2	22.5667	10.2667	24.5	34.1333	LOC_Os09g37890	metabolism and others		serine/threonine-protein kinase receptor precursor, putative	OsAffx.30180.3.S1_at
osa-miR167j	256026	81232.1	25197.3	9414.68	52846.8	305390	0.12957	20.3667	62.2	22.5667	10.2667	24.5	34.1333	LOC_Os09g37890	metabolism and others		serine/threonine-protein kinase receptor precursor, putative	OsAffx.30180.3.S1_at
osa-miR167f	255940	81204.9	25197.3	9410.33	52831.2	305278	0.142086	88.7667	28.5	95.4667	227.667	750.2	555.8	LOC_Os07g29820	defense		NBS-LRR disease resistance protein, putative, expressed	Os.26923.1.A1_at
osa-miR167j	256026	81232.1	25197.3	9414.68	52846.8	305390	0.142099	88.7667	28.5	95.4667	227.667	750.2	555.8	LOC_Os07g29820	defense		NBS-LRR disease resistance protein, putative, expressed	Os.26923.1.A1_at
osa-miR167h	255940	81204.9	25197.3	9410.33	52859.8	305273	0.142156	88.7667	28.5	95.4667	227.667	750.2	555.8	LOC_Os07g29820	defense		NBS-LRR disease resistance protein, putative, expressed	Os.26923.1.A1_at
osa-miR167d	256026	81232.1	25197.3	9414.68	52875.5	305385	0.142168	88.7667	28.5	95.4667	227.667	750.2	555.8	LOC_Os07g29820	defense		NBS-LRR disease resistance protein, putative, expressed	Os.26923.1.A1_at
osa-miR159a.1/b	1087.89	584.501	933.232	2049.79	5947.45	7305.91	-0.569338	8090.07	6879.17	890.067	550.767	397.4	894.8	LOC_Os01g59660	TF		transcription factor GAMYB, putative, expressed	Os.2698.3.S1_x_at
osa-miR159a.1/b	1087.89	584.501	933.232	2049.79	5947.45	7305.91	-0.475982	2584.53	891.067	105.3	42.6667	18.1333	47.2333	LOC_Os05g41166	TF		transcription factor GAMYB, putative, expressed	Os.57561.1.S1_at
osa-miR159a.1/b	1087.89	584.501	933.232	2049.79	5947.45	7305.91	-0.368679	12716.2	1790.93	418.9	1092.3	758.033	511.6	LOC_Os06g40330	TF		MYB family transcription factor, putative, expressed	Os.22469.1.S1_at
osa-miR159a.1/b	1087.89	584.501	933.232	2049.79	5947.45	7305.91	0.331148	35.3333	3.1	42.4333	93.1667	30.7	71.9	LOC_Os09g36650	unknown		expressed protein	OsAffx.18014.1.S1_at
osa-miR159a.1/b	1087.89	584.501	933.232	2049.79	5947.45	7305.91	N	N	N	N	N	N	N	LOC_Os01g12700	TF		MYB family transcription factor, putative	N
osa-miR159a.1/b	1087.89	584.501	933.232	2049.79	5947.45	7305.91	N	N	N	N	N	N	N	LOC_Os04g46384	cell cycle		DUO1, putative	N
osa-miR806a	458.059	502.943	339.357	190.097	169.406	100.268	-0.835835	67.9	38.5333	119.133	262.667	1081	1269.67	LOC_Os02g57530	hormone	pollen enriched	ethylene receptor, putative, expressed	Os.8423.1.S1_a_at
osa-miR806c/d/g/h	458.059	502.943	339.357	190.097	172.012	100.268	-0.834324	67.9	38.5333	119.133	262.667	1081	1269.67	LOC_Os02g57530	hormone	pollen enriched	ethylene receptor, putative, expressed	Os.8423.1.S1_a_at
osa-miR806e/f	458.059	530.129	339.357	191.183	172.012	95.7106	-0.82833	67.9	38.5333	119.133	262.667	1081	1269.67	LOC_Os02g57530	hormone	pollen enriched	ethylene receptor, putative, expressed	Os.8423.1.S1_a_at
osa-miR806b	143.143	203.896	127.259	64.0898	44.3061	56.9706	-0.772401	67.9	38.5333	119.133	262.667	1081	1269.67	LOC_Os02g57530	hormone	pollen enriched	ethylene receptor, putative, expressed	Os.8423.1.S1_a_at
osa-miR806b	143.143	203.896	127.259	64.0898	44.3061	56.9706	-0.756115	167.167	72.1	137.933	1127.6	1547.4	346.433	LOC_Os07g48130	transporting	pollen enriched	potassium transporter 9, putative, expressed	Os.13483.1.S1_at
osa-miR806b	143.143	203.896	127.259	64.0898	44.3061	56.9706	-0.729966	997.233	290.667	166	2226.83	1262.1	1358.77	LOC_Os02g34950	metabolism and others	pollen enriched	ATP binding domain 1 family, member B, putative, expressed	Os.5253.1.S1_at
osa-miR806b	143.143	203.896	127.259	64.0898	44.3061	56.9706	-0.673679	211.067	26.3667	52.3	501.8	3510.47	1044.87	LOC_Os02g43370	transposon	pollen enriched	transposon protein, putative, unclassified, expressed	OsAffx.2947.1.S1_at
osa-miR806e/f	458.059	530.129	339.357	191.183	172.012	95.7106	-0.664183	997.233	290.667	166	2226.83	1262.1	1358.77	LOC_Os02g34950	metabolism and others	pollen enriched	ATP binding domain 1 family, member B, putative, expressed	Os.5253.1.S1_at
osa-miR806c/d/g/h	458.059	502.943	339.357	190.097	172.012	100.268	-0.663403	997.233	290.667	166	2226.83	1262.1	1358.77	LOC_Os02g34950	metabolism and others	pollen enriched	ATP binding domain 1 family, member B, putative, expressed	Os.5253.1.S1_at
osa-miR806a	458.059	502.943	339.357	190.097	169.406	100.268	-0.662724	997.233	290.667	166	2226.83	1262.1	1358.77	LOC_Os02g34950	metabolism and others	pollen enriched	ATP binding domain 1 family, member B, putative, expressed	Os.5253.1.S1_at
osa-miR806c/d/g/h	458.059	502.943	339.357	190.097	172.012	100.268	-0.653264	163.333	345.867	88.4	2884.87	1056.23	1260.73	LOC_Os03g29540	protein degration	pollen enriched	peptidase S16, lon N-terminal, putative, expressed	Os.17294.1.S1_a_at
osa-miR806a	458.059	502.943	339.357	190.097	169.406	100.268	-0.651998	163.333	345.867	88.4	2884.87	1056.23	1260.73	LOC_Os03g29540	protein degration	pollen enriched	peptidase S16, lon N-terminal, putative, expressed	Os.17294.1.S1_a_at
osa-miR806e/f	458.059	530.129	339.357	191.183	172.012	95.7106	-0.640548	163.333	345.867	88.4	2884.87	1056.23	1260.73	LOC_Os03g29540	protein degration	pollen enriched	peptidase S16, lon N-terminal, putative, expressed	Os.17294.1.S1_a_at
osa-miR806a	458.059	502.943	339.357	190.097	169.406	100.268	-0.638275	167.167	72.1	137.933	1127.6	1547.4	346.433	LOC_Os07g48130	transporting	pollen enriched	potassium transporter 9, putative, expressed	Os.13483.1.S1_at
osa-miR806b	143.143	203.896	127.259	64.0898	44.3061	56.9706	-0.637669	163.333	345.867	88.4	2884.87	1056.23	1260.73	LOC_Os03g29540	protein degration	pollen enriched	peptidase S16, lon N-terminal, putative, expressed	Os.17294.1.S1_a_at
osa-miR806c/d/g/h	458.059	502.943	339.357	190.097	172.012	100.268	-0.634762	167.167	72.1	137.933	1127.6	1547.4	346.433	LOC_Os07g48130	transporting	pollen enriched	potassium transporter 9, putative, expressed	Os.13483.1.S1_at
osa-miR806e/f	458.059	530.129	339.357	191.183	172.012	95.7106	-0.627355	167.167	72.1	137.933	1127.6	1547.4	346.433	LOC_Os07g48130	transporting	pollen enriched	potassium transporter 9, putative, expressed	Os.13483.1.S1_at
osa-miR806a	458.059	502.943	339.357	190.097	169.406	100.268	-0.584492	211.067	26.3667	52.3	501.8	3510.47	1044.87	LOC_Os02g43370	transposon	pollen enriched	transposon protein, putative, unclassified, expressed	OsAffx.2947.1.S1_at
osa-miR806c/d/g/h	458.059	502.943	339.357	190.097	172.012	100.268	-0.579677	211.067	26.3667	52.3	501.8	3510.47	1044.87	LOC_Os02g43370	transposon	pollen enriched	transposon protein, putative, unclassified, expressed	OsAffx.2947.1.S1_at
osa-miR806e/f	458.059	530.129	339.357	191.183	172.012	95.7106	-0.574013	211.067	26.3667	52.3	501.8	3510.47	1044.87	LOC_Os02g43370	transposon	pollen enriched	transposon protein, putative, unclassified, expressed	OsAffx.2947.1.S1_at
osa-miR806c/d/g/h	458.059	502.943	339.357	190.097	172.012	100.268	-0.492221	21.1667	18.2	7.93333	28.7333	6.93333	63.2333	LOC_Os04g48200	cytochrome P450	pollen enriched	cytochrome P450 87A3, putative, expressed	Os.10723.1.S1_at
osa-miR806a	458.059	502.943	339.357	190.097	169.406	100.268	-0.488413	21.1667	18.2	7.93333	28.7333	6.93333	63.2333	LOC_Os04g48200	cytochrome P450	pollen enriched	cytochrome P450 87A3, putative, expressed	Os.10723.1.S1_at
osa-miR806e/f	458.059	530.129	339.357	191.183	172.012	95.7106	-0.488286	21.1667	18.2	7.93333	28.7333	6.93333	63.2333	LOC_Os04g48200	cytochrome P450	pollen enriched	cytochrome P450 87A3, putative, expressed	Os.10723.1.S1_at
osa-miR806b	143.143	203.896	127.259	64.0898	44.3061	56.9706	-0.346489	2919.53	471.133	47.3	3016.8	1480.03	1312.7	LOC_Os12g40560	TF	pollen enriched	KH domain containing protein, expressed	Os.8370.1.S1_at
osa-miR806b	143.143	203.896	127.259	64.0898	44.3061	56.9706	-0.322864	21.1667	18.2	7.93333	28.7333	6.93333	63.2333	LOC_Os04g48200	cytochrome P450	pollen enriched	cytochrome P450 87A3, putative, expressed	Os.10723.1.S1_at
osa-miR806b	143.143	203.896	127.259	64.0898	44.3061	56.9706	-0.320652	42.0333	19.2	50.2	21.8333	45.7667	39.1333	LOC_Os11g32280	transposon	pollen enriched	retrotransposon protein, putative, unclassified, expressed	OsAffx.31263.1.S1_at
osa-miR806e/f	458.059	530.129	339.357	191.183	172.012	95.7106	-0.242886	42.0333	19.2	50.2	21.8333	45.7667	39.1333	LOC_Os11g32280	transposon	pollen enriched	retrotransposon protein, putative, unclassified, expressed	OsAffx.31263.1.S1_at
osa-miR806a	458.059	502.943	339.357	190.097	169.406	100.268	-0.209813	42.0333	19.2	50.2	21.8333	45.7667	39.1333	LOC_Os11g32280	transposon	pollen enriched	retrotransposon protein, putative, unclassified, expressed	OsAffx.31263.1.S1_at
osa-miR806c/d/g/h	458.059	502.943	339.357	190.097	172.012	100.268	-0.207992	42.0333	19.2	50.2	21.8333	45.7667	39.1333	LOC_Os11g32280	transposon	pollen enriched	retrotransposon protein, putative, unclassified, expressed	OsAffx.31263.1.S1_at
osa-miR806e/f	458.059	530.129	339.357	191.183	172.012	95.7106	-0.182434	2919.53	471.133	47.3	3016.8	1480.03	1312.7	LOC_Os12g40560	TF	pollen enriched	KH domain containing protein, expressed	Os.8370.1.S1_at
osa-miR806c/d/g/h	458.059	502.943	339.357	190.097	172.012	100.268	-0.165149	2919.53	471.133	47.3	3016.8	1480.03	1312.7	LOC_Os12g40560	TF	pollen enriched	KH domain containing protein, expressed	Os.8370.1.S1_at
osa-miR806a	458.059	502.943	339.357	190.097	169.406	100.268	-0.164604	2919.53	471.133	47.3	3016.8	1480.03	1312.7	LOC_Os12g40560	TF	pollen enriched	KH domain containing protein, expressed	Os.8370.1.S1_at
osa-miR806b	143.143	203.896	127.259	64.0898	44.3061	56.9706	-0.117279	3589.4	675.867	140.933	2741.47	1635.63	621	LOC_Os07g39290	DNA repair	pollen enriched	ruvB-like, putative, expressed	Os.54465.1.S1_at
osa-miR806e/f	458.059	530.129	339.357	191.183	172.012	95.7106	-0.0196366	32.1333	11.1	41.5667	2.73333	23.6333	31.9	LOC_Os07g49140	unknown	pollen enriched	expressed protein	OsAffx.22588.1.S1_at
osa-miR806b	143.143	203.896	127.259	64.0898	44.3061	56.9706	-0.0132994	32.1333	11.1	41.5667	2.73333	23.6333	31.9	LOC_Os07g49140	unknown	pollen enriched	expressed protein	OsAffx.22588.1.S1_at
osa-miR806c/d/g/h	458.059	502.943	339.357	190.097	172.012	100.268	0.0133168	32.1333	11.1	41.5667	2.73333	23.6333	31.9	LOC_Os07g49140	unknown	pollen enriched	expressed protein	OsAffx.22588.1.S1_at
osa-miR806a	458.059	502.943	339.357	190.097	169.406	100.268	0.0133314	32.1333	11.1	41.5667	2.73333	23.6333	31.9	LOC_Os07g49140	unknown	pollen enriched	expressed protein	OsAffx.22588.1.S1_at
osa-miR806e/f	458.059	530.129	339.357	191.183	172.012	95.7106	0.0982164	3589.4	675.867	140.933	2741.47	1635.63	621	LOC_Os07g39290	DNA repair	pollen enriched	ruvB-like, putative, expressed	Os.54465.1.S1_at
osa-miR806a	458.059	502.943	339.357	190.097	169.406	100.268	0.119253	3589.4	675.867	140.933	2741.47	1635.63	621	LOC_Os07g39290	DNA repair	pollen enriched	ruvB-like, putative, expressed	Os.54465.1.S1_at
osa-miR806c/d/g/h	458.059	502.943	339.357	190.097	172.012	100.268	0.119692	3589.4	675.867	140.933	2741.47	1635.63	621	LOC_Os07g39290	DNA repair	pollen enriched	ruvB-like, putative, expressed	Os.54465.1.S1_at
osa-miR806b	143.143	203.896	127.259	64.0898	44.3061	56.9706	0.301338	22828.8	19632.6	4954.9	20493.1	13855.2	9006.57	LOC_Os08g44450	protein synthesis	pollen enriched	60S ribosomal protein L10a-1, putative, expressed	Os.12334.1.S1_x_at
osa-miR806e/f	458.059	530.129	339.357	191.183	172.012	95.7106	0.323945	547.5	14326.2	47871.7	74.0667	13.1667	171.5	LOC_Os12g44350	cell skeleton	pollen enriched	actin-1, putative, expressed	Os.6379.1.S1_at
osa-miR806c/d/g/h	458.059	502.943	339.357	190.097	172.012	100.268	0.3309	547.5	14326.2	47871.7	74.0667	13.1667	171.5	LOC_Os12g44350	cell skeleton	pollen enriched	actin-1, putative, expressed	Os.6379.1.S1_at
osa-miR806a	458.059	502.943	339.357	190.097	169.406	100.268	0.331849	547.5	14326.2	47871.7	74.0667	13.1667	171.5	LOC_Os12g44350	cell skeleton	pollen enriched	actin-1, putative, expressed	Os.6379.1.S1_at
osa-miR806b	143.143	203.896	127.259	64.0898	44.3061	56.9706	0.400659	547.5	14326.2	47871.7	74.0667	13.1667	171.5	LOC_Os12g44350	cell skeleton	pollen enriched	actin-1, putative, expressed	Os.6379.1.S1_at
osa-miR806a	458.059	502.943	339.357	190.097	169.406	100.268	0.432337	22828.8	19632.6	4954.9	20493.1	13855.2	9006.57	LOC_Os08g44450	protein synthesis	pollen enriched	60S ribosomal protein L10a-1, putative, expressed	Os.12334.1.S1_x_at
osa-miR806c/d/g/h	458.059	502.943	339.357	190.097	172.012	100.268	0.432787	22828.8	19632.6	4954.9	20493.1	13855.2	9006.57	LOC_Os08g44450	protein synthesis	pollen enriched	60S ribosomal protein L10a-1, putative, expressed	Os.12334.1.S1_x_at
osa-miR806e/f	458.059	530.129	339.357	191.183	172.012	95.7106	0.438158	22828.8	19632.6	4954.9	20493.1	13855.2	9006.57	LOC_Os08g44450	protein synthesis	pollen enriched	60S ribosomal protein L10a-1, putative, expressed	Os.12334.1.S1_x_at
osa-miR806e/f	458.059	530.129	339.357	191.183	172.012	95.7106	0.655284	22.2667	15.6667	18.4667	7.23333	5.9	14.1667	LOC_Os12g27760	protein degration	pollen enriched	F-box domain containing protein	OsAffx.19858.2.S1_at
osa-miR806b	143.143	203.896	127.259	64.0898	44.3061	56.9706	0.676716	22.2667	15.6667	18.4667	7.23333	5.9	14.1667	LOC_Os12g27760	protein degration	pollen enriched	F-box domain containing protein	OsAffx.19858.2.S1_at
osa-miR806c/d/g/h	458.059	502.943	339.357	190.097	172.012	100.268	0.679935	22.2667	15.6667	18.4667	7.23333	5.9	14.1667	LOC_Os12g27760	protein degration	pollen enriched	F-box domain containing protein	OsAffx.19858.2.S1_at
osa-miR806a	458.059	502.943	339.357	190.097	169.406	100.268	0.682329	22.2667	15.6667	18.4667	7.23333	5.9	14.1667	LOC_Os12g27760	protein degration	pollen enriched	F-box domain containing protein	OsAffx.19858.2.S1_at
osa-miR806a	458.059	502.943	339.357	190.097	169.406	100.268	0.83806	693.8	2432.23	898.267	42.4	200.1	9.33333	LOC_Os10g35500	metabolism and others	pollen enriched	epoxide hydrolase, putative, expressed	Os.48028.1.S1_x_at
osa-miR806c/d/g/h	458.059	502.943	339.357	190.097	172.012	100.268	0.838264	693.8	2432.23	898.267	42.4	200.1	9.33333	LOC_Os10g35500	metabolism and others	pollen enriched	epoxide hydrolase, putative, expressed	Os.48028.1.S1_x_at
osa-miR806e/f	458.059	530.129	339.357	191.183	172.012	95.7106	0.86142	693.8	2432.23	898.267	42.4	200.1	9.33333	LOC_Os10g35500	metabolism and others	pollen enriched	epoxide hydrolase, putative, expressed	Os.48028.1.S1_x_at
osa-miR806b	143.143	203.896	127.259	64.0898	44.3061	56.9706	0.931778	693.8	2432.23	898.267	42.4	200.1	9.33333	LOC_Os10g35500	metabolism and others	pollen enriched	epoxide hydrolase, putative, expressed	Os.48028.1.S1_x_at
osa-miR1431	0	0	0	0	0	2.27882	0.864972	44.2667	55.5	64.1667	468.733	96	831.467	LOC_Os07g35540	signalling		TKL_IRAK_DUF26-lc.19 - DUF26 kinases have homology to DUF26 containing loci, expressed	OsAffx.5535.1.S1_x_at
osa-miR1431	0	0	0	0	0	2.27882	N	N	N	N	N	N	N	LOC_Os03g19059	cell cycle		anaphase-promoting complex subunit 11, putative, expressed	N
osa-miR1431	0	0	0	0	0	2.27882	N	N	N	N	N	N	N	LOC_Os05g08200	transposon		retrotransposon protein, putative, unclassified	N
osa-miR444d.3	0	13.5931	0	1.08627	5.21249	9.11529	-0.502379	45.3	19.3333	22.2333	23.2333	16.7	21.7	LOC_Os11g42030	unknown		expressed protein	Os.54118.1.A1_at
osa-miR444d.3	0	13.5931	0	1.08627	5.21249	9.11529	-0.306412	6530.7	1624.47	299	854.9	793.033	261.9	LOC_Os03g04970	metabolism and others		chaperonin CPN60-1, mitochondrial precursor, putative, expressed	Os.8911.1.S1_at
osa-miR444d.3	0	13.5931	0	1.08627	5.21249	9.11529	-0.292025	1.23333	1.73333	5.13333	20.5333	12.0333	6.6	LOC_Os02g49840	TF		OsMADS57 - MADS-box family gene with MIKCc type-box, expressed	OsAffx.12568.1.S1_at
osa-miR444d.3	0	13.5931	0	1.08627	5.21249	9.11529	0.197752	35.5333	27.8333	141.633	60.6	23.1	366.2	LOC_Os04g13080	transposon		retrotransposon, putative, centromere-specific	Os.53842.1.S2_at
osa-miR444d.3	0	13.5931	0	1.08627	5.21249	9.11529	0.291898	120.733	69.9	18.8	55.0667	71.1333	141.733	LOC_Os09g37460	hormone		OsSAUR51 - Auxin-responsive SAUR gene family member, expressed	OsAffx.18028.1.S1_at
osa-miR444d.3	0	13.5931	0	1.08627	5.21249	9.11529	N	N	N	N	N	N	N	LOC_Os09g14180	transposon		retrotransposon protein, putative, unclassified	N
osa-miR2090	0	122.337	169.678	21.7253	13.0312	70.6435	-0.6974	1018.47	130.133	16.5	510.067	2375.47	493.867	LOC_Os04g25560	protein degration	pollen enriched	serine carboxypeptidase 1 precursor, putative, expressed	Os.8411.1.S1_at
osa-miR809a/b/c/d/g	0	0	0	0	2.60624	0	-0.569637	58.5	62.7667	77.3333	37.5667	32.6	44.9667	LOC_Os04g02640	metabolism and others		3-ketoacyl-CoA synthase, putative, expressed	Os.50130.1.S1_at
osa-miR809a/b/c/d/g	0	0	0	0	2.60624	0	-0.419144	59.6667	58.1	45.6	32.6333	36.9667	82.4333	LOC_Os01g66740	signaling		inactive receptor kinase At1g27190 precursor, putative	OsAffx.23947.1.S1_at
osa-miR809a/b/c/d/g	0	0	0	0	2.60624	0	-0.401969	25.4667	78.8	129.6	119.767	27.5333	24.5	LOC_Os04g32610	unknown		expressed protein	OsAffx.27622.1.S1_x_at
osa-miR809a/b/c/d/g	0	0	0	0	2.60624	0	-0.389936	291.767	213.167	64.0667	213.833	92.6	105.733	LOC_Os01g68230	unknown		expressed protein	Os.47795.1.S1_at
osa-miR809a/b/c/d/g	0	0	0	0	2.60624	0	-0.388193	4286.2	4530.8	1177.6	1602.3	868.133	889.1	LOC_Os01g34620	metabolism and others		OsGrx_S15.1 - glutaredoxin subgroup II, expressed	Os.37652.2.S1_at
osa-miR809a/b/c/d/g	0	0	0	0	2.60624	0	-0.301147	87.9	69.3	148.8	50.3333	56.8333	62.2333	LOC_Os09g12230	protein degration		ubiquitin-conjugating enzyme E2-17 kDa, putative, expressed	OsAffx.17659.1.S1_at
osa-miR809a/b/c/d/g	0	0	0	0	2.60624	0	-0.286616	7276.4	9713.03	2285.47	4428.67	2651.2	1138.6	LOC_Os12g14080	unknown		expressed protein	Os.12353.1.S1_at
osa-miR809a/b/c/d/g	0	0	0	0	2.60624	0	-0.271989	5.06667	9.83333	49.9	12.9667	5.13333	6.06667	LOC_Os04g49160	TF		RING-H2 finger protein ATL2L, putative, expressed	Os.17716.1.S1_at
osa-miR809a/b/c/d/g	0	0	0	0	2.60624	0	-0.220584	264	104.267	414.033	56.9667	64.4333	6868.73	LOC_Os08g05620	cytochrome P450		cytochrome P450 89A2, putative, expressed	Os.10200.1.S1_at
osa-miR809a/b/c/d/g	0	0	0	0	2.60624	0	-0.205551	4.2	30.4	26.5	11.3333	5.8	2138.3	LOC_Os03g56930	cell wall		protein app1, putative, expressed	Os.14921.1.S1_at
osa-miR809a/b/c/d/g	0	0	0	0	2.60624	0	-0.203448	387.533	105.867	65.7333	188.5	176.167	1392.83	LOC_Os05g43650	unknown		expressed protein	Os.27836.3.A1_at
osa-miR809a/b/c/d/g	0	0	0	0	2.60624	0	-0.192993	18.8	56.5667	31.7667	69.9333	107.2	8688.57	LOC_Os12g32610	unknown		expressed protein	OsAffx.31986.1.S1_at
osa-miR809a/b/c/d/g	0	0	0	0	2.60624	0	-0.191143	10.9	8.66667	51.6667	21.6333	31.5	940.067	LOC_Os07g11790	metabolism and others		terpene synthase 7, putative, expressed	OsAffx.28405.2.S1_x_at
osa-miR809a/b/c/d/g	0	0	0	0	2.60624	0	-0.188109	40.5333	60.9333	28.5333	53.6667	43.7333	68.7	LOC_Os12g16290	metabolism and others		isoflavone reductase, putative, expressed	Os.52396.1.S1_at
osa-miR809a/b/c/d/g	0	0	0	0	2.60624	0	0.0839277	67.8333	53.6667	29.3333	363.1	767.567	2384.57	LOC_Os10g39520	defense		MLO domain containing protein, putative, expressed	Os.2653.1.S1_at
osa-miR809a/b/c/d/g	0	0	0	0	2.60624	0	0.250615	29.3	51.5667	121.867	34.5	78.9333	51.9667	LOC_Os03g40600	cytochrome P450		cytochrome P450 78A11, putative, expressed	OsAffx.13267.1.S1_at
osa-miR809a/b/c/d/g	0	0	0	0	2.60624	0	0.253427	9.7	9.06667	20.4333	3.03333	20.3	29.2667	LOC_Os06g19990	metabolism and others		GPI-anchored protein, putative, expressed	OsAffx.22799.1.S1_at
osa-miR809a/b/c/d/g	0	0	0	0	2.60624	0	0.347652	1799.93	2213.23	1648.97	1895.7	2169.3	2237.77	LOC_Os08g36840	metabolism and others		glycoprotein 3-alpha-L-fucosyltransferase A, putative, expressed	Os.26473.1.S1_at
osa-miR809a/b/c/d/g	0	0	0	0	2.60624	0	0.822444	12.2	36.8667	36.4333	4.83333	67.9667	22.9	LOC_Os08g08160	unknown		expressed protein	OsAffx.16892.1.S1_at
osa-miR809a/b/c/d/g	0	0	0	0	2.60624	0	0.85395	80.7	74.9667	45.7333	3235.53	5791.03	90.4667	LOC_Os09g34250	hormone		indole-3-acetate beta-glucosyltransferase, putative, expressed	Os.48216.1.S1_at
osa-miR809a/b/c/d/g	0	0	0	0	2.60624	0	0.858327	26.0667	113.033	110.733	174.233	1885.7	1067.33	LOC_Os03g09880	hormone		AIR12, putative, expressed	Os.49607.1.S1_at
osa-miR809a/b/c/d/g	0	0	0	0	2.60624	0	0.99886	6.23333	11.8333	37.7667	11.8667	736.633	38.5333	LOC_Os04g58070	protein degration		aspartic proteinase nepenthesin-2 precursor, putative, expressed	OsAffx.14464.1.S1_x_at
osa-miR442	0	13.5931	0	0	2.60624	4.55765	0.69508	895.8	1442.53	642.867	348.033	344.5	322.7	LOC_Os01g56900	unknown	pollen enriched	expressed protein	Os.10706.1.S1_a_at
osa-miR2106	143.143	163.117	42.4196	3.2588	0	9.11529	0.168851	122.667	176.767	236	173.767	101.2	93.9	LOC_Os04g52560	transposon	pollen enriched	transposon protein, putative, unclassified, expressed	Os.53329.1.S1_x_at
osa-miR2106	143.143	163.117	42.4196	3.2588	0	9.11529	N	N	N	N	N	N	N	LOC_Os01g01320	transposon	pollen enriched	retrotransposon protein, putative, unclassified	N
osa-miR1863	0	27.1861	0	0	0	2.27882	0.00803318	940.8	441.3	902.333	11.3667	63.9	84.1667	LOC_Os10g37090	unknown	pollen enriched	expressed protein	Os.18362.1.S1_at
osa-miR1863	0	27.1861	0	0	0	2.27882	0.238188	411.567	392.167	571.133	121.767	68.6	90.2333	LOC_Os05g13804	unknown	pollen enriched	expressed protein	Os.29803.1.S1_x_at
osa-miR1863	0	27.1861	0	0	0	2.27882	N	N	N	N	N	N	N	LOC_Os01g43340	transposon	pollen enriched	retrotransposon protein, putative, unclassified	N
osa-miR1439	0	0	0	0	2.60624	0	-0.449841	4867.7	5932.03	6521.7	2216.83	2393.6	2839.87	LOC_Os08g30790	defense		hypersensitive-induced response protein, putative, expressed	Os.12619.1.S1_at
osa-miR1439	0	0	0	0	2.60624	0	-0.408059	101.067	117.767	272.433	181.533	95.1667	138.633	LOC_Os09g15639	unknown		expressed protein	Os.36453.1.S1_at
osa-miR1439	0	0	0	0	2.60624	0	-0.353693	69.8333	144.533	20.3667	6.3	9.23333	296.1	LOC_Os12g21784	unknown		expressed protein	Os.14684.1.S1_at
osa-miR1439	0	0	0	0	2.60624	0	-0.321461	182.467	90.5667	160.1	165.467	83.9333	42.2667	LOC_Os07g28260	unknown		expressed protein	Os.24715.4.S1_at
osa-miR1439	0	0	0	0	2.60624	0	-0.280389	143.933	88.1667	235.933	105.3	109.7	159.5	LOC_Os06g18980	unknown		expressed protein	OsAffx.27700.1.S1_at
osa-miR1439	0	0	0	0	2.60624	0	-0.239127	171.2	392.7	3353.9	82.3333	73.8333	179	LOC_Os12g21860	unknown		expressed protein	Os.23213.1.S1_at
osa-miR1439	0	0	0	0	2.60624	0	-0.226327	236.433	5419.47	49985.1	6.43333	10.9667	5.53333	LOC_Os02g05670	unknown		expressed protein	OsAffx.24114.2.S1_at
osa-miR1439	0	0	0	0	2.60624	0	-0.208398	101.9	65.0667	75.1333	19.5333	17.0333	5571.27	LOC_Os02g22100	protein degration		rhomboid family protein, expressed	Os.11736.1.S1_at
osa-miR1439	0	0	0	0	2.60624	0	0.0246532	3589.4	675.867	140.933	2741.47	1635.63	621	LOC_Os07g39290	DNA repair		ruvB-like, putative, expressed	Os.54465.1.S1_at
osa-miR1439	0	0	0	0	2.60624	0	0.787754	73.3	84.8333	176.8	44.4333	232.1	70.8667	LOC_Os01g13560	metabolism and others		plant integral membrane protein TIGR01569 containing protein, expressed	Os.22846.1.A1_at
osa-miR1439	0	0	0	0	2.60624	0	0.958295	164.833	78.9333	141.567	571.167	2088.93	565.233	LOC_Os03g09230	metabolism and others		xylogen protein 1, putative, expressed	Os.51190.1.S1_at
osa-miR1439	0	0	0	0	2.60624	0	0.959105	211.067	26.3667	52.3	501.8	3510.47	1044.87	LOC_Os02g43370	transposon		transposon protein, putative, unclassified, expressed	OsAffx.2947.1.S1_at
osa-miR1439	0	0	0	0	2.60624	0	0.968098	229.6	204	237.133	209.367	526.367	290.833	LOC_Os02g09990	defense		TMV response-related gene product, putative, expressed	Os.55519.1.S1_at
osa-miR1439	0	0	0	0	2.60624	0	0.999293	167.067	188.033	197.233	158.667	3610.5	49.5333	LOC_Os07g42626	defense		STRUBBELIG-RECEPTOR FAMILY 6 precursor, putative, expressed	Os.42801.1.S1_at
osa-miR396c	314.916	108.744	42.4196	0	2.60624	180.027	-0.799834	11.2667	26.1333	48.7	41	27.2	20.3	LOC_Os04g57050	hormone		jasmonate O-methyltransferase, putative	OsAffx.26643.1.S1_at
osa-miR396c	314.916	108.744	42.4196	0	2.60624	180.027	-0.421583	1771.1	180.567	134.533	4716.47	6791.47	2635.33	LOC_Os04g56740	signaling		IQ calmodulin-binding motif family protein, expressed	Os.5514.1.S1_at
osa-miR396c	314.916	108.744	42.4196	0	2.60624	180.027	-0.373768	10.9	4.33333	30.4	7.46667	23.4667	9.43333	LOC_Os01g33430	metabolism and others		Leucine Rich Repeat family protein	OsAffx.11301.1.S1_at
osa-miR396c	314.916	108.744	42.4196	0	2.60624	180.027	0.0206694	898.7	2328.47	454.6	3885.47	2376.9	7596.93	LOC_Os10g32680	unknown		expressed protein	Os.17506.1.S1_at
osa-miR396c	314.916	108.744	42.4196	0	2.60624	180.027	0.126751	104.2	37.7667	9.86667	46.3	206.8	166.567	LOC_Os12g10180	defense		NBS-LRR type disease resistance protein Rps1-k-2, putative, expressed	OsAffx.19585.1.S1_at
osa-miR396c	314.916	108.744	42.4196	0	2.60624	180.027	0.217844	19.0333	4.56667	8.76667	623.233	791.2	7712.53	LOC_Os01g52640	protein degration		ubiquitin-protein ligase COP1, putative, expressed	Os.27322.1.S1_x_at
osa-miR396c	314.916	108.744	42.4196	0	2.60624	180.027	0.345931	23.7667	10.2	31.8333	21.5	6.93333	41.1333	LOC_Os04g57070	hormone		jasmonate O-methyltransferase, putative	OsAffx.26643.2.S1_at
osa-miR396c	314.916	108.744	42.4196	0	2.60624	180.027	0.419763	107.767	6.5	19.0667	105.467	4.9	43.3333	LOC_Os05g10580	cell cycle		cullin-1, putative, expressed	OsAffx.4294.1.S1_at
osa-miR396c	314.916	108.744	42.4196	0	2.60624	180.027	0.743539	2145.57	1058.8	1056.73	1470.03	1257.17	1399.27	LOC_Os01g32750	TF		TBP-associated 59 kDa subunit protein, putative, expressed	Os.11636.1.S1_at
osa-miR444a/d.2	171.772	67.9653	169.678	20.6391	52.1249	63.807	-0.694967	1.23333	1.73333	5.13333	20.5333	12.0333	6.6	LOC_Os02g49840	TF	pollen enriched	OsMADS57 - MADS-box family gene with MIKCc type-box, expressed	OsAffx.12568.1.S1_at
osa-miR444e	171.772	67.9653	169.678	18.4665	44.3061	43.2976	-0.671673	1.23333	1.73333	5.13333	20.5333	12.0333	6.6	LOC_Os02g49840	TF	pollen enriched	OsMADS57 - MADS-box family gene with MIKCc type-box, expressed	OsAffx.12568.1.S1_at
osa-miR444e	171.772	67.9653	169.678	18.4665	44.3061	43.2976	-0.576447	419.733	301.867	274.733	499.2	524.767	418.3	LOC_Os08g06510	TF	pollen enriched	zinc finger, C3HC4 type family protein, expressed	Os.25378.1.S1_at
osa-miR444a/d.2	171.772	67.9653	169.678	20.6391	52.1249	63.807	-0.566467	419.733	301.867	274.733	499.2	524.767	418.3	LOC_Os08g06510	TF	pollen enriched	zinc finger, C3HC4 type family protein, expressed	Os.25378.1.S1_at
osa-miR444a/d.2	171.772	67.9653	169.678	20.6391	52.1249	63.807	-0.527702	54.4	55.0667	20.3667	144.667	366.333	71.0667	LOC_Os08g33479	unknown	pollen enriched	expressed protein	Os.54324.1.S1_at
osa-miR444e	171.772	67.9653	169.678	18.4665	44.3061	43.2976	-0.523154	54.4	55.0667	20.3667	144.667	366.333	71.0667	LOC_Os08g33479	unknown	pollen enriched	expressed protein	Os.54324.1.S1_at
osa-miR444a/d.2	171.772	67.9653	169.678	20.6391	52.1249	63.807	0.236131	83.0333	36.6	168.433	138.4	96.4333	76.7	LOC_Os04g51350	PPR repeat	pollen enriched	pentatricopeptide repeat protein PPR1106-17, putative, expressed	Os.50298.1.S1_at
osa-miR444e	171.772	67.9653	169.678	18.4665	44.3061	43.2976	0.250089	83.0333	36.6	168.433	138.4	96.4333	76.7	LOC_Os04g51350	PPR repeat	pollen enriched	pentatricopeptide repeat protein PPR1106-17, putative, expressed	Os.50298.1.S1_at
osa-miR444e	171.772	67.9653	169.678	18.4665	44.3061	43.2976	0.251846	25.6	57.2333	47.6	6.66667	15.3	53.1333	LOC_Os08g33488	TF	pollen enriched	OsMADS23 - MADS-box family gene with MIKCc type-box, expressed	Os.50641.2.S1_a_at
osa-miR444a/d.2	171.772	67.9653	169.678	20.6391	52.1249	63.807	0.292335	25.6	57.2333	47.6	6.66667	15.3	53.1333	LOC_Os08g33488	TF	pollen enriched	OsMADS23 - MADS-box family gene with MIKCc type-box, expressed	Os.50641.2.S1_a_at
osa-miR444a/d.2	171.772	67.9653	169.678	20.6391	52.1249	63.807	0.601033	422.2	1862.6	7820.07	194.933	99.2	135.233	LOC_Os02g44380	metabolism and others	pollen enriched	beige/BEACH domain containing protein, expressed	OsAffx.24722.1.S1_at
osa-miR444e	171.772	67.9653	169.678	18.4665	44.3061	43.2976	0.617291	422.2	1862.6	7820.07	194.933	99.2	135.233	LOC_Os02g44380	metabolism and others	pollen enriched	beige/BEACH domain containing protein, expressed	OsAffx.24722.1.S1_at
osa-miR444a/d.2	171.772	67.9653	169.678	20.6391	52.1249	63.807	N	N	N	N	N	N	N	LOC_Os07g14514	transposon	pollen enriched	retrotransposon protein, putative, unclassified, expressed	N
osa-miR444e	171.772	67.9653	169.678	18.4665	44.3061	43.2976	N	N	N	N	N	N	N	LOC_Os07g14514	transposon	pollen enriched	retrotransposon protein, putative, unclassified, expressed	N
osa-miR444f	0	13.5931	0	1.08627	2.60624	0	-0.659875	83.0333	36.6	168.433	138.4	96.4333	76.7	LOC_Os04g51350	PPR repeat	pollen enriched	pentatricopeptide repeat protein PPR1106-17, putative, expressed	Os.50298.1.S1_at
osa-miR444f	0	13.5931	0	1.08627	2.60624	0	-0.374134	419.733	301.867	274.733	499.2	524.767	418.3	LOC_Os08g06510	TF	pollen enriched	zinc finger, C3HC4 type family protein, expressed	Os.25378.1.S1_at
osa-miR444f	0	13.5931	0	1.08627	2.60624	0	-0.300873	1.23333	1.73333	5.13333	20.5333	12.0333	6.6	LOC_Os02g49840	TF	pollen enriched	OsMADS57 - MADS-box family gene with MIKCc type-box, expressed	OsAffx.12568.1.S1_at
osa-miR444f	0	13.5931	0	1.08627	2.60624	0	-0.266827	9.1	50	1559.37	88.0667	359	30.3	LOC_Os02g36924	TF	pollen enriched	OsMADS27 - MADS-box family gene with MIKCc type-box, expressed	Os.49762.2.S1_a_at
osa-miR444f	0	13.5931	0	1.08627	2.60624	0	-0.178305	191.1	139.533	138.633	372.3	1222.93	530.133	LOC_Os04g38780	TF	pollen enriched	transcription factor, putative, expressed	Os.17334.1.S1_s_at
osa-miR444f	0	13.5931	0	1.08627	2.60624	0	-0.0556041	54.4	55.0667	20.3667	144.667	366.333	71.0667	LOC_Os08g33479	unknown	pollen enriched	expressed protein	Os.54324.1.S1_at
osa-miR444f	0	13.5931	0	1.08627	2.60624	0	0.228437	908.5	598.333	415.1	209.867	303.767	135.433	LOC_Os02g34080	cell skeleton	pollen enriched	myosin, putative, expressed	Os.17974.1.S1_at
osa-miR444f	0	13.5931	0	1.08627	2.60624	0	0.410077	25.6	57.2333	47.6	6.66667	15.3	53.1333	LOC_Os08g33488	TF	pollen enriched	OsMADS23 - MADS-box family gene with MIKCc type-box, expressed	Os.50641.2.S1_a_at
osa-miR444f	0	13.5931	0	1.08627	2.60624	0	N	N	N	N	N	N	N	LOC_Os07g14514	transposon	pollen enriched	retrotransposon protein, putative, unclassified, expressed	N
osa-miR444b/c.2	543.945	462.164	169.678	22.8116	179.831	252.949	-0.865508	1.23333	1.73333	5.13333	20.5333	12.0333	6.6	LOC_Os02g49840	TF	pollen enriched	OsMADS57 - MADS-box family gene with MIKCc type-box, expressed	OsAffx.12568.1.S1_at
osa-miR444b/c.2	543.945	462.164	169.678	22.8116	179.831	252.949	-0.706698	83.0333	36.6	168.433	138.4	96.4333	76.7	LOC_Os04g51350	PPR repeat	pollen enriched	pentatricopeptide repeat protein PPR1106-17, putative, expressed	Os.50298.1.S1_at
osa-miR444b/c.2	543.945	462.164	169.678	22.8116	179.831	252.949	-0.382032	54.4	55.0667	20.3667	144.667	366.333	71.0667	LOC_Os08g33479	unknown	pollen enriched	expressed protein	Os.54324.1.S1_at
osa-miR444b/c.2	543.945	462.164	169.678	22.8116	179.831	252.949	-0.374025	419.733	301.867	274.733	499.2	524.767	418.3	LOC_Os08g06510	TF	pollen enriched	zinc finger, C3HC4 type family protein, expressed	Os.25378.1.S1_at
osa-miR444b/c.2	543.945	462.164	169.678	22.8116	179.831	252.949	-0.370251	191.1	139.533	138.633	372.3	1222.93	530.133	LOC_Os04g38780	TF	pollen enriched	transcription factor, putative, expressed	Os.17334.1.S1_s_at
osa-miR444b/c.2	543.945	462.164	169.678	22.8116	179.831	252.949	-0.341923	9.1	50	1559.37	88.0667	359	30.3	LOC_Os02g36924	TF	pollen enriched	OsMADS27 - MADS-box family gene with MIKCc type-box, expressed	Os.49762.2.S1_a_at
osa-miR444b/c.2	543.945	462.164	169.678	22.8116	179.831	252.949	0.428581	25.6	57.2333	47.6	6.66667	15.3	53.1333	LOC_Os08g33488	TF	pollen enriched	OsMADS23 - MADS-box family gene with MIKCc type-box, expressed	Os.50641.2.S1_a_at
osa-miR444b/c.2	543.945	462.164	169.678	22.8116	179.831	252.949	N	N	N	N	N	N	N	LOC_Os07g14514	transposon	pollen enriched	retrotransposon protein, putative, unclassified, expressed	N
osa-miR529b	143.143	54.3722	42.4196	0	237.168	173.191	-0.397613	20.3333	48	283.933	9.73333	10.5667	11.3	LOC_Os09g31438	TF		OsSPL17 - SBP-box gene family member, expressed	OsAffx.30110.1.S1_at
osa-miR529b	143.143	54.3722	42.4196	0	237.168	173.191	-0.353997	35.3	66.3	2069.63	35.9333	36.6333	93.5333	LOC_Os04g51830	transporting		cation transporter HKT7, putative, expressed	Os.50365.1.S1_at
osa-miR529b	143.143	54.3722	42.4196	0	237.168	173.191	-0.328914	13	103.8	77.2	94.0667	98.2333	33.1333	LOC_Os08g39890	TF		OsSPL14 - SBP-box gene family member, expressed	Os.6636.1.S1_at
osa-miR529b	143.143	54.3722	42.4196	0	237.168	173.191	0.104368	1058.3	282.733	1440.97	259.233	948.7	80.7667	LOC_Os04g28420	metabolism and others		peptidyl-prolyl isomerase, putative, expressed	Os.25639.1.S1_at
osa-miR529b	143.143	54.3722	42.4196	0	237.168	173.191	0.577616	102.4	358.8	41.0667	348.733	1103.53	227.3	LOC_Os01g69830	TF		OsSPL2 - SBP-box gene family member, expressed	Os.11203.1.S1_at
osa-miR529b	143.143	54.3722	42.4196	0	237.168	173.191	0.731722	14.9667	41.8333	17.1	9.6	99.1667	33.2333	LOC_Os08g41940	TF		OsSPL16 - SBP-box gene family member, expressed	Os.56157.1.A1_at
osa-miR529b	143.143	54.3722	42.4196	0	237.168	173.191	N	N	N	N	N	N	N	LOC_Os09g32944	TF		OsSPL18 - SBP-box gene family member, expressed	N
osa-miR1425	114.515	421.385	1484.69	366.072	364.874	464.88	-0.445416	219.9	198.1	39.9	525	119.333	53.1667	LOC_Os10g35230	PPR repeat	pollen enriched	rf1 protein, mitochondrial precursor, putative, expressed	Os.46057.1.S1_at
osa-miR1425	114.515	421.385	1484.69	366.072	364.874	464.88	-0.357991	454.633	254.833	208.967	313.267	192.1	61.1667	LOC_Os08g01650	PPR repeat	pollen enriched	rf1 protein, mitochondrial precursor, putative, expressed	Os.53118.1.S1_at
osa-miR1425	114.515	421.385	1484.69	366.072	364.874	464.88	-0.25904	19.7	10.5667	13.1	68.0333	16.5333	26.1333	LOC_Os08g01640	PPR repeat	pollen enriched	rf1 protein, mitochondrial precursor, putative, expressed	Os.49986.1.S1_at
osa-miR1425	114.515	421.385	1484.69	366.072	364.874	464.88	-0.0127919	14.5667	15.3	30.1333	19.8	73.6333	79.1	LOC_Os01g61190	vesicling	pollen enriched	exo70 exocyst complex subunit, putative, expressed	Os.14101.1.S1_at
osa-miR1425	114.515	421.385	1484.69	366.072	364.874	464.88	0.0384261	257.033	467.2	240.533	189.767	90.9333	73.5333	LOC_Os10g35240	PPR repeat	pollen enriched	rf1 protein, mitochondrial precursor, putative, expressed	Os.46899.1.S1_at
osa-miR1425	114.515	421.385	1484.69	366.072	364.874	464.88	0.125531	205.7	194.867	170.733	66.3333	14.3667	203.533	LOC_Os10g35640	PPR repeat	pollen enriched	rf1 protein, mitochondrial precursor, putative, expressed	Os.46518.1.S1_at
osa-miR1425	114.515	421.385	1484.69	366.072	364.874	464.88	0.824224	3.43333	6.13333	8.3	2.46667	2.56667	4.76667	LOC_Os08g17970	unknown	pollen enriched	hypothetical protein	OsAffx.17057.1.S1_at
osa-miR1425	114.515	421.385	1484.69	366.072	364.874	464.88	0.832015	682.6	1999	3451.73	331.567	218.2	126.533	LOC_Os10g35436	PPR repeat	pollen enriched	rf1 protein, mitochondrial precursor, putative, expressed	Os.47809.1.S1_a_at
osa-miR814a/b	0	0	0	10.8627	15.6375	2.27882	0.995003	87.5667	61.7667	56.8667	3283.2	4179.93	1029.77	LOC_Os06g48030	metabolism and others		peroxidase 16 precursor, putative, expressed	Os.11547.1.S1_s_at
osa-miR1860-5p	28.6287	0	0	0	5.21249	0	-0.233731	71.0333	87.2333	67.3333	373.667	230.567	50.3	LOC_Os02g58390	signaling	pollen enriched	inactive receptor kinase At2g26730 precursor, putative, expressed	Os.6800.1.S1_x_at
osa-miR1860-5p	28.6287	0	0	0	5.21249	0	0.873486	920.267	174.733	160.933	512	391.433	53.1333	LOC_Os12g13950	DNA replication	pollen enriched	DNA polymerase alpha subunit B, putative, expressed	Os.52000.1.S1_at
osa-miR1436	0	27.1861	0	3.2588	7.81873	2.27882	-0.549252	79.8	41.8667	80.3333	34.2	79.4	83.7	LOC_Os01g52864	metabolism and others	pollen enriched	uncharacterized conserved membrane protein, putative, expressed	OsAffx.2320.1.S1_at
osa-miR1436	0	27.1861	0	3.2588	7.81873	2.27882	-0.500012	19.0333	7.93333	34.9	7.76667	9.56667	12.1	LOC_Os08g09090	unknown	pollen enriched	hypothetical protein	OsAffx.16908.1.S1_at
osa-miR1436	0	27.1861	0	3.2588	7.81873	2.27882	-0.311234	44.0333	32.8667	122.867	220.6	269.167	735.467	LOC_Os09g36320	metabolism and others	pollen enriched	serine/threonine-protein kinase NAK, putative, expressed	Os.17034.1.S1_at
osa-miR1436	0	27.1861	0	3.2588	7.81873	2.27882	-0.284124	164.4	31.3333	117.333	58.8667	498.4	496.867	LOC_Os03g63370	signaling	pollen enriched	polyphosphoinositide binding protein Ssh2p, putative, expressed	Os.48050.1.S1_at
osa-miR1436	0	27.1861	0	3.2588	7.81873	2.27882	-0.281312	5.1	21.1667	100.2	8.9	8.66667	56.5333	LOC_Os05g50570	protein degration	pollen enriched	serine carboxypeptidase-like precursor, putative, expressed	Os.53101.1.S1_at
osa-miR1436	0	27.1861	0	3.2588	7.81873	2.27882	-0.21072	29.1	51.4	50.4333	92.9667	49.2333	11464.9	LOC_Os10g38110	cytochrome P450	pollen enriched	cytochrome P450 94A2, putative, expressed	Os.10360.1.S1_at
osa-miR1436	0	27.1861	0	3.2588	7.81873	2.27882	-0.187515	708.233	587	151.5	753	715.633	4345.23	LOC_Os07g40450	unknown	pollen enriched	expressed protein	Os.12844.1.A1_a_at
osa-miR1436	0	27.1861	0	3.2588	7.81873	2.27882	-0.185614	21.2	12.3	16.8667	10.6667	4.83333	5.33333	LOC_Os06g23090	unknown	pollen enriched	hypothetical protein	OsAffx.15571.1.S1_at
osa-miR1436	0	27.1861	0	3.2588	7.81873	2.27882	-0.128778	54.1	28.9333	18.1	134.267	180.233	57.0333	LOC_Os01g63880	unknown	pollen enriched	expressed protein	Os.9790.2.S1_x_at
osa-miR1436	0	27.1861	0	3.2588	7.81873	2.27882	-0.111605	1832.9	2583.03	2740.5	3588.1	4162.5	4343.9	LOC_Os12g16350	defense	pollen enriched	CHY1, putative, expressed	Os.2764.2.S1_x_at
osa-miR1436	0	27.1861	0	3.2588	7.81873	2.27882	-0.0906127	476.5	501.967	272.833	1416.17	2849.63	1779	LOC_Os05g43570	signaling	pollen enriched	serine/threonine-protein kinase 38-like, putative, expressed	Os.21326.1.S1_at
osa-miR1436	0	27.1861	0	3.2588	7.81873	2.27882	-0.0809658	30.5667	64.3333	139.433	36.1333	70.3	62.0333	LOC_Os11g13390	unknown	pollen enriched	hypothetical protein	OsAffx.18824.1.S1_at
osa-miR1436	0	27.1861	0	3.2588	7.81873	2.27882	-0.0443533	82.3	95.7333	183.667	23.9667	20.8667	52.8333	LOC_Os08g36050	unknown	pollen enriched	hypothetical protein	OsAffx.29547.1.S1_at
osa-miR1436	0	27.1861	0	3.2588	7.81873	2.27882	-0.00213798	460.833	21251.7	64192.9	7.03333	8.63333	31.9333	LOC_Os06g35590	defense	pollen enriched	reticuline oxidase precursor, putative, expressed	Os.12317.1.S1_at
osa-miR1436	0	27.1861	0	3.2588	7.81873	2.27882	0.0173672	51.9667	50.8333	66.5667	101.433	645.633	79.2667	LOC_Os01g64100	cell wall	pollen enriched	acidic endochitinase precursor, putative, expressed	Os.28531.1.S1_at
osa-miR1436	0	27.1861	0	3.2588	7.81873	2.27882	0.0205942	995.167	370.467	52.1	4.73333	7.63333	13.1667	LOC_Os01g19529	PPR repeat	pollen enriched	pentatricopeptide, putative, expressed	Os.23685.2.S1_x_at
osa-miR1436	0	27.1861	0	3.2588	7.81873	2.27882	0.0586382	69.6667	75.9	111.9	30.2333	47.1333	39.4333	LOC_Os06g11500	DNA replication	pollen enriched	MCM9 - Putative minichromosome maintenance MCM family subunit 9, expressed	Os.53752.1.S1_at
osa-miR1436	0	27.1861	0	3.2588	7.81873	2.27882	0.2334	53.3333	88.3667	92.4	76.7333	19.2333	53.0333	LOC_Os02g10210	unknown	pollen enriched	expressed protein	OsAffx.18697.2.A1_at
osa-miR1436	0	27.1861	0	3.2588	7.81873	2.27882	0.262015	1108.73	1837.97	872.8	1141.53	4871.23	954.633	LOC_Os09g21210	cell wall	pollen enriched	beta-glucan-binding protein 4, putative, expressed	Os.6405.1.S2_at
osa-miR1436	0	27.1861	0	3.2588	7.81873	2.27882	0.299399	1830.37	5093.93	3720.07	2164.53	2838.37	6995.1	LOC_Os09g37020	unknown	pollen enriched	expressed protein	Os.11211.1.S1_at
osa-miR1436	0	27.1861	0	3.2588	7.81873	2.27882	0.353255	1891.17	2305.3	1606.23	1675	124.167	74.4333	LOC_Os11g31450	unknown	pollen enriched	expressed protein	Os.53055.1.S1_at
osa-miR1436	0	27.1861	0	3.2588	7.81873	2.27882	0.400099	503.7	508.767	117.9	382.233	32.5667	7.33333	LOC_Os06g08990	unknown	pollen enriched	expressed protein	Os.55034.1.S1_at
osa-miR1436	0	27.1861	0	3.2588	7.81873	2.27882	0.421564	1590	1662.17	325.533	1780.37	1123.6	630.667	LOC_Os02g14290	TF	pollen enriched	scramblase family protein, expressed	Os.24764.1.S1_a_at
osa-miR1436	0	27.1861	0	3.2588	7.81873	2.27882	0.539641	431.9	526.933	434.467	189.167	398.767	270.667	LOC_Os03g15350	protein degration	pollen enriched	sel-1 homolog precursor, putative, expressed	Os.47319.1.S1_at
osa-miR1436	0	27.1861	0	3.2588	7.81873	2.27882	0.588331	1799.93	2213.23	1648.97	1895.7	2169.3	2237.77	LOC_Os08g36840	metabolism and others	pollen enriched	glycoprotein 3-alpha-L-fucosyltransferase A, putative, expressed	Os.26473.1.S1_at
osa-miR2094-3p	0	13.5931	0	0	0	0	-0.100417	180.867	47.4333	94.2333	24.2333	10.2	9.63333	LOC_Os03g53440	unknown	pollen enriched	hypothetical protein	Os.53637.1.S1_at
osa-miR2094-3p	0	13.5931	0	0	0	0	0.22166	49.5667	61.5	89.3	45.4667	28.0667	36.2333	LOC_Os07g13430	unknown	pollen enriched	hypothetical protein	Os.27435.1.S1_at
osa-miR811a/b	0	0	0	0	5.21249	0	N	N	N	N	N	N	N	LOC_Os09g23560	cell wall		dehydrogenase, putative, expressed	N
osa-miR1856	28.6287	0	0	0	36.4874	4.55765	0.717586	116.733	29.4	16.6	48.0333	5405.1	1205.4	LOC_Os09g10274	unknown		expressed protein	Os.4634.1.S1_at
osa-miR1881	944.747	8346.13	1654.36	4.34507	15.6375	6.83647	-0.0413262	6149.53	5740.67	887.667	8751.1	4782.6	4891.4	LOC_Os03g15590	metabolism and others	pollen enriched	eukaryotic translation initiation factor 4E type 3, putative, expressed	Os.22416.1.S1_at
osa-miR1864	0	0	0	0	10.425	4.55765	-0.481594	520.7	966.233	1039.83	135.167	274.167	101.533	LOC_Os01g14020	unknown		expressed protein	Os.8669.1.S1_at
osa-miR1850.3	28.6287	0	0	0	2.60624	0	0.12643	51.8333	25.3333	48.4	71.6333	14.9667	51.7333	LOC_Os12g06610	unknown	pollen enriched	expressed protein	Os.11568.1.S1_at
osa-miR1849	0	0	0	0	0	2.27882	-0.268589	9972.57	3457.27	112	87.8667	27.3667	101.667	LOC_Os12g44010	metabolism and others		purple acid phosphatase precursor, putative, expressed	OsAffx.20111.1.S1_at
osa-miR1849	0	0	0	0	0	2.27882	-0.200842	26.5333	64.8333	37.8	1288.17	311.367	103.333	LOC_Os01g44110	hormone		BRASSINOSTEROID INSENSITIVE 1-associated receptor kinase 1 precursor, putative, expressed	Os.35858.2.S1_at
osa-miR1849	0	0	0	0	0	2.27882	0.307555	46.5	68.9	82.2	47.7667	325.567	198.533	LOC_Os07g17260	transposon		retrotransposon protein, putative, unclassified, expressed	Os.10226.1.A1_at
osa-miR419	0	0	0	0	0	2.27882	N	N	N	N	N	N	N	LOC_Os01g50590	cytochrome P450		cytochrome P450 3A9, putative	N
osa-miR2873	0	0	0	0	0	52.4129	0.686883	228.133	1094.9	290.533	462.767	993.133	1449.5	LOC_Os01g15470	signaling		protein kinase APK1B, chloroplast precursor, putative, expressed [PFAM]	Os.12672.1.S1_a_at
osa-miR2873	0	0	0	0	0	52.4129	N	N	N	N	N	N	N	LOC_Os01g52430	DNA replication		DNA binding protein, putative, expressed [PFAM]	N
osa-miR2873	0	0	0	0	0	52.4129	0.920305	13.5667	52.4667	8.2	42.3333	31.9	126.3	LOC_Os01g61110	protein degration		ulp1 protease family, C-terminal catalytic domain containing protein [PFAM]	OsAffx.23879.1.S1_at
osa-miR2873	0	0	0	0	0	52.4129	-0.554819	217.467	121.333	138.967	76.0333	59.0667	31.7	LOC_Os02g06090	defense		phytosulfokine receptor precursor, putative, expressed [PFAM]	Os.52494.1.S1_at
osa-miR2873	0	0	0	0	0	52.4129	-0.557103	4884.47	5708.2	4268.77	3048.77	3002.5	2458.2	LOC_Os08g04270	TF		polycomb group protein FIE2, putative, expressed [PFAM]	Os.18661.1.S1_at
osa-miR2873	0	0	0	0	0	52.4129	0.291284	517.6	491.8	298.4	1173.67	655.133	848.033	LOC_Os10g10990	TF		transcription initiation factor IIF, alpha subunit, putative, expressed [PFAM]	Os.11679.1.S1_a_at
osa-miR2873	0	0	0	0	0	52.4129	0.396201	119.367	79.9	17.2667	93.7667	37.8	108.933	LOC_Os10g27180	unknown		expressed protein [PFAM]	Os.7882.1.S1_at

## Sheet: Additional file 10b
			(b). Expression profiles of nov-miRs and their targtes. CF, the Pearson' Correlation Coefficient of expression profiles between miRNAs and their predicted targets; N, Not having the data of targets' expression profiles.
	Expression of miRNAs							Expression of targets
sRNA_ID	UNM	BCP	TCP	Callus	Root	Leaf	CF	UNM	BCP	TCP	Callus	Root	Leaf	Probe Set ID	Locus	Target_Desc.
miR36	0	0	0	193.96	286.768	163.185	-0.813174	2191.53	1788.67	3684.53	470.067	432.8	47.9667	Os.49492.1.S1_at	LOC_Os02g50910	ATP binding protein, putative, expressed [PFAM]
miR2	18816.9	9775.38	59317.1	79828.2	75146.8	88936	-0.779492	1295.67	1946.13	887.3	986.2	1036.53	1116.33	Os.28412.1.S2_a_at	LOC_Os09g04504	expressed protein [PFAM]
miR8	0	0	0	0	477.946	815.927	-0.726709	11381.2	6700.2	7158.67	2839.23	1023.4	825.667	OsAffx.32304.1.S1_at	LOC_Os09g08890	mitochondrial 60S ribosomal protein L5, putative, expressed [PFAM]
miR13	314.663	82.0734	0	0	0	0	-0.705272	56.5333	45.7667	146	208.433	131.3	157.067	Os.27414.2.S1_x_at	LOC_Os07g39590	spotted leaf protein 11, putative, expressed [PFAM]
miR12	188.798	103.672	0	0	0	0	-0.644022	405.033	1078.7	476.367	3618.57	3726.3	2691.07	Os.27847.1.S1_at	LOC_Os02g08500	two-component response regulator ARR12, putative, expressed [PFAM]
miR71	0	0	0	0	0	114.23	-0.64248	798.367	514.133	547.633	662.5	427.8	326.233	Os.4658.1.S1_x_at	LOC_Os08g34270	expressed protein [PFAM]
miR26	0	0	98.9743	3020.23	136.556	0	-0.636409	5.93333	12.2667	15	2.7	10.3333	6.53333	OsAffx.31320.2.S1_at	LOC_Os11g35500	receptor-like protein kinase 5 precursor, putative, expressed [PFAM]
miR49	0	38.8769	0	0	0	0	-0.63266	934.433	261.6	309.167	950	801.2	665.867	Os.11291.1.S1_at	LOC_Os04g54420	expressed protein [PFAM]
miR2	18816.9	9775.38	59317.1	79828.2	75146.8	88936	-0.618434	221.8	39	25.4667	9.36667	22.7	20.4	Os.54017.1.S1_at	LOC_Os07g27330	no apical meristem protein, expressed [PFAM]
miR35	0	0	0	498.753	1106.1	750.653	-0.601812	636.367	776.1	244.567	620.833	213.333	132.3	Os.50539.1.S1_at	LOC_Os12g37100	expressed protein [PFAM]
miR4	4877.28	328.294	35.9906	0	0	0	-0.573022	87.2667	171.567	99.2	305.667	389.367	308.633	Os.50220.1.S1_at	LOC_Os08g06800	retrotransposon protein, putative, unclassified, expressed [PFAM]
miR54	0	30.2376	0	0	0	0	-0.557956	35.9333	9.46667	35.5	34.2	5.26667	38.9667	Os.52032.1.S1_at	LOC_Os12g42060	OsWAK128b - OsWAK receptor-like protein kinase, expressed [PFAM]
miR69	0	0	0	221.668	0	0	-0.549864	38.5	66.4	82.9333	14.4667	24.4333	35.1667	Os.46535.2.S1_at	LOC_Os10g33730	pentatricopeptide repeat protein PPR986-12, putative, expressed [PFAM]
miR15	346.13	103.672	0	0	0	0	-0.520114	178.567	95.4	95.9	805.867	858.967	1134.4	Os.51036.1.A1_at	LOC_Os02g50480	histidine kinase 1, putative, expressed [PFAM]
miR20	251.731	47.5162	0	0	0	0	-0.507703	309.433	316.433	268.633	2004.9	1361.57	1429.87	Os.53879.1.S1_at	LOC_Os09g26820	protein binding protein, putative, expressed [PFAM]
miR36	0	0	0	193.96	286.768	163.185	-0.495357	77.5333	147.733	1147.03	42.3	30.9667	16.7333	Os.55563.1.S1_at	LOC_Os06g03170	expressed protein [PFAM]
miR64	0	0	40.4895	0	0	0	-0.492667	31.7667	35.9667	8.26667	12.3333	13.7	16.0667	OsAffx.16387.1.S1_at	LOC_Os07g23944	alpha-glucosidase 2, putative, expressed [PFAM]
miR38	0	30.2376	0	0	0	310.052	-0.486838	18.6333	13.1333	49.6	39.7667	19.8667	11.3	OsAffx.31625.1.S1_at	LOC_Os12g06920	NBS-LRR disease resistance protein, putative [PFAM]
miR47	0	43.1965	0	0	0	0	-0.486773	57.5667	23.7667	131.467	48.8	60.2	41.9	Os.28968.1.S1_at	LOC_Os01g68560	SRF-type transcription factor family protein, expressed [PFAM]
miR14	1069.86	0	409.394	0	0	0	-0.482233	17.2667	37.8667	20.8333	36.3333	10.6	48.8	OsAffx.17369.1.S1_at	LOC_Os08g37030	gibberellin receptor GID1L2, putative [PFAM]
miR50	0	43.1965	0	0	0	0	-0.478317	10.9	4.33333	30.4	7.46667	23.4667	9.43333	OsAffx.11301.1.S1_at	LOC_Os01g33430	Leucine Rich Repeat family protein [PFAM]
miR12	188.798	103.672	0	0	0	0	-0.475866	15.0667	31.6333	20	29.9	251	165.667	Os.24580.2.A1_at	LOC_Os02g05950	phytosulfokine receptor precursor, putative, expressed [PFAM]
miR70	0	0	0	0	0	97.9112	-0.474807	67.6667	72.0333	45	26.3667	39.4333	27.2667	OsAffx.11210.1.S1_at	LOC_Os01g26090	hypothetical protein [PFAM]
miR66	0	0	0	304.794	0	0	-0.472834	19.4333	37.6333	95.2333	20.2667	145.367	109.533	Os.5372.1.S1_at	LOC_Os05g46420	expressed protein [PFAM]
miR63	0	0	44.9883	0	0	0	-0.465017	385.5	214.2	39.7667	1002.73	1716.3	428.3	Os.5306.1.S1_at	LOC_Os01g57210	katanin p80 WD40-containing subunit B1 homolog 1, putative, expressed [PFAM]
miR3	11485.2	78825.1	36710.5	0	0	195.822	-0.454551	421.733	275.1	126.7	5148.13	1901.27	274.2	Os.11046.1.S1_at	LOC_Os06g39240	endothelial differentiation-related factor 1, putative, expressed [PFAM]
miR66	0	0	0	304.794	0	0	-0.439775	8034.2	13672	17611.1	2115.27	2491.67	3586.57	Os.14095.1.S1_at	LOC_Os04g52450	aminotransferase y4uB, putative, expressed [PFAM]
miR13	314.663	82.0734	0	0	0	0	-0.435333	44.1667	30.8667	63.3333	158.233	1423.23	1352.4	Os.37603.1.S1_at	LOC_Os01g63480	AER, putative, expressed [PFAM]
miR62	0	0	53.986	0	0	0	-0.430354	3733.37	1349.97	418.133	4594.9	1362.83	383.133	Os.13010.1.S1_a_at	LOC_Os04g48060	replication factor C subunit 4, putative, expressed [PFAM]
miR49	0	38.8769	0	0	0	0	-0.429572	480.667	251.367	174.9	513.9	462.933	346.767	Os.23549.1.S1_a_at	LOC_Os02g42530	expressed protein [PFAM]
miR30	0	0	0	0	355.046	571.149	-0.421745	8	29.2333	27.8	25.2667	25.2	9.3	OsAffx.10472.1.S1_at	LOC_Os03g37070	cytochrome P450 71E1, putative [PFAM]
miR62	0	0	53.986	0	0	0	-0.421169	90.3667	12	116.1	2538.2	2398.33	3426.17	Os.11316.1.S1_at	LOC_Os01g68020	protein binding protein, putative, expressed [PFAM]
miR26	0	0	98.9743	3020.23	136.556	0	-0.409649	32.5	44.0667	105.267	16.1667	34.9333	29.4333	Os.55924.1.S1_at	LOC_Os11g26860	serine hydroxymethyltransferase, mitochondrial precursor, putative, expressed [PFAM]
miR47	0	43.1965	0	0	0	0	-0.406612	130.3	88.1333	128.3	333.967	281.633	90.8667	Os.8586.1.S1_at	LOC_Os03g57780	ATP binding protein, putative, expressed [PFAM]
miR35	0	0	0	498.753	1106.1	750.653	-0.390558	974.333	695.267	217.167	1062.27	251.2	263.167	Os.53718.1.A1_at	LOC_Os04g39280	pot1-like protein, putative, expressed [PFAM]
miR64	0	0	40.4895	0	0	0	-0.384159	846.933	529.9	169.033	571.433	172.133	111.633	Os.53187.1.S1_at	LOC_Os06g24594	histone mRNA exonuclease 1, putative, expressed [PFAM]
miR62	0	0	53.986	0	0	0	-0.381026	4642.57	3826.63	1513.77	3799.7	1049.53	1457.5	Os.35805.1.S1_at	LOC_Os12g07060	chaperone protein dnaJ, putative, expressed [PFAM] 279-467 PF00226.24 DnaJ domain;
miR24	0	272.138	0	166.251	0	0	-0.37789	16.6667	19.7333	48.7667	19.6333	13.7333	52.6	Os.41464.1.A1_at	LOC_Os04g16780	chloroplast 30S ribosomal protein S3, putative, expressed [PFAM] 3379-3768 PF00252.11 Ribosomal protein L16p/L10e; 3931-4299 PF00238.12 Ribosomal protein L14p/L23e; 1448-1645 PF00417.12 Ribosomal protein S3, N-terminal domain;
miR34	314.663	34.5572	0	0	0	0	-0.376532	1068.53	309.633	179.667	4690.83	4051.33	6737.27	Os.57453.1.S1_x_at	LOC_Os10g37420	cytochrome b5, putative, expressed [PFAM] 191-415 PF00173.21 Cytochrome b5-like Heme/Steroid binding domain;
miR63	0	0	44.9883	0	0	0	-0.371885	20.4333	37.3333	6.86667	334.3	213.133	769.433	Os.31858.1.S1_at	LOC_Os07g35340	receptor-like serine-threonine protein kinase, putative, expressed [PFAM]
miR64	0	0	40.4895	0	0	0	-0.371885	20.4333	37.3333	6.86667	334.3	213.133	769.433	Os.31858.1.S1_at	LOC_Os07g35340	receptor-like serine-threonine protein kinase, putative, expressed [PFAM]
miR7	314.663	142.549	0	304.794	1229	783.29	-0.367008	12.3333	14.8	16.8	35.4333	10.4333	12.8667	Os.31991.1.S1_at	LOC_Os11g02290	expressed protein [PFAM]
miR72	0	0	0	0	0	750.653	-0.365873	6247.67	1780.7	218.333	3858.57	1278.83	613.767	Os.8941.1.S1_at	LOC_Os06g47840	zinc finger protein 622, putative, expressed [PFAM]
miR48	0	47.5162	0	0	0	0	-0.363319	11	7.46667	5.06667	11	9.96667	13.0333	OsAffx.20329.1.S1_at	LOC_Os10g28930	retrotransposon protein, putative, Ty3-gypsy subclass [PFAM]
miR36	0	0	0	193.96	286.768	163.185	-0.360019	257.967	333.567	871.333	315.3	340.767	299.467	OsAffx.27719.1.S1_at	LOC_Os06g19770	hypothetical protein [PFAM]
miR1	12083.1	1576.67	332.913	0	0	0	-0.355484	105.4	137.233	196.533	401.033	1047.77	3200.97	Os.20354.1.S1_at	LOC_Os03g45370	K-exchanger-like protein, putative, expressed [PFAM]
miR64	0	0	40.4895	0	0	0	-0.354262	39.4333	18.0667	33.3	158.533	122.133	69.6	Os.25107.2.S1_at	LOC_Os01g08750	expressed protein [PFAM]
miR72	0	0	0	0	0	750.653	-0.349307	6.2	24.6	9.06667	1.93333	6.16667	2.43333	OsAffx.4520.1.S1_at	LOC_Os05g35130	retrotransposon protein, putative, unclassified [PFAM]
miR47	0	43.1965	0	0	0	0	-0.346803	2071.53	627.5	27.7	2031.8	1449.2	987.367	Os.174.1.S1_at	LOC_Os01g06470	importin alpha-2 subunit, putative, expressed [PFAM]
miR29	1195.72	120.95	0	0	0	0	-0.346221	94.3	48.0667	15.3667	1611.67	1339.6	182.267	Os.11828.1.S2_at	LOC_Os09g26830	TMEM87A protein, putative, expressed [PFAM]
miR70	0	0	0	0	0	97.9112	-0.335205	59.6	47.3333	91.9	27.0333	65.3	39.6333	OsAffx.3644.1.S1_at	LOC_Os03g59560	hypothetical protein [PFAM]
miR69	0	0	0	221.668	0	0	-0.334669	463.9	1028.13	2434.17	391.267	480.333	735.033	Os.18246.1.S1_at	LOC_Os03g44580	expressed protein [PFAM]
miR75	0	0	0	0	0	114.23	-0.33136	3438.6	9234.2	1921.4	192.1	227.367	129.067	Os.41468.1.S1_at	LOC_Os01g47050	kelch motif family protein, expressed [PFAM]
miR60	0	0	53.986	0	0	0	-0.330388	5693.2	600.5	297.867	2957.6	846.067	195.767	Os.53432.1.S1_at	LOC_Os05g07220	kelch motif family protein, expressed [PFAM]
miR59	0	21.5983	0	0	0	0	-0.326388	23.8667	30.0333	310.067	16.5333	86.1333	179.6	OsAffx.16163.1.S1_at	LOC_Os07g09040	peptidyl-prolyl cis-trans isomerase, FKBP-type family protein, expressed [PFAM]
miR52	0	103.672	0	0	0	0	-0.323575	20.7667	7.53333	31.7667	14.6667	177.9	373.033	Os.26870.1.S1_at	LOC_Os09g17630	receptor-like protein kinase 2, putative, expressed [PFAM]
miR60	0	0	53.986	0	0	0	-0.318772	22.2667	12.2	108.233	832.033	1378.97	3331.87	Os.16067.1.S1_at	LOC_Os08g20020	cytoskeletal protein, putative, expressed [PFAM]
miR10	723.726	30.2376	0	0	0	0	-0.314267	766.333	774.267	203.1	2764.5	5421.07	1741.17	Os.15216.1.S1_at	LOC_Os05g36190	tubby-like protein, putative, expressed [PFAM]
miR11	220.264	64.7948	0	0	0	0	-0.307261	2592.23	12323.9	28969.9	3991.87	5516.23	4284.23	Os.17852.1.S1_at	LOC_Os09g35970	6-phosphogluconolactonase, putative, expressed [PFAM]
miR58	0	21.5983	0	0	0	0	-0.307182	21.7	28.6	132.467	38.5	177.4	25.2	OsAffx.14766.1.S1_at	LOC_Os05g20020	polygalacturonase precursor, putative, expressed [PFAM]
miR20	251.731	47.5162	0	0	0	0	-0.302447	24.0667	72.6	38.0667	28.5667	135.4	25.5667	OsAffx.12765.1.S1_x_at	LOC_Os03g07450	homeobox-leucine zipper protein HAT7, putative, expressed [PFAM] 596-709 PF02183.11 Homeobox associated leucine zipper;
miR9	786.658	69.1145	0	0	0	0	-0.299596	453	281.033	201.3	1457.23	3555.1	12132.6	Os.20084.1.S1_at	LOC_Os02g39160	hydroxymethylbutenyl 4-diphosphate synthase, putative, expressed [PFAM] 429-1229 PF04551.7 GcpE protein;
miR2	18816.9	9775.38	59317.1	79828.2	75146.8	88936	-0.296264	3918.03	22739.6	35140.2	7566.97	6948.23	2057	Os.11915.1.S1_at	LOC_Os02g51750	annexin-like protein RJ4, putative, expressed [PFAM] 912-1109 PF00191.13 Annexin;
miR46	220.264	0	0	0	0	0	-0.291715	348.2	11.5333	42.4333	9166.87	6169.2	506.4	Os.12234.1.S1_s_at	LOC_Os10g40730	beta-expansin 1a precursor, putative, expressed [PFAM]
miR50	0	43.1965	0	0	0	0	-0.285776	8.7	10.4667	17.9333	469.867	2642.6	494.867	Os.9067.1.S1_at	LOC_Os07g44140	cytochrome P450 72A1, putative, expressed [PFAM]
miR37	157.332	21.5983	0	0	0	0	-0.283348	65.5	66.8333	137.533	38.8	68.7333	155.433	OsAffx.11594.1.S1_at	LOC_Os01g53930	hexokinase-1, putative, expressed [PFAM]
miR70	0	0	0	0	0	97.9112	-0.280458	75.7	34.2	102.633	24.0667	25.9333	30.1	OsAffx.18530.1.S1_at	LOC_Os10g36130	hypothetical protein [PFAM]
miR42	314.663	0	0	0	0	0	-0.278856	1209.8	1480.37	6338.87	1297.67	2421.87	1353.3	Os.16405.1.S1_at	LOC_Os09g24650	protein binding protein, putative, expressed [PFAM]
miR62	0	0	53.986	0	0	0	-0.278316	633.933	919.633	464.9	545.1	269.533	1724.47	Os.17368.1.S1_at	LOC_Os02g52420	methionine aminopeptidase 1B, chloroplast precursor, putative, expressed [PFAM]
miR11	220.264	64.7948	0	0	0	0	-0.277652	22.8667	38.1	68.8667	14.2	14.1	61.9333	Os.26704.3.S1_at	LOC_Os07g42810	AP-4 complex subunit mu-1, putative, expressed [PFAM]
miR58	0	21.5983	0	0	0	0	-0.276619	10.9667	4.5	47.2667	413.5	1510.93	52.9333	Os.6810.1.S1_at	LOC_Os08g17410	BRASSINOSTEROID INSENSITIVE 1 precursor, putative, expressed [PFAM]
miR55	0	38.8769	0	0	0	0	-0.273044	8.76667	11.8	52.4667	4.76667	24.3333	133.4	Os.22935.1.S1_at	LOC_Os05g12040	cytochrome P450 51, putative, expressed [PFAM]
miR22	0	0	0	166.251	0	440.601	-0.270469	524.1	954.733	25154.7	1416.07	653.933	780.1	Os.49257.2.S1_at	LOC_Os02g10440	expressed protein [PFAM]
miR9	786.658	69.1145	0	0	0	0	-0.268607	23.3667	67.5667	25.1667	173	30.8333	19.6	OsAffx.21602.2.S1_at	LOC_Os01g56050	transparent testa 12 protein, putative [PFAM]
miR70	0	0	0	0	0	97.9112	-0.266073	13.7333	42.9333	111.367	3.5	3.36667	7.36667	OsAffx.820.1.S1_x_at	LOC_Os01g47010	hypothetical protein [PFAM]
miR37	157.332	21.5983	0	0	0	0	-0.264491	298	9.23333	3243.7	1056.47	264.567	156.267	Os.4700.1.S1_at	LOC_Os07g47100	sodium/hydrogen exchanger 2, putative, expressed [PFAM]
miR1	12083.1	1576.67	332.913	0	0	0	-0.24919	209.6	5513.4	32828.3	5.33333	1774.03	2042.57	Os.39505.1.S1_at	LOC_Os02g50140	ABA-induced protein, putative, expressed [PFAM]
miR24	0	272.138	0	166.251	0	0	-0.247859	53.6	50.0667	20.2	55.1333	85.2	110.2	Os.11473.1.A1_at	LOC_Os02g41580	calcium-dependent protein kinase 2, putative, expressed [PFAM]
miR37	157.332	21.5983	0	0	0	0	-0.247185	6.13333	23.6667	76.0333	49.2333	2292.87	13.0333	Os.56208.1.S1_at	LOC_Os11g30620	expressed protein [PFAM]
miR10	723.726	30.2376	0	0	0	0	-0.242283	103.5	1050.27	2546.73	11.6667	25.8	10.1333	Os.46704.1.S1_at	LOC_Os10g16880	retrotransposon protein, putative, unclassified, expressed [PFAM]
miR15	346.13	103.672	0	0	0	0	-0.241558	19.5667	564.567	2348.03	22.7333	3.43333	7.96667	Os.27908.1.A1_at	LOC_Os04g11050	expressed protein [PFAM]
miR53	0	172.786	0	0	0	0	-0.231473	780.767	301.767	218.233	395.567	427.833	263.4	Os.45934.3.S1_at	LOC_Os01g09760	DIRP family protein, expressed [PFAM]
miR24	0	272.138	0	166.251	0	0	-0.229947	1062.83	989.7	474.933	3914.2	1592.9	14840.3	OsAffx.32336.1.A1_at	LOC_Os12g10610	retrotransposon protein, putative, Ty3-gypsy subclass [PFAM] 193-549 PF00238.12 Ribosomal protein L14p/L23e;
miR43	157.332	0	0	0	0	0	-0.227325	56.5	57.2	96.5	47.6667	47.4667	205.8	OsAffx.20232.1.S1_at	LOC_Os10g34880	ulp1 protease family, C-terminal catalytic domain containing protein [PFAM]
miR29	1195.72	120.95	0	0	0	0	-0.224247	6.83333	24.5333	3247.03	2.8	5.13333	10.4	Os.52881.1.S1_at	LOC_Os03g62410	phospholipase D gamma 3, putative, expressed [PFAM] 2428-2649 PF12357.1 Phospholipase D C terminal;
miR50	0	43.1965	0	0	0	0	-0.211271	4.4	17.0333	58.3333	31.7333	31.9333	1254.47	Os.53817.1.S1_at	LOC_Os08g13570	exo70 exocyst complex subunit family protein, expressed [PFAM]
miR66	0	0	0	304.794	0	0	-0.206601	1523.33	1568.5	1428.27	756.9	498.7	232.433	Os.52539.1.S1_at	LOC_Os11g04440	mitochondrial glycoprotein, expressed [PFAM]
miR72	0	0	0	0	0	750.653	-0.204073	39.6333	129.6	7804.03	37.4667	43.7667	29.6333	Os.53829.1.S1_at	LOC_Os11g01820	ATCHX15, putative, expressed [PFAM]
miR46	220.264	0	0	0	0	0	-0.202342	42.5667	29.6	47.1	57.1667	2391.23	59.4	Os.10206.1.S1_at	LOC_Os09g25490	CESA9 - cellulose synthase, expressed [PFAM] 1181-3280 PF03552.7 Cellulose synthase;
miR43	157.332	0	0	0	0	0	-0.199145	36.5	38.4333	27.6667	27.5	3361.3	40.5667	Os.12266.1.S1_at	LOC_Os05g06780	lipid binding protein, putative, expressed [PFAM]
miR6	0	0	0	221.668	122.9	326.371	-0.198598	21	58.6	27.8	23.9333	31.2	33.4667	Os.18783.1.S1_at	LOC_Os11g34110	expressed protein [PFAM]
miR63	0	0	44.9883	0	0	0	-0.198294	1282.87	25.6667	11.7667	8.36667	1.96667	2.16667	OsAffx.16703.1.S1_at	LOC_Os07g43840	nucleic acid binding protein, putative [PFAM]
miR43	157.332	0	0	0	0	0	-0.198258	61.3	83.5	30.7333	1687.3	80.4667	39.3667	Os.10541.1.S1_at	LOC_Os01g64000	ABA response element binding factor, putative, expressed [PFAM]
miR27	4122.09	0	26.993	0	0	0	-0.193113	12.9	13.7333	64.4	13.2	15.7667	9	OsAffx.27319.2.A1_at	LOC_Os05g45380	expressed protein [PFAM]
miR6	0	0	0	221.668	122.9	326.371	-0.192218	97.5667	20.4667	29.3	17.7	46.4333	47.0667	Os.49499.1.A1_at	LOC_Os02g03220	expressed protein [PFAM]
miR52	0	103.672	0	0	0	0	-0.183659	37.1	63.3333	81.2667	24.8	1538.8	9.36667	OsAffx.28981.1.S1_at	LOC_Os08g01710	expressed protein [PFAM]
miR72	0	0	0	0	0	750.653	-0.173959	1581.47	1588.73	3703.73	3647.73	2922.6	2281.07	Os.18508.1.S1_at	LOC_Os03g45410	TATA-binding protein 2, putative, expressed [PFAM] 312-554 PF00352.14 Transcription factor TFIID (or TATA-binding protein, TBP);
miR72	0	0	0	0	0	750.653	-0.166295	149.367	144.333	342.967	112.733	108.333	135.5	OsAffx.5142.1.A1_at	LOC_Os06g47980	expressed protein [PFAM]
miR48	0	47.5162	0	0	0	0	-0.162556	99.7333	44.3	45.5333	34.2	32.5667	59.2333	Os.17056.1.A1_at	LOC_Os12g02730	bis, putative, expressed [PFAM]
miR72	0	0	0	0	0	750.653	-0.159402	32.4	15.1333	56.4667	292.4	110.4	61.5	Os.50432.1.S1_at	LOC_Os04g40470	cytochrome P450 71A9, putative, expressed [PFAM]
miR5	4342.35	539.957	62.9836	0	0	0	-0.156636	53.1	34.3333	43.5667	12.7667	63.4	225.9	OsAffx.15484.1.S1_at	LOC_Os06g18820	expressed protein [PFAM]
miR21	0	43.1965	22.4942	0	0	0	-0.152367	673.433	508.5	85.0667	824.3	305.9	155.133	Os.1021.1.S1_at	LOC_Os01g42710	LSD1 zinc finger family protein, expressed [PFAM]
miR58	0	21.5983	0	0	0	0	-0.150662	2669.03	2400.57	4934.2	1776.27	2309.83	2366.3	Os.7448.1.S1_at	LOC_Os03g60939	dolichol-phosphate mannosyltransferase, putative, expressed [PFAM]
miR76	0	0	0	0	81.9336	0	-0.146863	649.733	1041.57	825.667	992.133	870.367	1172.33	Os.22775.1.S1_a_at	LOC_Os02g54624	protein binding protein, putative, expressed [PFAM]
miR57	0	34.5572	0	0	0	0	-0.138529	233.867	136.9	122.333	142.567	138.5	119.533	Os.16099.1.S1_at	LOC_Os01g18860	S-adenosylmethionine synthetase 1, putative, expressed [PFAM] 778-1203 PF02773.9 S-adenosylmethionine synthetase, C-terminal domain; 406-774 PF02772.9 S-adenosylmethionine synthetase, central domain; 70-363 PF00438.13 S-adenosylmethionine synthetase, N-terminal domain;
miR66	0	0	0	304.794	0	0	-0.125593	127.833	249.3	124.2	269.533	572.567	600	Os.8320.1.S1_at	LOC_Os08g37040	gibberellin receptor GID1L2, putative, expressed [PFAM]
miR20	251.731	47.5162	0	0	0	0	-0.121674	1433.73	1767.63	2359.7	931.367	1732.53	1294.7	Os.5237.1.S1_at	LOC_Os09g11450	sodium/hydrogen exchanger family protein, expressed [PFAM]
miR70	0	0	0	0	0	97.9112	-0.111917	30.2667	50.2	132.633	21.9	32.5333	42.3	OsAffx.9685.1.S1_at	LOC_Os12g39940	retrotransposon protein, putative, unclassified [PFAM]
miR43	157.332	0	0	0	0	0	-0.111799	100.333	117	182.2	96.7	63.9667	96.0333	Os.50671.1.A1_at	LOC_Os12g38180	heat shock cognate 70 kDa protein 2, putative, expressed [PFAM] 2078-2521 PF00012.13 Hsp70 protein;
miR67	0	0	0	443.336	0	0	-0.109059	198.733	69.6	12.8	230.133	1189.3	259.067	Os.12064.1.S1_at	LOC_Os12g05080	expressed protein [PFAM]
miR72	0	0	0	0	0	750.653	-0.0898101	824.733	333.767	945.1	1538.33	869	817.4	Os.54260.1.S1_at	LOC_Os12g39070	TATA-binding protein 2, putative, expressed [PFAM] 259-501 PF00352.14 Transcription factor TFIID (or TATA-binding protein, TBP);
miR48	0	47.5162	0	0	0	0	-0.0710323	31.5667	55.1	183.467	46.4	39.4	26.4667	OsAffx.23968.1.S1_at	LOC_Os01g68160	histone deacetylase 2b, putative, expressed [PFAM]
miR72	0	0	0	0	0	750.653	-0.0424639	48.9	56.7	31.6667	288.1	62.0333	87.5	Os.19617.1.S1_at	LOC_Os01g66760	leucine-rich repeat receptor protein kinase EXS precursor, putative, expressed [PFAM]
miR17	220.264	21.5983	0	0	0	0	-0.0391587	289.167	298	106.433	735.933	287.767	120.5	Os.54837.1.S1_at	LOC_Os06g21330	protein binding protein, putative, expressed [PFAM]
miR62	0	0	53.986	0	0	0	-0.0372122	77.1667	40.0667	84.9667	127.367	136.333	61	Os.49488.1.S1_at	LOC_Os07g06410	deoxyribonuclease, putative, expressed [PFAM]
miR23	0	34.5572	0	360.211	0	0	-0.0212914	39.4	16.0667	7.03333	21.0333	6.9	36.4667	OsAffx.21416.1.S1_at	LOC_Os09g35570	hypothetical protein [PFAM]
miR46	220.264	0	0	0	0	0	-0.014999	50.8	152.3	54.7667	14.9667	5.63333	36	Os.55228.1.S1_at	LOC_Os02g55090	expressed protein [PFAM]
miR22	0	0	0	166.251	0	440.601	-0.0124181	58.4	31.4	53.6667	16.1333	10.7	42.2	OsAffx.19601.1.S1_at	LOC_Os12g10810	expressed protein [PFAM]
miR40	157.332	0	0	0	0	0	-0.141062	22.4667	4.76667	27.4667	2.2	8.06667	209.567	Os.24051.1.S1_x_at	LOC_Os04g33640	glucan endo-1,3-beta-glucosidase 7 precursor, putative, expressed [PFAM]
miR40	157.332	0	0	0	0	0	-0.141062	22.4667	4.76667	27.4667	2.2	8.06667	209.567	Os.24051.1.S1_x_at	LOC_Os04g33640	glucan endo-1,3-beta-glucosidase 7 precursor, putative, expressed [PFAM]
miR40	157.332	0	0	0	0	0	-0.264958	49.4667	51.6	37.4333	137.533	73.5333	401.2	Os.44324.1.A1_at	LOC_Os09g08450	ulp1 protease family, C-terminal catalytic domain containing protein, expressed [PFAM]
miR45	188.798	0	0	0	0	0	-0.0589172	954.833	728.467	230.467	1170.1	1064.5	2001.4	Os.26966.1.A1_at	LOC_Os08g44240	PEX1, putative, expressed [PFAM]
miR45	188.798	0	0	0	0	0	0.914948	1782.43	439.033	69.4	771.267	177.867	94.1667	Os.32034.1.A1_s_at	LOC_Os02g29464	DNA repair protein RAD50, putative, expressed [PFAM]
miR45	188.798	0	0	0	0	0	-0.363464	225.467	361.2	295.1	2868.2	1362.43	770	Os.3398.1.S1_s_at	LOC_Os06g05890	zinc finger B-box protein, putative, expressed [PFAM]
miR17	220.264	21.5983	0	0	0	0	0.0182232	689.867	624.467	597.167	362.967	269.167	1475.07	Os.26758.1.A1_a_at	LOC_Os03g04300	ankyrin repeat protein, chloroplast precursor, putative, expressed [PFAM]
miR20	251.731	47.5162	0	0	0	0	0.0198047	309.833	91.2	83.9	642.367	89.1667	389.2	Os.6814.2.S1_s_at	LOC_Os11g01790	catalytic/ protein phosphatase type 2C, putative, expressed [PFAM]
miR24	0	272.138	0	166.251	0	0	0.0244901	9630.23	5298.4	1106.53	3430.03	1560.47	5886.77	Os.26688.1.S2_s_at	LOC_Os01g57950	chloroplast 50S ribosomal protein L14, putative, expressed [PFAM] 148-501 PF00238.12 Ribosomal protein L14p/L23e; 7-147 PF00252.11 Ribosomal protein L16p/L10e;
miR10	723.726	30.2376	0	0	0	0	0.0531147	119.633	38.2	60.0333	120.667	196.267	128.733	Os.50003.1.S1_at	LOC_Os06g45410	myb family transcription factor-related protein, putative, expressed [PFAM]
miR52	0	103.672	0	0	0	0	0.0700617	214.533	110.867	89.4667	96.8333	37.9	63.3667	Os.54616.1.S1_at	LOC_Os06g37570	expressed protein [PFAM]
miR44	188.798	0	0	0	0	0	0.0753165	363.367	167.833	124.667	612.767	500.333	232.367	Os.12497.1.S1_at	LOC_Os04g59400	expressed protein [PFAM]
miR23	0	34.5572	0	360.211	0	0	0.0835119	142.867	32.5333	12.1	194.333	45.4	488.967	Os.14750.1.S1_x_at	LOC_Os03g63074	Ser/Thr protein phosphatase family protein, expressed [PFAM]
miR52	0	103.672	0	0	0	0	0.0957634	131.9	278.8	129.9	353.6	309.467	348.667	Os.49440.1.S1_at	LOC_Os05g32180	N-acetyltransferase, putative, expressed [PFAM]
miR14	1069.86	0	409.394	0	0	0	0.10336	115.333	328.267	1979.27	48.9	325.467	328.567	OsAffx.29608.2.S1_at	LOC_Os08g40330	flavonol sulfotransferase-like, putative [PFAM]
miR61	0	0	44.9883	0	0	0	0.15906	770.233	213	347.367	107.067	30.3	80.1333	OsAffx.24874.1.S1_at	LOC_Os02g55050	F-box domain containing protein, expressed [PFAM]
miR28	786.658	56.1555	0	0	0	0	0.171546	535.733	651.033	232.367	307.1	177.933	846.367	Os.37762.1.S1_a_at	LOC_Os01g72980	tRNA uridine 5-carboxymethylaminomethyl modification enzyme gidA, putative, expressed [PFAM] 325-1383 PF01134.15 Glucose inhibited division protein A;
miR37	157.332	21.5983	0	0	0	0	0.172372	2116.83	1866.53	1652.63	1897.73	2947.73	733.833	Os.9111.1.S1_at	LOC_Os02g49980	ADP-ribosylation factor-like protein 8A, putative, expressed [PFAM]
miR65	0	0	26.993	0	0	0	0.187266	52.7333	36.1333	32.1667	4.1	5	19.1667	OsAffx.24767.2.S1_at	LOC_Os10g04170	hypothetical protein [PFAM]
miR31	346.13	69.1145	0	0	0	0	0.19989	877.467	1832	1516.7	383.367	31.4	53.0667	OsAffx.13399.1.S1_at	LOC_Os03g48010	expressed protein [PFAM]
miR55	0	38.8769	0	0	0	0	0.203164	364.933	476.267	696.033	416.267	276.3	191.8	OsAffx.14378.1.S1_at	LOC_Os04g52560	transposon protein, putative, unclassified, expressed [PFAM]
miR14	1069.86	0	409.394	0	0	0	0.213453	33.0667	42	60.2333	17.3	21.1333	40.3333	OsAffx.28699.1.S1_at	LOC_Os07g31660	conserved hypothetical protein [PFAM]
miR73	0	0	0	0	0	130.548	0.221513	1485.87	1273.57	1298.53	1764.4	1274.17	1525	Os.19579.1.S1_at	LOC_Os03g46950	expressed protein [PFAM]
miR18	0	298.056	31.4918	0	0	0	0.229996	1362.43	695.033	236.733	122.333	131.833	93.6667	OsAffx.18705.1.S1_at	LOC_Os11g06330	hypothetical protein [PFAM]
miR77	0	345.572	0	0	0	0	0.238417	4.63333	15.4333	21.4	12.0333	4.1	15.3	Os.35273.2.S1_at	LOC_Os11g34660	protease inhibitor/seed storage/LTP family protein, expressed [PFAM]
miR63	0	0	44.9883	0	0	0	0.243514	8.73333	17.1667	15.5	8.06667	19.8667	7.96667	OsAffx.16778.1.S1_at	LOC_Os08g01580	NBS-LRR disease resistance protein, putative [PFAM]
miR37	157.332	21.5983	0	0	0	0	0.248094	97.7667	80	149.033	34.2333	56.7333	45.5667	OsAffx.6710.1.S1_at	LOC_Os10g20560	hypothetical protein [PFAM]
miR3	11485.2	78825.1	36710.5	0	0	195.822	0.27585	39.1	30.6333	98.9667	33.2667	14.9667	29.1	OsAffx.6119.1.S1_at	LOC_Os08g43000	CC-NBS-LRR, putative, expressed [PFAM]
miR37	157.332	21.5983	0	0	0	0	0.286078	1295.97	1928.53	1025.13	1144.03	622.233	862.533	Os.48084.1.S1_at	LOC_Os02g52900	glutaredoxin 2, putative, expressed [PFAM]
miR52	0	103.672	0	0	0	0	0.299241	1725.03	1506.9	1032.23	1376.77	1075.73	1365.7	Os.21566.1.S1_at	LOC_Os03g19480	polycomb protein EZ3, putative, expressed [PFAM]
miR19	0	548.596	31.4918	0	0	0	0.328531	627.033	645.633	352.2	233.733	176.9	794.733	OsAffx.31869.3.S1_s_at	LOC_Os10g06260	retrotransposon protein, putative, unclassified [PFAM]
miR33	0	73.4341	0	360.211	1406.53	750.653	0.331281	180.167	137.767	67.3333	308.267	179.267	260.467	Os.10700.1.S1_at	LOC_Os05g05480	protease Do-like 2, chloroplast precursor, putative, expressed [PFAM]
miR20	251.731	47.5162	0	0	0	0	0.338296	445.433	543.8	209.833	566.133	236.9	111.1	Os.54026.1.S1_at	LOC_Os05g04560	expressed protein [PFAM]
miR55	0	38.8769	0	0	0	0	0.352474	10	54.7667	56.4667	55.8667	12.1667	44.2333	Os.53201.1.S1_at	LOC_Os06g29490	expressed protein [PFAM]
miR65	0	0	26.993	0	0	0	0.356024	37.1667	11.5333	28.5333	6.4	16.3	21.9	Os.18898.1.S1_at	LOC_Os04g02110	disease resistance RPP13-like protein 1, putative, expressed [PFAM]
miR73	0	0	0	0	0	130.548	0.365471	862.833	166.1	118.8	1824.73	2231.67	1865.87	Os.9553.1.S1_at	LOC_Os03g02160	zinc finger C-x8-C-x5-C-x3-H type family protein, expressed [PFAM]
miR33	0	73.4341	0	360.211	1406.53	750.653	0.371718	1102.63	1598.1	661.967	6551.47	3631.83	1742.8	Os.338.2.S1_x_at	LOC_Os08g37800	carbon catabolite derepressing protein kinase, putative, expressed [PFAM]
miR34	314.663	34.5572	0	0	0	0	0.379215	67.1667	95.7333	49.1333	47.8	13.8	25.6333	OsAffx.28831.1.S1_at	LOC_Os07g39910	pentatricopeptide repeat protein PPR1106-17, putative [PFAM]
miR76	0	0	0	0	81.9336	0	0.399132	2315.27	3331.33	8155.77	2503.27	6346.8	4050.23	Os.44823.1.S1_x_at	LOC_Os06g02550	serine/threonine-protein kinase MAK, putative, expressed [PFAM]
miR56	0	21.5983	0	0	0	0	0.410821	871.867	1169.93	1323.03	898.333	331.9	595.267	Os.28544.2.S1_x_at	LOC_Os01g70430	carbonyl reductase 3, putative, expressed [PFAM]
miR17	220.264	21.5983	0	0	0	0	0.425332	38.7333	31.4667	47.4	12.4	15.3	14.7	OsAffx.16406.1.S1_at	LOC_Os07g25530	hypothetical protein [PFAM]
miR18	0	298.056	31.4918	0	0	0	0.432823	147.5	152.3	56.9333	70.5333	101.3	137.3	Os.25379.1.A1_at	LOC_Os02g06584	zinc finger C-x8-C-x5-C-x3-H type family protein, expressed [PFAM]
miR28	786.658	56.1555	0	0	0	0	0.433408	26.6667	13.4333	26.8333	10.6667	22.8	21.1	OsAffx.13053.1.S1_at	LOC_Os03g26420	zinc finger, C3HC4 type family protein [PFAM]
miR70	0	0	0	0	0	97.9112	0.444817	12.4667	15.4333	49.3667	33.6667	102.267	82.3667	Os.56284.1.S1_at	LOC_Os05g50580	SCPL50, putative, expressed [PFAM]
miR64	0	0	40.4895	0	0	0	0.448257	89.9	31.6	74.4333	39.2667	13.1	42	OsAffx.19653.1.S1_at	LOC_Os12g13630	hypothetical protein [PFAM]
miR31	346.13	69.1145	0	0	0	0	0.470934	840.6	458.833	67.4333	897.567	572.733	367.633	Os.49367.1.S1_a_at	LOC_Os03g12010	expressed protein [PFAM]
miR1	12083.1	1576.67	332.913	0	0	0	0.476516	2488.6	1174.43	404.2	1670.43	2682.97	877.833	Os.7748.1.S1_at	LOC_Os02g55030	mutT/nudix family protein, putative, expressed [PFAM]
miR35	0	0	0	498.753	1106.1	750.653	0.484401	425.567	432.733	835.167	476.4	949.2	542.133	Os.18100.1.S1_at	LOC_Os07g31280	casein kinase II subunit beta-4, putative, expressed [PFAM] 455-895 PF01214.11 Casein kinase II regulatory subunit;
miR14	1069.86	0	409.394	0	0	0	0.497913	4537.1	2999.07	683.367	2644.77	2162.97	2283	Os.26551.1.S1_at	LOC_Os02g13130	DNA-directed RNA polymerase, putative, expressed [PFAM]
miR2	18816.9	9775.38	59317.1	79828.2	75146.8	88936	0.527032	40.4333	24.4667	64.2667	3133.73	2656.6	71.2	Os.49751.1.S1_at	LOC_Os03g51970	growth-regulating factor 1, putative, expressed [PFAM] 309-440 PF08879.3 WRC;
miR32	0	0	0	0	109.245	97.9112	0.564071	99.6667	40.9	92.7	81.4	134.067	85.2667	Os.51336.1.S1_at	LOC_Os04g58610	retrotransposon protein, putative, unclassified, expressed [PFAM]
miR23	0	34.5572	0	360.211	0	0	0.565254	86.1333	13.1667	83.8667	805.9	852.667	178.2	Os.33983.1.S1_at	LOC_Os01g09790	calmodulin binding protein, putative, expressed [PFAM]
miR33	0	73.4341	0	360.211	1406.53	750.653	0.57231	330.1	521.033	322.4	6420.23	4443.37	2109.13	Os.338.3.S1_x_at	LOC_Os03g17980	carbon catabolite derepressing protein kinase, putative, expressed [PFAM]
miR65	0	0	26.993	0	0	0	0.586861	139.467	590.567	2994.63	894.667	1428.43	3035.4	Os.18955.1.S1_at	LOC_Os06g51260	expressed protein [PFAM]
miR31	346.13	69.1145	0	0	0	0	0.590898	1297.37	629.167	158	1324.03	403.033	307.7	Os.53203.1.S1_at	LOC_Os05g04940	trmH family tRNA/rRNA methyltransferase, putative, expressed [PFAM]
miR18	0	298.056	31.4918	0	0	0	0.614169	441.867	557.067	180	399.6	361.6	358.9	Os.37797.1.A1_s_at	LOC_Os02g31960	ATP/GTP binding protein, putative, expressed [PFAM]
miR5	4342.35	539.957	62.9836	0	0	0	0.638091	9593.77	11052.9	2800.03	69.8	797.267	1921.1	Os.15682.1.A1_at	LOC_Os11g38810	mannose-6-phosphate isomerase, putative, expressed [PFAM]
miR52	0	103.672	0	0	0	0	0.658215	16238.8	22917.4	17216.2	9308.03	12940.3	2826.8	Os.11314.1.S1_at	LOC_Os01g41610	hydrogen-transporting ATP synthase, rotational mechanism, putative, expressed [PFAM]
miR37	157.332	21.5983	0	0	0	0	0.669601	67.1	61.0333	62.4	47.4	44.4667	50.6	Os.7934.2.S1_at	LOC_Os04g58730	DNA binding protein, putative, expressed [PFAM]
miR20	251.731	47.5162	0	0	0	0	0.713535	130.367	75.6	104.667	65.0333	20.2333	32.8333	OsAffx.18786.1.S1_at	LOC_Os11g10640	protein kinase domain containing protein, expressed [PFAM]
miR66	0	0	0	304.794	0	0	0.716826	2569.3	1233.93	204.667	3200.6	1381	874.5	Os.9119.1.S1_at	LOC_Os09g29190	phosphoribosylaminoimidazole-succinocarboxamide synthase, chloroplast precursor, putative, expressed [PFAM]
miR20	251.731	47.5162	0	0	0	0	0.728347	1302.87	526.033	621.433	983.467	354.3	106	Os.50552.1.S1_at	LOC_Os08g35700	Leucine Rich Repeat family protein, expressed [PFAM]
miR35	0	0	0	498.753	1106.1	750.653	0.750911	24.1	35.8333	52.6333	12.3333	309.267	59.8	Os.50309.1.S1_at	LOC_Os06g34390	ring finger protein, putative, expressed [PFAM]
miR11	220.264	64.7948	0	0	0	0	0.767577	377.767	178.7	74.2333	283.367	66.1333	39.9667	OsAffx.14482.1.S1_at	LOC_Os04g59620	TATA-binding protein-associated factor MOT1, putative, expressed [PFAM]
miR52	0	103.672	0	0	0	0	0.770759	860.133	1727.33	822.167	872.067	23.2667	15.9	OsAffx.31616.1.S1_at	LOC_Os12g06480	expressed protein [PFAM]
miR71	0	0	0	0	0	114.23	0.780316	744.067	695.967	408.167	736.6	499.867	1036.03	Os.25222.1.S2_at	LOC_Os11g38000	RGH2A, putative, expressed [PFAM]
miR25	0	0	40.4895	0	136.556	195.822	0.790318	22.9	32.8	129.4	117.533	134.333	3679.9	Os.7505.2.S1_at	LOC_Os05g33840	1-deoxy-D-xylulose-5-phosphate synthase, chloroplast precursor, putative, expressed [PFAM]
miR3	11485.2	78825.1	36710.5	0	0	195.822	0.799441	186.8	500.833	635.333	130.667	46.9	177.067	Os.26892.1.A1_at	LOC_Os03g30890	S-locus-like receptor protein kinase, putative, expressed [PFAM]
miR10	723.726	30.2376	0	0	0	0	0.812533	6909.9	4229.17	636.033	3121.1	2708.43	518.033	Os.8879.1.S1_at	LOC_Os06g43760	ATP binding protein, putative, expressed [PFAM]
miR27	4122.09	0	26.993	0	0	0	0.907534	427.467	190.367	81.5	22.6	5.76667	14.6333	OsAffx.29031.1.S1_at	LOC_Os08g04580	expressed protein [PFAM]
miR35	0	0	0	498.753	1106.1	750.653	0.949741	204	85.5667	41.4667	258.667	506.1	365.767	Os.49897.1.S1_at	LOC_Os08g10430	NBS-LRR disease resistance protein, putative, expressed [PFAM]
miR65	0	0	26.993	0	0	0	0.960795	7.93333	42.7667	131.367	5.5	13.4333	19.6	OsAffx.9688.1.S1_at	LOC_Os01g46810	viral A-type inclusion protein repeat containing protein, expressed [PFAM]
miR60	0	0	53.986	0	0	0	0.97171	1577.27	5985.2	22983.9	490.133	715.133	568.467	Os.9145.1.S1_at	LOC_Os05g09440	NADP-dependent malic enzyme, chloroplast precursor, putative, expressed [PFAM] 436-978 PF00390.12 Malic enzyme, N-terminal domain;
miR45	188.798	0	0	0	0	0	0.938839	2748.27	1554.23	922	864.567	995.867	931.3	Os.50804.1.S1_at	LOC_Os04g50720	RWD domain containing protein, expressed [PFAM]
miR40	157.332	0	0	0	0	0	0.111684	6.1	12.4667	5.36667	1.53333	3.46667	2.23333	OsAffx.29755.3.S1_at	LOC_Os09g25520	hypothetical protein [PFAM]
miR11	220.264	64.7948	0	0	0	0	N	N	N	N	N	N	N	N	LOC_Os01g28760	retrotransposon protein, putative, Ty1-copia subclass [PFAM]
miR11	220.264	64.7948	0	0	0	0	N	N	N	N	N	N	N	N	LOC_Os07g12350	retrotransposon protein, putative, Ty1-copia subclass [PFAM]
miR11	220.264	64.7948	0	0	0	0	N	N	N	N	N	N	N	N	LOC_Os08g36360	retrotransposon protein, putative, Ty1-copia subclass [PFAM]
miR11	220.264	64.7948	0	0	0	0	N	N	N	N	N	N	N	N	LOC_Os12g12040	retrotransposon protein, putative, Ty1-copia subclass [PFAM]
miR11	220.264	64.7948	0	0	0	0	N	N	N	N	N	N	N	N	LOC_Os12g16740	retrotransposon protein, putative, Ty1-copia subclass [PFAM]
miR15	346.13	103.672	0	0	0	0	N	N	N	N	N	N	N	N	LOC_Os02g24280	Transposable element protein, putative, MuDR [PFAM]
miR17	220.264	21.5983	0	0	0	0	N	N	N	N	N	N	N	N	LOC_Os07g05174	expressed protein [PFAM]
miR17	220.264	21.5983	0	0	0	0	N	N	N	N	N	N	N	N	LOC_Os08g22510	retrotransposon protein, putative, Ty3-gypsy subclass [PFAM]
miR19	0	548.596	31.4918	0	0	0	N	N	N	N	N	N	N	N	LOC_Os03g41710	retrotransposon protein, putative, Ty3-gypsy subclass [PFAM]
miR19	0	548.596	31.4918	0	0	0	N	N	N	N	N	N	N	N	LOC_Os11g26370	retrotransposon protein, putative, Ty3-gypsy subclass [PFAM]
miR19	0	548.596	31.4918	0	0	0	N	N	N	N	N	N	N	N	LOC_Os01g26740	retrotransposon protein, putative, unclassified [PFAM]
miR19	0	548.596	31.4918	0	0	0	N	N	N	N	N	N	N	N	LOC_Os02g27930	retrotransposon protein, putative, unclassified [PFAM]
miR19	0	548.596	31.4918	0	0	0	N	N	N	N	N	N	N	N	LOC_Os02g29690	retrotransposon protein, putative, unclassified [PFAM]
miR19	0	548.596	31.4918	0	0	0	N	N	N	N	N	N	N	N	LOC_Os02g30000	retrotransposon protein, putative, unclassified [PFAM]
miR19	0	548.596	31.4918	0	0	0	N	N	N	N	N	N	N	N	LOC_Os03g23770	retrotransposon protein, putative, unclassified [PFAM]
miR19	0	548.596	31.4918	0	0	0	N	N	N	N	N	N	N	N	LOC_Os03g61370	retrotransposon protein, putative, unclassified [PFAM]
miR19	0	548.596	31.4918	0	0	0	N	N	N	N	N	N	N	N	LOC_Os04g07730	retrotransposon protein, putative, unclassified [PFAM]
miR19	0	548.596	31.4918	0	0	0	N	N	N	N	N	N	N	N	LOC_Os04g15999	retrotransposon protein, putative, unclassified [PFAM]
miR19	0	548.596	31.4918	0	0	0	N	N	N	N	N	N	N	N	LOC_Os04g16649	retrotransposon protein, putative, unclassified [PFAM]
miR19	0	548.596	31.4918	0	0	0	N	N	N	N	N	N	N	N	LOC_Os05g17340	retrotransposon protein, putative, unclassified [PFAM]
miR19	0	548.596	31.4918	0	0	0	N	N	N	N	N	N	N	N	LOC_Os05g25740	retrotransposon protein, putative, unclassified [PFAM]
miR19	0	548.596	31.4918	0	0	0	N	N	N	N	N	N	N	N	LOC_Os05g44500	retrotransposon protein, putative, unclassified [PFAM]
miR19	0	548.596	31.4918	0	0	0	N	N	N	N	N	N	N	N	LOC_Os06g14990	retrotransposon protein, putative, unclassified [PFAM]
miR19	0	548.596	31.4918	0	0	0	N	N	N	N	N	N	N	N	LOC_Os07g13000	retrotransposon protein, putative, unclassified [PFAM]
miR19	0	548.596	31.4918	0	0	0	N	N	N	N	N	N	N	N	LOC_Os07g16360	retrotransposon protein, putative, unclassified [PFAM]
miR19	0	548.596	31.4918	0	0	0	N	N	N	N	N	N	N	N	LOC_Os08g10370	retrotransposon protein, putative, unclassified [PFAM]
miR19	0	548.596	31.4918	0	0	0	N	N	N	N	N	N	N	N	LOC_Os08g11860	retrotransposon protein, putative, unclassified [PFAM]
miR19	0	548.596	31.4918	0	0	0	N	N	N	N	N	N	N	N	LOC_Os08g19510	retrotransposon protein, putative, unclassified [PFAM]
miR19	0	548.596	31.4918	0	0	0	N	N	N	N	N	N	N	N	LOC_Os08g20700	retrotransposon protein, putative, unclassified [PFAM]
miR19	0	548.596	31.4918	0	0	0	N	N	N	N	N	N	N	N	LOC_Os09g01010	retrotransposon protein, putative, unclassified [PFAM]
miR19	0	548.596	31.4918	0	0	0	N	N	N	N	N	N	N	N	LOC_Os09g03060	retrotransposon protein, putative, unclassified [PFAM]
miR19	0	548.596	31.4918	0	0	0	N	N	N	N	N	N	N	N	LOC_Os09g10530	retrotransposon protein, putative, unclassified [PFAM]
miR19	0	548.596	31.4918	0	0	0	N	N	N	N	N	N	N	N	LOC_Os10g24290	retrotransposon protein, putative, unclassified [PFAM]
miR19	0	548.596	31.4918	0	0	0	N	N	N	N	N	N	N	N	LOC_Os12g18310	retrotransposon protein, putative, unclassified [PFAM]
miR19	0	548.596	31.4918	0	0	0	N	N	N	N	N	N	N	N	LOC_Os12g24940	retrotransposon protein, putative, unclassified [PFAM]
miR19	0	548.596	31.4918	0	0	0	N	N	N	N	N	N	N	N	LOC_Os04g44490	retrotransposon protein, putative, unclassified [PFAM] 1795-3219 PF04094.7 Protein of unknown function (DUF390);
miR19	0	548.596	31.4918	0	0	0	N	N	N	N	N	N	N	N	LOC_Os10g09960	retrotransposon protein, putative, unclassified, expressed [PFAM]
miR2	18816.9	9775.38	59317.1	79828.2	75146.8	88936	N	N	N	N	N	N	N	N	LOC_Os07g27340	no apical meristem protein [PFAM]
miR2	18816.9	9775.38	59317.1	79828.2	75146.8	88936	N	N	N	N	N	N	N	N	LOC_Os05g28080	retrotransposon protein, putative, Ty3-gypsy subclass [PFAM]
miR23	0	34.5572	0	360.211	0	0	N	N	N	N	N	N	N	N	LOC_Os09g06920	transposon protein, putative, CACTA, En/Spm sub-class [PFAM] 1576-2238 PF02992.7 Transposase family tnp2;
miR23	0	34.5572	0	360.211	0	0	N	N	N	N	N	N	N	N	LOC_Os11g41730	transposon protein, putative, CACTA, En/Spm sub-class [PFAM] 814-1476 PF02992.7 Transposase family tnp2;
miR24	0	272.138	0	166.251	0	0	N	N	N	N	N	N	N	N	LOC_Os09g19954	chloroplast 50S ribosomal protein L16, putative [PFAM] 567-956 PF00252.11 Ribosomal protein L16p/L10e; 1094-1447 PF00238.12 Ribosomal protein L14p/L23e;
miR30	0	0	0	0	355.046	571.149	N	N	N	N	N	N	N	N	LOC_Os05g16260	retrotransposon protein, putative, Ty3-gypsy subclass [PFAM]
miR30	0	0	0	0	355.046	571.149	N	N	N	N	N	N	N	N	LOC_Os05g20270	retrotransposon protein, putative, Ty3-gypsy subclass [PFAM]
miR36	0	0	0	193.96	286.768	163.185	N	N	N	N	N	N	N	N	LOC_Os01g05610	histone H2B.1, putative, expressed [PFAM]
miR37	157.332	21.5983	0	0	0	0	N	N	N	N	N	N	N	N	LOC_Os07g46730	expressed protein [PFAM]
miR39	157.332	0	0	0	0	0	N	N	N	N	N	N	N	N	LOC_Os05g21120	retrotransposon protein, putative, unclassified [PFAM]
miR4	4877.28	328.294	35.9906	0	0	0	N	N	N	N	N	N	N	N	LOC_Os04g32880	SNF4, putative, expressed [PFAM]
miR48	0	47.5162	0	0	0	0	N	N	N	N	N	N	N	N	LOC_Os01g23200	retrotransposon protein, putative, Ty3-gypsy subclass [PFAM]
miR48	0	47.5162	0	0	0	0	N	N	N	N	N	N	N	N	LOC_Os01g25679	retrotransposon protein, putative, Ty3-gypsy subclass [PFAM]
miR48	0	47.5162	0	0	0	0	N	N	N	N	N	N	N	N	LOC_Os01g64070	retrotransposon protein, putative, Ty3-gypsy subclass [PFAM]
miR48	0	47.5162	0	0	0	0	N	N	N	N	N	N	N	N	LOC_Os02g34450	retrotransposon protein, putative, Ty3-gypsy subclass [PFAM]
miR48	0	47.5162	0	0	0	0	N	N	N	N	N	N	N	N	LOC_Os04g05730	retrotransposon protein, putative, Ty3-gypsy subclass [PFAM]
miR48	0	47.5162	0	0	0	0	N	N	N	N	N	N	N	N	LOC_Os04g11310	retrotransposon protein, putative, Ty3-gypsy subclass [PFAM]
miR48	0	47.5162	0	0	0	0	N	N	N	N	N	N	N	N	LOC_Os07g30430	retrotransposon protein, putative, Ty3-gypsy subclass [PFAM]
miR48	0	47.5162	0	0	0	0	N	N	N	N	N	N	N	N	LOC_Os07g33500	retrotransposon protein, putative, Ty3-gypsy subclass [PFAM]
miR48	0	47.5162	0	0	0	0	N	N	N	N	N	N	N	N	LOC_Os08g38940	retrotransposon protein, putative, Ty3-gypsy subclass [PFAM]
miR48	0	47.5162	0	0	0	0	N	N	N	N	N	N	N	N	LOC_Os09g08750	retrotransposon protein, putative, Ty3-gypsy subclass [PFAM]
miR48	0	47.5162	0	0	0	0	N	N	N	N	N	N	N	N	LOC_Os11g27050	retrotransposon protein, putative, Ty3-gypsy subclass [PFAM]
miR48	0	47.5162	0	0	0	0	N	N	N	N	N	N	N	N	LOC_Os12g28690	retrotransposon protein, putative, Ty3-gypsy subclass [PFAM]
miR48	0	47.5162	0	0	0	0	N	N	N	N	N	N	N	N	LOC_Os01g19100	retrotransposon protein, putative, Ty3-gypsy subclass, expressed [PFAM]
miR48	0	47.5162	0	0	0	0	N	N	N	N	N	N	N	N	LOC_Os07g20330	retrotransposon protein, putative, Ty3-gypsy subclass, expressed [PFAM]
miR49	0	38.8769	0	0	0	0	N	N	N	N	N	N	N	N	LOC_Os04g24360	hypothetical protein [PFAM]
miR5	4342.35	539.957	62.9836	0	0	0	N	N	N	N	N	N	N	N	LOC_Os03g26610	transposon protein, putative, CACTA, En/Spm sub-class [PFAM]
miR52	0	103.672	0	0	0	0	N	N	N	N	N	N	N	N	LOC_Os04g47030	hypothetical protein [PFAM]
miR52	0	103.672	0	0	0	0	N	N	N	N	N	N	N	N	LOC_Os04g25090	retrotransposon protein, putative, unclassified [PFAM]
miR53	0	172.786	0	0	0	0	N	N	N	N	N	N	N	N	LOC_Os07g40100	pollen-specific protein C13 precursor, putative, expressed [PFAM]
miR54	0	30.2376	0	0	0	0	N	N	N	N	N	N	N	N	LOC_Os04g57154	expressed protein [PFAM]
miR54	0	30.2376	0	0	0	0	N	N	N	N	N	N	N	N	LOC_Os12g07180	transposon protein, putative, Pong sub-class, expressed [PFAM]
miR56	0	21.5983	0	0	0	0	N	N	N	N	N	N	N	N	LOC_Os03g32040	phenazine biosynthesis-like protein, expressed [PFAM]
miR58	0	21.5983	0	0	0	0	N	N	N	N	N	N	N	N	LOC_Os08g43310	PE-PGRS FAMILY PROTEIN, len: 767. Member of M. tuberculosis PE family, Gly-, Ala-rich PGRS subfamily. Contains PS00583 pfkBfamily of carboh, putative [PFAM]
miR67	0	0	0	443.336	0	0	N	N	N	N	N	N	N	N	LOC_Os11g05080	expressed protein [PFAM]
miR68	0	0	0	166.251	0	0	N	N	N	N	N	N	N	N	LOC_Os04g16771	chloroplast 50S ribosomal protein L2, putative, expressed [PFAM] 584-814 PF00181.16 Ribosomal Proteins L2, RNA binding domain; 2225-2458 PF00203.14 Ribosomal protein S19;
miR68	0	0	0	166.251	0	0	N	N	N	N	N	N	N	N	LOC_Os05g22540	retrotransposon protein, putative, Ty3-gypsy subclass [PFAM]
miR68	0	0	0	166.251	0	0	N	N	N	N	N	N	N	N	LOC_Os06g28380	retrotransposon protein, putative, Ty3-gypsy subclass [PFAM]
miR68	0	0	0	166.251	0	0	N	N	N	N	N	N	N	N	LOC_Os08g22540	retrotransposon protein, putative, Ty3-gypsy subclass [PFAM]
miR68	0	0	0	166.251	0	0	N	N	N	N	N	N	N	N	LOC_Os08g17170	retrotransposon protein, putative, Ty3-gypsy subclass [PFAM] 1024-1374 PF08284.4 Retroviral aspartyl protease;
miR68	0	0	0	166.251	0	0	N	N	N	N	N	N	N	N	LOC_Os03g41770	retrotransposon protein, putative, Ty3-gypsy subclass [PFAM] 1633-1863 PF08284.4 Retroviral aspartyl protease;
miR72	0	0	0	0	0	750.653	N	N	N	N	N	N	N	N	LOC_Os06g20879	expressed protein [PFAM]
miR72	0	0	0	0	0	750.653	N	N	N	N	N	N	N	N	LOC_Os12g03720	glucosamine--fructose-6-phosphate aminotransferase, putative, expressed [PFAM]
miR76	0	0	0	0	81.9336	0	N	N	N	N	N	N	N	N	LOC_Os07g35520	glucan endo-1,3-beta-glucosidase 3 precursor, putative, expressed [PFAM]
miR77	0	345.572	0	0	0	0	N	N	N	N	N	N	N	N	LOC_Os01g16870	argonaute-like protein, putative, expressed [PFAM]
miR77	0	345.572	0	0	0	0	N	N	N	N	N	N	N	N	LOC_Os04g49530	expressed protein [PFAM]
miR9	786.658	69.1145	0	0	0	0	N	N	N	N	N	N	N	N	LOC_Os12g18910	transposon protein, putative, unclassified [PFAM]
miR16	503	22	0	0	81.9336	0	N	N	N	N	N	N	N	N	LOC_Os01g24080	hypothetical protein [PFAM]
miR16	503	22	0	0	81.9336	0	N	N	N	N	N	N	N	N	LOC_Os12g41910	transposon protein, putative, Mutator sub-class, expressed [PFAM]
miR40	157.332	0	0	0	0	0	N	N	N	N	N	N	N	N	LOC_Os07g15760	retrotransposon protein, putative, Ty3-gypsy subclass [PFAM]
miR40	157.332	0	0	0	0	0	N	N	N	N	N	N	N	N	LOC_Os11g20520	retrotransposon protein, putative, Ty3-gypsy subclass [PFAM] 1387-1539 PF07197.5 Protein of unknown function (DUF1409);
miR40	157.332	0	0	0	0	0	N	N	N	N	N	N	N	N	LOC_Os12g22520	retrotransposon protein, putative, Ty3-gypsy subclass [PFAM]
miR40	157.332	0	0	0	0	0	N	N	N	N	N	N	N	N	LOC_Os05g10270	hypothetical protein [PFAM]
miR40	157.332	0	0	0	0	0	N	N	N	N	N	N	N	N	LOC_Os07g13010	ulp1 protease family, C-terminal catalytic domain containing protein [PFAM]
miR40	157.332	0	0	0	0	0	N	N	N	N	N	N	N	N	LOC_Os04g26570	retrotransposon protein, putative, unclassified [PFAM]
