# Supplementary material for: Deep sequencing on genome-wide scale reveals the unique composition and expression patterns of microRNAs in developing pollen of Oryza sativa
Source: Genome Biol. 2011 Jun 16;12(6):R53. doi: 10.1186/gb-2011-12-6-r53 (PMC3218841; doi:10.1186/gb-2011-12-6-r53)
Supplement: Additional file 12 — Predicted target fragments of novel miRNAs from degradome data. [file gb-2011-12-6-r53-S12.XLS]

## Sheet: Additional file 12
	Predicted target fragments of nov-miRs from degradome data (Wu et al., 2009, Plant Cell, 21:3421-3435; Yang et al., 2011, Nucleic Acids Res, 39:D202-D209).
sRNA_ID	Target_Acc	miRNA_aligned_fragment(reversed)	Target_aligned_fragment	Degradome data	Cleavage tags			Expectation	sRNA_start	sRNA_end	Target_start	Target_end	Position	Target_Desc.
sRNA_Acc.	Target_Acc				GSM455938/rice seedlinga	GSM455939/rice young paniclea	GSM476257/young inflorescences (4~6cm)a
miR17	LOC_Os06g21330	UCUUGAUACGGUGGCCGACC	AGAACUAUGCCACUGGCUAA	CACTGGCTAATGTTATCAGAC	0	1	2	3	2	21	1478	1497	CDS	protein binding protein, putative, expressed [PFAM]
miR23	LOC_Os01g09790	AUAGCGCAUAGGCAUAGGCAU	UAUCGCGUAUGCGUAUUCGCA	CGTATTCGCAGCAGATCGAA	0	0	1	3	2	22	804	824	CDS	calmodulin binding protein, putative, expressed [PFAM]
miR37	LOC_Os02g49980	UCAAACAAAAGGAGGUUAAGA	AGUUUGUUUAUCUCCAGUUUU	CTCCAGTTTTATGGTCCAAA	0	0	1	2.5	1	21	790	810	3'-UTR	ADP-ribosylation factor-like protein 8A, putative, expressed [PFAM]
miR20	LOC_Os11g01790	AGGUAUUGCUAAGAAGGAAG	UUUAUUGUGAUUCUUCCUUC	TTCTTCCTTCCTTAATGGAGT	0	1	0	3	2	21	1682	1701	3'-UTR	catalytic/ protein phosphatase type 2C, putative, expressed
miR22	LOC_Os02g10440	AGUGGGAAGAUCGGUGUUCU	UCAUUCUUCUCGUCACAAGA	CGTCACAAGAGAGTCAAATCA	0	1	0	2.5	2	21	1475	1494	CDS	expressed protein
miR26	LOC_Os11g26860	GGAACGUCAGGAGGGCAGUGA	CUUCGCAGUGUUCCCGUCACU	TCCCGTCACTTGCAAGGTGGT	0	1	0	3	1	21	946	966	CDS	serine hydroxymethyltransferase, mitochondrial precursor, putative, expressed
miR36	LOC_Os02g50910	AGUCAGACAACAGGAAACAAU	UCACUUUGUUGUCUUUUGUUA	TCTTTTGTTAAAGCTATGGCT	0	1	1	2	1	21	1849	1869	3'-UTR	ATP binding protein, putative, expressed
miR42	LOC_Os09g24650	AACGCGGUGCCUAGGGUGAA	UUGCGCUCCGGAUUUCGCUU	GATTTCGCTTGTGCGTTTTGC	2	1	3	3	1	20	1418	1437	3'-UTR	protein binding protein, putative, expressed
miR62	LOC_Os04g48060	GGUACUCCCGAAGACCGUUUC	UUAUCAGGCCUUCUGGCAAAG	TCTGGCAAAGTTTGCGTTGGT	0	1	0	3	1	21	1014	1034	CDS	replication factor C subunit 4, putative, expressed
miR64	LOC_Os07g23944	GGUAAGAUCGACAACAGUAGC	CCAUUUUAGUUAUUGUCAUUG	ATTGTCATTGTGAATGAATAT	0	1	0	2.5	1	21	3116	3136	3'-UTR	alpha-glucosidase 2, putative, expressed
miR66	LOC_Os11g04440	UGGUAUUACAGUGAUGGUAA	ACUAUGAUGUUACUGCUGUU	TACTGCTGTTTGTTACCACCC	0	1	0	3	3	22	398	417	CDS	mitochondrial glycoprotein, expressed
a the rice degradome samples/sources
