# Supplementary material for: Deep sequencing on genome-wide scale reveals the unique composition and expression patterns of microRNAs in developing pollen of Oryza sativa
Source: Genome Biol. 2011 Jun 16;12(6):R53. doi: 10.1186/gb-2011-12-6-r53 (PMC3218841; doi:10.1186/gb-2011-12-6-r53)
Supplement: Additional file 13 — Primers used in this study. [file gb-2011-12-6-r53-S13.XLS]

## Sheet: Additional file 13
	Primers used in this study
miRNA RT-PCR
miRNA_ID	Forward Primer (5’-3’)	Stem-loop RT Primer (5’-3’)	Comments
miR3	GCCGCCTGACAACTGGTAGCA	GTCGTATCCAGTGCAGGGTCCGAGGTATTCGCACTGGATACGACttgctc	real-time quantitative RT-PCR
miR4	GCGACCAGGGGCTTGCATATT	GTCGTATCCAGTGCAGGGTCCGAGGTATTCGCACTGGATACGACtggtag	real-time quantitative RT-PCR
miR5	GCCGCCAAAGATGTGCATGTA	GTCGTATCCAGTGCAGGGTCCGAGGTATTCGCACTGGATACGACcggaac	real-time quantitative RT-PCR
miR11	GCCGCCGTTGGATTTTTATTTA	GTCGTATCCAGTGCAGGGTCCGAGGTATTCGCACTGGATACGACccgtcc	real-time quantitative RT-PCR
miR13	GCCGCCAGAAGGAGAATAGAT	GTCGTATCCAGTGCAGGGTCCGAGGTATTCGCACTGGATACGACaaccat	real-time quantitative RT-PCR
miR20	GCCGCAGAAGGAAGAATCGTT	GTCGTATCCAGTGCAGGGTCCGAGGTATTCGCACTGGATACGACttccat	real-time quantitative RT-PCR
miR31	GCCCGATAGGCATTTTCTCTT	GTCGTATCCAGTGCAGGGTCCGAGGTATTCGCACTGGATACGACcatgcc	real-time quantitative RT-PCR
miR37	GCCTGGAGAATTGGAGGAAAACA	GTCGTATCCAGTGCAGGGTCCGAGGTATTCGCACTGGATACGACtcagtt	real-time quantitative RT-PCR
miR72	GCGGGCTTTGAGAAGGTATC	GTCGTATCCAGTGCAGGGTCCGAGGTATTCGCACTGGATACGACatctcat	real-time quantitative RT-PCR
osa-miR164d	TAATGGTGGAGAAGCAGGGCA	GTCGTATCCAGTGCAGGGTCCGAGGTATTCGCACTGGATACGACagcacg	real-time quantitative RT-PCR
osa-miR164f	GAAAGGTGGAGAAGCAGGGCA	GTCGTATCCAGTGCAGGGTCCGAGGTATTCGCACTGGATACGACtgcacg	real-time quantitative RT-PCR
osa-miR167a	GCCCAATGAAGCTGCCAGCAT	GTCGTATCCAGTGCAGGGTCCGAGGTATTCGCACTGGATACGACyagatc	real-time quantitative RT-PCR
osa-miR1850.1	CGGCAGTGGAAAGTTGGGAGA	GTCGTATCCAGTGCAGGGTCCGAGGTATTCGCACTGGATACGACccccaa	real-time quantitative RT-PCR
osa-miR1874-3p	GCCGCCTATGGATGGAGGTGTAAC	GTCGTATCCAGTGCAGGGTCCGAGGTATTCGCACTGGATACGACcatcgg	real-time quantitative RT-PCR
osa-miR1881	GCGGGGAATGTTATTGTAGCGTGG	GTCGTATCCAGTGCAGGGTCCGAGGTATTCGCACTGGATACGACacacca	real-time quantitative RT-PCR
osa-miR2873	GCCGCCAGTTTGGACTTAAAT	GTCGTATCCAGTGCAGGGTCCGAGGTATTCGCACTGGATACGACtaccaa	real-time quantitative RT-PCR
miR52	GCGCTGCTTGTTTTTCTCCAAT	GTCGTATCCAGTGCAGGGTCCGAGGTATTCGCACTGGATACGACtgagat	tobacco coexpression RT-PCR
miR56	GATTTATCTCAGCCAGGGCAG	GTCGTATCCAGTGCAGGGTCCGAGGTATTCGCACTGGATACGACctgtta	tobacco coexpression RT-PCR
miR58	GCCGGTGTTTCATCCATGGAC	GTCGTATCCAGTGCAGGGTCCGAGGTATTCGCACTGGATACGACtgcggt	tobacco coexpression RT-PCR
osa-miR827a	GGCCGCTTAGATGACCATCAG	GTCGTATCCAGTGCAGGGTCCGAGGTATTCGCACTGGATACGACtgtttg	tobacco coexpression RT-PCR
Universal Reverse Primer	GTGCAGGGTCCGAGGT		real-time quantitative and tobacco coexpression RT-PCR
U6 Forward Primer	GGGGACATCCGATAAAATTGG		real-time quantitative and tobacco coexpression RT-PCR
U6 Reverse Primer	ACCATTTCTCGATTTGTGCGT		real-time quantitative and tobacco coexpression RT-PCR
5′ RACE
Target_ID	Primer (5’-3’)	Comments
LOC_Os03g19480	TGCTTTCCATCACCGATTCTTTTTC	outer reverse primer
	AAATCTTGCTCCATGTAACCTTGT	inner reverse primer
LOC_Os01g70430	ATCACTCGCCTTCATAGATTAGCATAG	outer reverse primer
	GAACAGTAATTCTGAGAGATGGGTA	inner reverse primer
LOC_Os03g60939	ATGTAGTGAGCAGCAGATAAACAAGGC	outer reverse primer
	ACTCAACTATCTCAGATCCACCAAG	inner reverse primer
LOC_Os03g02010	GAGCAGTTACCCACTGAAGCGTCA	outer reverse primer
	GATAAGTCAGAAGTAACTCAAGCAAT	inner reverse primer
Tobacco coexpression
Primer_ID	Primer (5’-3’)	Comments
pri-miR52F	ATGGATCCTGAAGGGCAGGTGTAACAGAAAC	pri-miRNA cloning forward primer
pri-miR52R	CTGGTACCGAGCTCTGCTGCTCAACTAAAGTATTCCAT	pri-miRNA cloning reverse primer
pri-miR56F	GAGGATCCGACAATCTTGAACCGAGCCA	pri-miRNA cloning forward primer
pri-miR56R	CCGAGCTCTCCGACAAGACCCAAACCAG	pri-miRNA cloning reverse primer
pri-miR58F	GCGGATCCTTTCAACGGGAACTTGCTAA	pri-miRNA cloning forward primer
pri-miR58R	GTGAGCTCCTACTCTTGCAGCGATAGAC	pri-miRNA cloning reverse primer
pri-miR827aF	GCGGATCCTATGCTCTGGGCTTGCTAAT	pri-miRNA cloning forward primer
pri-miR827aR	GTGAGCTCCGACAGAGCCACGCAAAGAG	pri-miRNA cloning reverse primer
LOC_Os03g19480F	TCGGATCCATGTGCTCCCAGAACTTGGTATT	target cloning forward primer
LOC_Os03g19480F1	GCTGGAAGCACAACTAACACT	tobacco coexpression RT-PCR forward primer
LOC_Os03g19480R	CCGAGCTCTTAAAATCTTGCTCCATGTAACCTTG	target cloning and tobacco coexpression RT-PCR reverse primer
LOC_Os01g70430F	GAGGATCCGTGGTCGGATAGTGAATGTAAGC	target cloning and tobacco coexpression RT-PCR forward primer
LOC_Os01g70430R	AAGAGCTCACTAGGGCGAGCCATACTCC	target cloning and tobacco coexpression RT-PCR reverse primer
LOC_Os03g60939F	GCGGATCCATCATCGTGCCCACCTACAA	target cloning and tobacco coexpression RT-PCR forward primer
LOC_Os03g60939R	GTGAGCTCCAGGCTGTAGTAATGTTTGTGC	target cloning and tobacco coexpression RT-PCR reverse primer
LOC_Os04g11510F	GCGGATCCTTTGGGTGTCCTCCTCTAT	target cloning forward primer
LOC_Os04g11510F1	GTTTAGTGTTGTACTGTGTCGG	tobacco coexpression RT-PCR forward primer
LOC_Os04g11510R	ATGAGCTCCACAACTGCCCAGACGACCA	target cloning and tobacco coexpression RT-PCR reverse primer
18SF	CGGCTACCACATCCAAGGAA	tobacco coexpression RT-PCR forward primer
18SR	TGTCACTACCTCCCCGTGTCA	tobacco coexpression RT-PCR reverse primer
